# Supplementary material for: Single-cell and single-nucleus RNA-sequencing from paired normal-adenocarcinoma lung samples provide both common and discordant biological insights
Source: PLoS Genet. 2024 May 30;20(5):e1011301. doi: 10.1371/journal.pgen.1011301 (PMC11166281; doi:10.1371/journal.pgen.1011301)
Supplement: S1 Text — Table A in S1 Text. Demographic and clinical characteristics of the four patients analysed. Continuous variables are presented as mean ± SD. Discrete variables are presented as n (%). Table B in S1 Text. Characteristics of the lung specimens and single cell/nucleus suspensions. Table C in S1 Text. Number of cells/nuclei identified at each hierarchical level (level 1–5, 61 cell types defined at the finest level by the HLCA). Thirty-five finest level cell types were recovered with >100 cells (51 finest level cell types with at least one cell identified). Here unclassified refers to cells/nuclei which could not be assigned confidently to the specific annotation level (annotation score < 0.5). Table D in S1 Text. Differentially Expressed Genes (Normal Cell versus Normal Nucleus samples). Table E in S1 Text. Differentially Expressed Genes (Normal Cell versus Tumor Cell samples). Table F in S1 Text. Differentially Expressed Genes (Normal Nucleus versus Tumor Nucleus samples). Table G in S1 Text. Differentially Expressed Genes (Tumor Cell versus Tumor Nucleus samples). Table H in S1 Text. Differentially Expressed Gene Ontology terms (Biological Process). Table I in S1 Text. Benchmarking scRNA-seq and snRNA-seq methods in paired normal-adenocarcinoma lung samples using the 10x Genomics workflows. Table J in S1 Text. 10X Genomics Cell Ranger software—QC metrics. (XLSX) [file pgen.1011301.s012.xlsx]

## Sheet: Table_A
Table A | Demographic and clinical characteristics of the four patients analysed. Continuous variables are presented as mean ± SD. Discrete variables are presented as n (%).
Characteristics	Patient 1	Patient 2	Patient 3	Patient 4
Age (years)	63	59	66	69
Sex	Male	Female	Male	Female
Ethnicity	European	European	European	European
Body mass index (kg/m2)	25.3	28	26.5	25.4
Smoking history
Smoking status	Former-smoker	Former-smoker	Former-smoker	Former-smoker
Pack-years	45	28	50	40
Time since quitting (years)	0.2	17	3	0.5
Smoking duration (years)	45	28	42	57
Type of resection	Lobectomy	Lobectomy	Bilobectomy	Lobectomy
Histology	Adenocarcinoma	Adenocarcinoma	Mucinous Adenocarcinoma	Adenocarcinoma
Predominant histologic pattern	Acinar	Acinar	NA	Solid
Histologic patterns (%)
Lepidic	20	10	0	0
Acinar	35	85	0	0
Papillary	5	0	0	0
Solid	5	0	0	80
Micropapillary	20	0	0	5
Fused glands	10	0	0	15
Cribriform	5	5	0	0
Pathological stage	IB	IA3	2A	2B
	T2aN0M0	T1cN0M0	T2aN0Mx	T2bN1Mx
Tumor location	Left upper lobe	Left upper lobe	Right upper lobe	Right upper lobe
Tumor size (mm)	35	25	34	42
Comorbidities
COPD	Yes	No	Yes	No
CVD	No	No	No	No
Diabetes	No	No	No	No
Hypertension	No	No	Yes	No

## Sheet: Table_B
Table B | Characteristics of the lung specimens and single cell/nucleus suspensions.
	Cell suspensions
	Patient 1		Patient 2		Patient 3		Patient 4
	LUAD	Normal	LUAD	Normal	LUAD	Normal	LUAD	Normal
Weight (g)	0.371	0.692	0.822	0.727	0.475	0.464	0.566	0.472
Cell suspension volume (ml) before dilution for GEM generation	1.43	1.36	2.12	1.942	1.3	1.41	1.91	1.47
Total cells concentration (cells/µl)	1190	810	1240	1100	1210	1130	1250	1230
Viability	0.891	0.951	0.911	0.9	0.85	0.91	0.9	0.92
Volume loaded in Chromium single-cell 3’ chip v3 (µl)	13.8	20.6	13.8	15	13.8	15	13.8	13.8
	Nucleus suspensions
	Patient 1		Patient 2		Patient 3		Patient 4
Weight (g)	0.03	0.034	0.034	0.034	0.047	0.048	0.04	0.041
Nuclei suspension volume (ml)	0.4	0.23	0.16	0.08	0.8	1	1	1.7
Total nuclei concentration (cells/µl)	600	1300	1100	1000	1500	1500	1750	1100
Viability	0.67	0.77	0.73	0.8	0.53	0.86	0.7	0.72
Volume loaded in Chromium single-cell 3’ chip v3 (µl)	27.5	12.7	15	16.5	11	11	9.5	15

## Sheet: Table_C
Table C | Number of cells/nuclei identified at each hierarchical level (level 1-5. 61 cell types defined by at the finest level by the HLCA). Thirty-five finest level cell types were recovered with >100 cells (51 finest level cell types with at least one cell identified). Here unclassified refers to cells/nuclei which could not be assigned confidently to the specific annotation level (annotation …
Annotation	Cell (Normal)	Nucleus (Normal)	Immune-depleted cell	Cell (Tumor)	Nucleus (Tumor)	Immune-depleted cell (Tumor)	Annotation level (1-5)	Finest level annotation ? (Yes / No)
			(Normal)
HLCA	29353	19090	25428	23933	37988	24829	Lung	N
¦--Endothelial	2650	1518	6035	802	718	2924	1	N
¦ ¦--Blood vessels	2473	1226	5072	761	511	2617	2	N
¦ ¦ ¦--EC arterial	368	109	1039	105	31	395	3	Y
¦ ¦ ¦--EC capillary	1780	843	2777	205	307	636	3	N
¦ ¦ ¦ ¦--EC aerocyte capillary	747	223	1094	75	70	330	4	Y
¦ ¦ ¦ ¦--EC general capillary	986	545	1635	103	173	249	4	Y
¦ ¦ ¦ °--Unclassified	47	75	48	27	64	57	4	N
¦ ¦ ¦--EC venous	230	24	985	299	38	1136	3	N
¦ ¦ ¦ ¦--EC venous pulmonary	148	15	629	60	10	175	4	Y
¦ ¦ ¦ ¦--EC venous systemic	69	3	325	216	20	913	4	Y
¦ ¦ ¦ °--Unclassified	13	6	31	23	8	48	4	N
¦ ¦ °--Unclassified	95	250	271	152	135	450	3	N
¦ ¦--Lymphatic EC	176	239	957	41	169	284	2	N
¦ ¦ ¦--Lymphatic EC differentiating	92	216	610	38	164	114	3	Y
¦ ¦ ¦--Lymphatic EC mature	77	0	333	2	1	145	3	Y
¦ ¦ ¦--Lymphatic EC proliferating	0	0	0	0	0	0	3	Y
¦ ¦ °--Unclassified	7	23	14	1	4	25	3	N
¦ °--Unclassified	1	53	6	0	38	23	2	N
¦--Epithelial	2264	12556	14646	1220	27362	16266	1	N
¦ ¦--Airway epithelium	280	817	1668	480	11923	5661	2	N
¦ ¦ ¦--Basal	10	0	50	3	11	81	3	N
¦ ¦ ¦ ¦--Basal resting	10	0	50	1	3	7	4	Y
¦ ¦ ¦ ¦--Hillock-like	0	0	0	0	0	0	4	Y
¦ ¦ ¦ ¦--Suprabasal	0	0	0	0	1	16	4	Y
¦ ¦ ¦ °--Unclassified	0	0	0	2	7	58	4	N
¦ ¦ ¦--Multiciliated lineage	182	716	1166	30	1709	651	3	N
¦ ¦ ¦ ¦--Deuterosomal	0	0	0	0	1	0	4	Y
¦ ¦ ¦ ¦--Multiciliated	182	714	1166	30	1708	651	4	N
¦ ¦ ¦ ¦ ¦--Multiciliated (nasal)	0	16	0	0	2	0	5	Y
¦ ¦ ¦ ¦ ¦--Multiciliated (non-nasal)	181	682	1165	30	1701	642	5	Y
¦ ¦ ¦ ¦ °--Unclassified	1	16	1	0	5	9	5	N
¦ ¦ ¦ °--Unclassified	0	2	0	0	0	0	4	N
¦ ¦ ¦--Rare	23	60	27	89	4230	969	3	N
¦ ¦ ¦ ¦--Ionocyte	20	59	10	76	4191	929	4	Y
¦ ¦ ¦ ¦--Neuroendocrine	0	0	0	0	0	2	4	Y
¦ ¦ ¦ ¦--Tuft	0	0	0	0	0	7	4	Y
¦ ¦ ¦ °--Unclassified	3	1	17	13	39	31	4	N
¦ ¦ ¦--Secretory	62	6	347	210	2177	2734	3	N
¦ ¦ ¦ ¦--Club	6	0	1	16	977	219	4	N
¦ ¦ ¦ ¦ ¦--Club (nasal)	0	0	0	9	977	207	5	Y
¦ ¦ ¦ ¦ ¦--Club (non-nasal)	5	0	1	1	0	12	5	Y
¦ ¦ ¦ ¦ °--Unclassified	1	0	0	6	0	0	5	N
¦ ¦ ¦ ¦--Goblet	1	0	0	90	207	272	4	N
¦ ¦ ¦ ¦ ¦--Goblet (bronchial)	0	0	0	0	0	0	5	Y
¦ ¦ ¦ ¦ ¦--Goblet (nasal)	1	0	0	90	110	272	5	Y
¦ ¦ ¦ ¦ ¦--Goblet (subsegmental)	0	0	0	0	0	0	5	Y
¦ ¦ ¦ ¦ °--Unclassified	0	0	0	0	97	0	5	N
¦ ¦ ¦ ¦--Transitional Club-AT2	53	0	323	72	77	2077	4	N
¦ ¦ ¦ ¦ ¦--AT0	15	0	102	65	61	1379	5	Y
¦ ¦ ¦ ¦ ¦--pre-TB secretory	36	0	202	0	0	61	5	Y
¦ ¦ ¦ ¦ °--Unclassified	2	0	19	7	16	637	5	N
¦ ¦ ¦ °--Unclassified	2	6	23	32	916	166	4	N
¦ ¦ °--Unclassified	3	35	78	148	3796	1226	3	N
¦ ¦--Alveolar epithelium	1971	11305	12917	499	9109	9448	2	N
¦ ¦ ¦--AT1	1016	6236	4576	335	5378	6813	3	Y
¦ ¦ ¦--AT2	942	4169	8257	123	1631	1433	3	Y
¦ ¦ ¦ ¦--AT2 proliferating	0	0	3	0	42	24	4	Y
¦ ¦ ¦ °--Unclassified	942	4169	8254	123	1589	1409	4	N
¦ ¦ °--Unclassified	13	900	84	41	2100	1202	3	N
¦ ¦--Submucosal Gland	0	0	0	1	0	7	2	N
¦ ¦ °--Submucosal Secretory	0	0	0	1	0	7	3	N
¦ ¦ ¦--SMG duct	0	0	0	0	0	0	4	Y
¦ ¦ ¦--SMG mucous	0	0	0	0	0	4	4	Y
¦ ¦ °--SMG serous	0	0	0	1	0	1	4	N
¦ ¦ ¦--SMG serous (bronchial)	0	0	0	1	0	1	5	Y
¦ ¦ °--SMG serous (nasal)	0	0	0	0	0	0	5	Y
¦ °--Unclassified	13	434	61	240	6330	1150	2	N
¦--Immune	23044	1636	280	20410	5764	395	1	N
¦ ¦--Hematopoietic stem cells	0	0	0	0	0	0	2	Y
¦ ¦--Lymphoid	15703	302	243	17277	3908	291	2	N
¦ ¦ ¦--B cell lineage	956	22	197	2626	303	157	3	N
¦ ¦ ¦ ¦--B cells	852	21	19	1729	247	19	4	Y
¦ ¦ ¦ ¦--Plasma cells	103	0	153	547	16	120	4	Y
¦ ¦ ¦ °--Unclassified	1	1	25	350	40	18	4	N
¦ ¦ ¦--Innate lymphoid cell NK	2217	0	3	386	0	4	3	N
¦ ¦ ¦ °--NK cells	2217	0	3	386	0	4	4	Y
¦ ¦ ¦--T cell lineage	12504	262	41	14013	3511	38	3	N
¦ ¦ ¦ ¦--CD4 T cells	8153	143	5	9914	1981	28	4	Y
¦ ¦ ¦ ¦--CD8 T cells	4227	71	2	3659	1162	1	4	Y
¦ ¦ ¦ ¦--T cells proliferating	50	0	0	70	58	0	4	Y
¦ ¦ ¦ °--Unclassified	74	48	34	370	310	9	4	N
¦ ¦ °--Unclassified	26	18	2	252	94	92	3	N
¦ ¦--Myeloid	7325	1138	11	3051	1717	95	2	N
¦ ¦ ¦--Dendritic cells	413	16	0	350	119	19	3	N
¦ ¦ ¦ ¦--DC1	2	0	0	0	0	0	4	Y
¦ ¦ ¦ ¦--DC2	293	5	0	250	86	18	4	Y
¦ ¦ ¦ ¦--Migratory DCs	4	0	0	0	0	0	4	Y
¦ ¦ ¦ ¦--Plasmacytoid DCs	70	0	0	36	1	0	4	Y
¦ ¦ ¦ °--Unclassified	44	11	0	64	32	1	4	N
¦ ¦ ¦--Macrophages	1006	618	9	1024	391	56	3	N
¦ ¦ ¦ ¦--Alveolar macrophages	611	226	8	51	0	29	4	Y
¦ ¦ ¦ ¦ ¦--Mph CCL3+	0	0	0	0	0	0	5	Y
¦ ¦ ¦ ¦ ¦--Mph MT-positive	0	0	0	1	0	0	5	Y
¦ ¦ ¦ ¦ ¦--Mph proliferating	1	0	0	0	0	0	5	Y
¦ ¦ ¦ ¦ °--Unclassified	610	226	8	50	0	29	5	N
¦ ¦ ¦ ¦--Interstitial macrophages	278	2	0	783	242	12	4	N
¦ ¦ ¦ ¦ ¦--Inters. Mph perivascular	104	0	0	17	1	0	5	Y
¦ ¦ ¦ ¦ ¦--Monocyte-derived Mph	85	0	0	584	66	11	5	Y
¦ ¦ ¦ ¦ °--Unclassified	89	2	0	182	175	1	5	N
¦ ¦ ¦ °--Unclassified	117	390	1	190	149	15	4	N
¦ ¦ ¦--Mast cells	1585	9	0	313	25	1	3	Y
¦ ¦ ¦--Monocytes	4207	26	1	1056	304	10	3	N
¦ ¦ ¦ ¦--Classical monocytes	2948	0	0	386	0	8	4	Y
¦ ¦ ¦ ¦--Non-classical monocytes	976	7	1	279	82	1	4	Y
¦ ¦ ¦ °--Unclassified	283	19	0	391	222	1	4	N
¦ ¦ °--Unclassified	114	469	1	308	878	9	3	N
¦ °--Unclassified	16	196	26	82	139	9	2	N
¦--Stroma	1371	1992	4437	1333	2527	4831	1	N
¦ ¦--Fibroblast lineage	1257	1973	4180	1084	2513	3706	2	N
¦ ¦ ¦--Fibroblasts	1229	1888	4061	914	2137	3131	3	N
¦ ¦ ¦ ¦--Adventitial fibroblasts	283	17	786	15	40	228	4	Y
¦ ¦ ¦ ¦--Alveolar fibroblasts	541	1499	1903	285	999	756	4	Y
¦ ¦ ¦ ¦--Peribronchial fibroblasts	3	0	68	68	114	318	4	Y
¦ ¦ ¦ ¦--Pericytes	321	99	978	349	109	962	4	Y
¦ ¦ ¦ ¦--Subpleural fibroblasts	0	0	0	0	0	0	4	Y
¦ ¦ ¦ °--Unclassified	81	273	326	197	875	867	4	N
¦ ¦ ¦--Myofibroblasts	12	57	79	86	346	295	3	Y
¦ ¦ °--Unclassified	16	28	40	84	30	280	3	N
¦ ¦--Mesothelium	7	0	7	0	0	55	2	Y
¦ ¦--Smooth muscle	104	15	242	221	1	946	2	Y
¦ ¦ ¦--SM activated stress response	0	0	1	1	0	32	3	Y
¦ ¦ ¦--Smooth muscle FAM83D+	0	0	0	0	0	0	3	Y
¦ ¦ °--Unclassified	104	15	241	220	1	914	3	N
¦ °--Unclassified	3	4	8	28	13	124	2	N
°--Unclassified	24	1388	30	168	1617	413	1	N

## Sheet: Table_D
Table D | Differentially Expressed Genes (Normal Cell versus Normal Nucleus samples)
comparison	celltype	genes	avg_log2FC	p_val_adj
Normal_Cell / Normal_Nucleus	Endothelial	IFI27	5.69705	1.11541e-69
Normal_Cell / Normal_Nucleus	Endothelial	RPL32	4.61136	4.93666e-58
Normal_Cell / Normal_Nucleus	Endothelial	RPL34	4.48902	5.70562e-58
Normal_Cell / Normal_Nucleus	Endothelial	RPS12	4.97382	1.04068e-57
Normal_Cell / Normal_Nucleus	Endothelial	RPS15A	4.6071	6.93456e-57
Normal_Cell / Normal_Nucleus	Endothelial	RPS7	4.60691	1.33604e-55
Normal_Cell / Normal_Nucleus	Endothelial	DYNLL1	3.2956	3.6868e-55
Normal_Cell / Normal_Nucleus	Endothelial	RPS9	3.59551	6.84746e-55
Normal_Cell / Normal_Nucleus	Endothelial	RPL15	4.09296	1.32793e-53
Normal_Cell / Normal_Nucleus	Endothelial	RPS18	5.20597	5.99493e-53
Normal_Cell / Normal_Nucleus	Endothelial	RPS3A	4.18878	6.26559e-53
Normal_Cell / Normal_Nucleus	Endothelial	RAMP2	4.8796	8.17233e-53
Normal_Cell / Normal_Nucleus	Endothelial	RPS13	4.28438	1.10716e-52
Normal_Cell / Normal_Nucleus	Endothelial	NEBL	-3.9874	2.4456e-52
Normal_Cell / Normal_Nucleus	Endothelial	RPL24	4.39408	2.9031e-51
Normal_Cell / Normal_Nucleus	Endothelial	RPL9	4.24595	2.26621e-49
Normal_Cell / Normal_Nucleus	Endothelial	RNASE1	4.19485	2.56644e-49
Normal_Cell / Normal_Nucleus	Endothelial	RPL10	5.08222	8.44874e-49
Normal_Cell / Normal_Nucleus	Endothelial	RPS27A	5.13031	8.63088e-49
Normal_Cell / Normal_Nucleus	Endothelial	RPL7	2.54955	2.52107e-48
Normal_Cell / Normal_Nucleus	Endothelial	RPL13	4.48496	2.6852e-48
Normal_Cell / Normal_Nucleus	Endothelial	TMSB4X	5.82676	5.79762e-48
Normal_Cell / Normal_Nucleus	Endothelial	RPS24	3.60613	1.92648e-47
Normal_Cell / Normal_Nucleus	Endothelial	RPL18A	4.49486	9.77301e-47
Normal_Cell / Normal_Nucleus	Endothelial	S100A6	4.89851	1.7439e-46
Normal_Cell / Normal_Nucleus	Endothelial	ABCA3	-3.00995	2.8303e-46
Normal_Cell / Normal_Nucleus	Endothelial	RPL7A	4.22639	4.5529e-46
Normal_Cell / Normal_Nucleus	Endothelial	RPL11	4.52219	4.61383e-46
Normal_Cell / Normal_Nucleus	Endothelial	RPS23	4.86728	9.94243e-46
Normal_Cell / Normal_Nucleus	Endothelial	RPS15	4.33589	4.57803e-45
Normal_Cell / Normal_Nucleus	Endothelial	SERF2	3.82413	7.65176e-45
Normal_Cell / Normal_Nucleus	Endothelial	RPL29	4.24271	3.03679e-44
Normal_Cell / Normal_Nucleus	Endothelial	B2M	5.72234	3.21989e-44
Normal_Cell / Normal_Nucleus	Endothelial	RPS27	4.68224	4.80867e-44
Normal_Cell / Normal_Nucleus	Endothelial	RPS14	4.71792	8.79962e-44
Normal_Cell / Normal_Nucleus	Endothelial	EEF1A1	3.904	1.97474e-43
Normal_Cell / Normal_Nucleus	Endothelial	GAPDH	2.98091	4.22789e-43
Normal_Cell / Normal_Nucleus	Endothelial	RPL19	4.80383	4.25795e-43
Normal_Cell / Normal_Nucleus	Endothelial	RPL28	4.0785	5.16974e-43
Normal_Cell / Normal_Nucleus	Endothelial	TMSB10	5.56895	6.42177e-43
Normal_Cell / Normal_Nucleus	Endothelial	RPL39	4.10009	1.44859e-42
Normal_Cell / Normal_Nucleus	Endothelial	MLPH	-2.87008	3.7524e-42
Normal_Cell / Normal_Nucleus	Endothelial	ACTG1	3.46483	4.77568e-42
Normal_Cell / Normal_Nucleus	Endothelial	ATP5F1E	3.62227	7.93408e-42
Normal_Cell / Normal_Nucleus	Endothelial	RPS8	4.28525	2.11431e-41
Normal_Cell / Normal_Nucleus	Endothelial	CFL1	3.25464	5.18253e-41
Normal_Cell / Normal_Nucleus	Endothelial	MYL12B	3.56364	1.14389e-40
Normal_Cell / Normal_Nucleus	Endothelial	RPS4X	4.42798	3.14749e-40
Normal_Cell / Normal_Nucleus	Endothelial	NDUFA4	3.26915	5.42029e-40
Normal_Cell / Normal_Nucleus	Endothelial	RPL37	3.97883	5.69048e-40
Normal_Cell / Normal_Nucleus	Endothelial	RPL26	4.35275	1.29552e-39
Normal_Cell / Normal_Nucleus	Endothelial	RPS29	3.50484	1.37801e-39
Normal_Cell / Normal_Nucleus	Endothelial	FAU	4.38165	1.54051e-39
Normal_Cell / Normal_Nucleus	Endothelial	GNG11	4.29916	3.03685e-39
Normal_Cell / Normal_Nucleus	Endothelial	TPT1	4.61999	6.02077e-39
Normal_Cell / Normal_Nucleus	Endothelial	RPLP1	4.90198	7.28313e-39
Normal_Cell / Normal_Nucleus	Endothelial	NACA	3.80905	8.18028e-39
Normal_Cell / Normal_Nucleus	Endothelial	RPL21	3.78226	8.59382e-39
Normal_Cell / Normal_Nucleus	Endothelial	RPS19	3.94963	1.1089e-38
Normal_Cell / Normal_Nucleus	Endothelial	RPS25	3.39238	1.77793e-38
Normal_Cell / Normal_Nucleus	Endothelial	ECSCR	2.93035	3.70195e-38
Normal_Cell / Normal_Nucleus	Endothelial	RPL36	3.87346	4.07072e-38
Normal_Cell / Normal_Nucleus	Endothelial	RPL3	4.18238	6.78622e-38
Normal_Cell / Normal_Nucleus	Endothelial	RPS20	3.13227	7.76519e-38
Normal_Cell / Normal_Nucleus	Endothelial	SHROOM3	-3.40254	1.0067e-37
Normal_Cell / Normal_Nucleus	Endothelial	RPL23	3.50584	1.02683e-37
Normal_Cell / Normal_Nucleus	Endothelial	ATP5PF	2.77642	1.37336e-37
Normal_Cell / Normal_Nucleus	Endothelial	RPL14	3.65764	1.52562e-37
Normal_Cell / Normal_Nucleus	Endothelial	RPS11	3.91068	1.68768e-37
Normal_Cell / Normal_Nucleus	Endothelial	BTF3	3.45301	2.43951e-37
Normal_Cell / Normal_Nucleus	Endothelial	RPL30	4.352	3.90117e-37
Normal_Cell / Normal_Nucleus	Endothelial	ADIRF	4.07774	4.25695e-37
Normal_Cell / Normal_Nucleus	Endothelial	RPL6	3.85952	5.8239e-37
Normal_Cell / Normal_Nucleus	Endothelial	S100A11	3.21514	7.3061e-37
Normal_Cell / Normal_Nucleus	Endothelial	RPL12	3.8758	1.05182e-36
Normal_Cell / Normal_Nucleus	Endothelial	ID3	3.27617	1.11778e-36
Normal_Cell / Normal_Nucleus	Endothelial	RPL41	4.30528	1.32802e-36
Normal_Cell / Normal_Nucleus	Endothelial	UQCRB	2.96698	1.33053e-36
Normal_Cell / Normal_Nucleus	Endothelial	RPL18	4.52428	3.5086e-36
Normal_Cell / Normal_Nucleus	Endothelial	FTH1	3.4477	5.01255e-36
Normal_Cell / Normal_Nucleus	Endothelial	CD63	3.5497	1.21478e-35
Normal_Cell / Normal_Nucleus	Endothelial	S100A10	3.61626	1.30852e-35
Normal_Cell / Normal_Nucleus	Endothelial	AQP1	3.81228	3.24563e-35
Normal_Cell / Normal_Nucleus	Endothelial	CHCHD2	3.0121	3.47227e-35
Normal_Cell / Normal_Nucleus	Endothelial	TUBB	2.45946	3.6374e-35
Normal_Cell / Normal_Nucleus	Endothelial	RPL27	3.7966	5.36242e-35
Normal_Cell / Normal_Nucleus	Endothelial	PCBP1	2.55596	5.64517e-35
Normal_Cell / Normal_Nucleus	Endothelial	HLA-A	4.90538	5.79073e-35
Normal_Cell / Normal_Nucleus	Endothelial	RPS5	3.34519	9.19073e-35
Normal_Cell / Normal_Nucleus	Endothelial	UBB	3.33862	1.51677e-34
Normal_Cell / Normal_Nucleus	Endothelial	ACOXL	-3.33412	1.81926e-34
Normal_Cell / Normal_Nucleus	Endothelial	RPLP2	4.10119	1.89732e-34
Normal_Cell / Normal_Nucleus	Endothelial	SRP14	3.73263	2.7549e-34
Normal_Cell / Normal_Nucleus	Endothelial	UBA52	3.56122	4.41094e-34
Normal_Cell / Normal_Nucleus	Endothelial	RPL36AL	3.13696	7.52945e-34
Normal_Cell / Normal_Nucleus	Endothelial	RPL13A	3.80033	7.59487e-34
Normal_Cell / Normal_Nucleus	Endothelial	CYP2B7P	-2.60775	1.27672e-33
Normal_Cell / Normal_Nucleus	Endothelial	AGBL1	-4.09135	6.81249e-33
Normal_Cell / Normal_Nucleus	Endothelial	COX4I1	3.02645	6.82007e-33
Normal_Cell / Normal_Nucleus	Endothelial	PRDX1	2.67033	7.84295e-33
Normal_Cell / Normal_Nucleus	Endothelial	RPS2	4.07891	8.37238e-33
Normal_Cell / Normal_Nucleus	Endothelial	ZNF385B	-4.32083	3.73111e-32
Normal_Cell / Normal_Nucleus	Endothelial	PPIA	2.76211	4.11903e-32
Normal_Cell / Normal_Nucleus	Endothelial	RPL35A	4.34398	6.48353e-32
Normal_Cell / Normal_Nucleus	Endothelial	LAPTM4A	2.76168	7.98187e-32
Normal_Cell / Normal_Nucleus	Endothelial	SH3BGRL3	3.04061	1.17175e-31
Normal_Cell / Normal_Nucleus	Endothelial	IFITM2	3.87114	1.22037e-31
Normal_Cell / Normal_Nucleus	Endothelial	LGALS1	3.54317	1.47068e-31
Normal_Cell / Normal_Nucleus	Endothelial	PFN1	2.67055	1.6455e-31
Normal_Cell / Normal_Nucleus	Endothelial	CLIC1	2.94889	2.20553e-31
Normal_Cell / Normal_Nucleus	Endothelial	RPS16	3.70967	2.47167e-31
Normal_Cell / Normal_Nucleus	Endothelial	HINT1	2.63855	2.8337e-31
Normal_Cell / Normal_Nucleus	Endothelial	RACK1	3.20097	6.39615e-31
Normal_Cell / Normal_Nucleus	Endothelial	CCDC85B	2.77029	6.77374e-31
Normal_Cell / Normal_Nucleus	Endothelial	SSR4	2.63884	8.71417e-31
Normal_Cell / Normal_Nucleus	Endothelial	GUK1	2.45883	9.23205e-31
Normal_Cell / Normal_Nucleus	Endothelial	COMMD6	2.49678	1.14751e-30
Normal_Cell / Normal_Nucleus	Endothelial	MYL6	3.0888	1.2183e-30
Normal_Cell / Normal_Nucleus	Endothelial	RPS3	4.12814	1.26333e-30
Normal_Cell / Normal_Nucleus	Endothelial	EEF1B2	2.97332	1.59088e-30
Normal_Cell / Normal_Nucleus	Endothelial	PPIB	2.66935	2.36559e-30
Normal_Cell / Normal_Nucleus	Endothelial	NEDD8	2.29126	4.91842e-30
Normal_Cell / Normal_Nucleus	Endothelial	ADGRV1	-2.53866	6.23079e-30
Normal_Cell / Normal_Nucleus	Endothelial	HSPA5	2.75233	6.93211e-30
Normal_Cell / Normal_Nucleus	Endothelial	CALR	2.38277	8.34833e-30
Normal_Cell / Normal_Nucleus	Endothelial	EDF1	2.47611	8.9166e-30
Normal_Cell / Normal_Nucleus	Endothelial	CLEC2B	2.17373	9.21371e-30
Normal_Cell / Normal_Nucleus	Endothelial	RPL31	2.55708	9.65606e-30
Normal_Cell / Normal_Nucleus	Endothelial	FAM20A	-2.32232	9.99286e-30
Normal_Cell / Normal_Nucleus	Endothelial	OST4	2.46673	1.14232e-29
Normal_Cell / Normal_Nucleus	Endothelial	H2AZ1	2.79705	1.69502e-29
Normal_Cell / Normal_Nucleus	Endothelial	FTL	3.6671	1.74067e-29
Normal_Cell / Normal_Nucleus	Endothelial	UBL5	2.67304	4.28515e-29
Normal_Cell / Normal_Nucleus	Endothelial	RPL23A	3.56851	6.14151e-29
Normal_Cell / Normal_Nucleus	Endothelial	SUMO2	2.51285	6.89637e-29
Normal_Cell / Normal_Nucleus	Endothelial	BTG1	2.69175	7.00589e-29
Normal_Cell / Normal_Nucleus	Endothelial	TMEM50A	1.95703	7.80873e-29
Normal_Cell / Normal_Nucleus	Endothelial	SF3B6	2.10763	8.48144e-29
Normal_Cell / Normal_Nucleus	Endothelial	TUBA1B	3.08485	9.07687e-29
Normal_Cell / Normal_Nucleus	Endothelial	SEC61B	2.1722	1.92613e-28
Normal_Cell / Normal_Nucleus	Endothelial	RPL10A	3.67091	2.08632e-28
Normal_Cell / Normal_Nucleus	Endothelial	ATP13A4	-2.7999	3.44134e-28
Normal_Cell / Normal_Nucleus	Endothelial	TMEM59	2.27741	4.37419e-28
Normal_Cell / Normal_Nucleus	Endothelial	RPL22	2.34519	6.02024e-28
Normal_Cell / Normal_Nucleus	Endothelial	SFTPB	-4.61816	6.59752e-28
Normal_Cell / Normal_Nucleus	Endothelial	MYL12A	3.84904	7.53189e-28
Normal_Cell / Normal_Nucleus	Endothelial	PPDPF	2.21247	1.00041e-27
Normal_Cell / Normal_Nucleus	Endothelial	RPL37A	3.95814	1.01747e-27
Normal_Cell / Normal_Nucleus	Endothelial	RPL27A	3.95137	1.02045e-27
Normal_Cell / Normal_Nucleus	Endothelial	RPL8	4.20469	1.03666e-27
Normal_Cell / Normal_Nucleus	Endothelial	TIMP1	2.81059	1.5181e-27
Normal_Cell / Normal_Nucleus	Endothelial	TOMM7	2.80582	1.7798e-27
Normal_Cell / Normal_Nucleus	Endothelial	RAN	1.85872	1.95131e-27
Normal_Cell / Normal_Nucleus	Endothelial	COX5B	2.73146	2.19997e-27
Normal_Cell / Normal_Nucleus	Endothelial	RPS6	4.13508	2.37471e-27
Normal_Cell / Normal_Nucleus	Endothelial	LEPROT	2.60422	3.70856e-27
Normal_Cell / Normal_Nucleus	Endothelial	ITM2B	4.2676	3.89031e-27
Normal_Cell / Normal_Nucleus	Endothelial	ITM2A	3.9624	3.96884e-27
Normal_Cell / Normal_Nucleus	Endothelial	GABARAPL2	2.16226	4.12514e-27
Normal_Cell / Normal_Nucleus	Endothelial	GIMAP7	2.89741	4.49419e-27
Normal_Cell / Normal_Nucleus	Endothelial	EID1	3.06666	4.8897e-27
Normal_Cell / Normal_Nucleus	Endothelial	RABAC1	2.71575	5.95585e-27
Normal_Cell / Normal_Nucleus	Endothelial	HLA-C	4.26734	6.00448e-27
Normal_Cell / Normal_Nucleus	Endothelial	IFITM3	4.77594	6.0297e-27
Normal_Cell / Normal_Nucleus	Endothelial	SOD1	2.18827	6.28424e-27
Normal_Cell / Normal_Nucleus	Endothelial	COX6C	2.49155	9.45639e-27
Normal_Cell / Normal_Nucleus	Endothelial	ATP5IF1	2.10778	1.63633e-26
Normal_Cell / Normal_Nucleus	Endothelial	COX7A2	2.38348	1.9325e-26
Normal_Cell / Normal_Nucleus	Endothelial	DBI	2.25863	2.87088e-26
Normal_Cell / Normal_Nucleus	Endothelial	COX7C	2.81195	3.04947e-26
Normal_Cell / Normal_Nucleus	Endothelial	NDUFB10	2.16665	4.52017e-26
Normal_Cell / Normal_Nucleus	Endothelial	RPL38	3.5552	4.64062e-26
Normal_Cell / Normal_Nucleus	Endothelial	RPLP0	2.68521	4.73852e-26
Normal_Cell / Normal_Nucleus	Endothelial	CLU	2.90426	5.99967e-26
Normal_Cell / Normal_Nucleus	Endothelial	ATP6AP2	1.73172	7.98908e-26
Normal_Cell / Normal_Nucleus	Endothelial	TMA7	2.32101	8.68507e-26
Normal_Cell / Normal_Nucleus	Endothelial	ARL6IP1	1.72921	8.74073e-26
Normal_Cell / Normal_Nucleus	Endothelial	SAP18	2.28157	1.09564e-25
Normal_Cell / Normal_Nucleus	Endothelial	ATP6V1G1	2.1145	1.38304e-25
Normal_Cell / Normal_Nucleus	Endothelial	RHOA	2.05603	1.58344e-25
Normal_Cell / Normal_Nucleus	Endothelial	ACTB	3.31659	1.87988e-25
Normal_Cell / Normal_Nucleus	Endothelial	CST3	2.4217	3.22065e-25
Normal_Cell / Normal_Nucleus	Endothelial	RPL4	2.05923	5.8173e-25
Normal_Cell / Normal_Nucleus	Endothelial	RPL35	3.95803	6.43011e-25
Normal_Cell / Normal_Nucleus	Endothelial	OAZ1	2.70402	9.88979e-25
Normal_Cell / Normal_Nucleus	Endothelial	HSBP1	1.9772	1.27056e-24
Normal_Cell / Normal_Nucleus	Endothelial	CHMP2A	2.10016	1.30745e-24
Normal_Cell / Normal_Nucleus	Endothelial	COX6B1	2.42208	1.78905e-24
Normal_Cell / Normal_Nucleus	Endothelial	MARCKS	3.11839	2.31787e-24
Normal_Cell / Normal_Nucleus	Endothelial	TMBIM6	2.49799	2.44499e-24
Normal_Cell / Normal_Nucleus	Endothelial	CD34	2.12985	2.60824e-24
Normal_Cell / Normal_Nucleus	Endothelial	PDIA3	2.13758	2.86827e-24
Normal_Cell / Normal_Nucleus	Endothelial	GSTP1	2.28128	4.69602e-24
Normal_Cell / Normal_Nucleus	Endothelial	MRFAP1	2.2729	5.74961e-24
Normal_Cell / Normal_Nucleus	Endothelial	CANX	1.79347	7.3286e-24
Normal_Cell / Normal_Nucleus	Endothelial	PSMB1	2.19784	7.42804e-24
Normal_Cell / Normal_Nucleus	Endothelial	SELENOK	1.97792	8.33091e-24
Normal_Cell / Normal_Nucleus	Endothelial	FMN1	-2.47802	1.73622e-23
Normal_Cell / Normal_Nucleus	Endothelial	PSME1	2.60661	2.16945e-23
Normal_Cell / Normal_Nucleus	Endothelial	KCTD12	2.06571	2.7642e-23
Normal_Cell / Normal_Nucleus	Endothelial	POLR2L	2.83727	3.14904e-23
Normal_Cell / Normal_Nucleus	Endothelial	PDIA6	1.83368	3.68898e-23
Normal_Cell / Normal_Nucleus	Endothelial	ELOB	2.41951	4.74987e-23
Normal_Cell / Normal_Nucleus	Endothelial	EIF1B	1.67981	9.45187e-23
Normal_Cell / Normal_Nucleus	Endothelial	HLA-DPA1	3.43848	1.01762e-22
Normal_Cell / Normal_Nucleus	Endothelial	RPS28	4.58177	1.35747e-22
Normal_Cell / Normal_Nucleus	Endothelial	YWHAH	1.87263	1.36383e-22
Normal_Cell / Normal_Nucleus	Endothelial	PRDX5	1.84027	1.441e-22
Normal_Cell / Normal_Nucleus	Endothelial	EIF1	3.53302	1.65954e-22
Normal_Cell / Normal_Nucleus	Endothelial	SPCS1	2.29632	1.69105e-22
Normal_Cell / Normal_Nucleus	Endothelial	SBDS	1.77321	1.79002e-22
Normal_Cell / Normal_Nucleus	Endothelial	TRMT112	2.22544	1.99819e-22
Normal_Cell / Normal_Nucleus	Endothelial	MRPL51	1.78422	2.02214e-22
Normal_Cell / Normal_Nucleus	Endothelial	LAMA3	-2.57936	2.03939e-22
Normal_Cell / Normal_Nucleus	Endothelial	C4orf3	2.53352	2.25298e-22
Normal_Cell / Normal_Nucleus	Endothelial	TRAM1	1.56311	2.45784e-22
Normal_Cell / Normal_Nucleus	Endothelial	FHIP1A	-2.32196	2.58098e-22
Normal_Cell / Normal_Nucleus	Endothelial	HSP90B1	2.23032	2.62622e-22
Normal_Cell / Normal_Nucleus	Endothelial	PSMB8	2.60666	2.69378e-22
Normal_Cell / Normal_Nucleus	Endothelial	COX6A1	2.5489	3.02746e-22
Normal_Cell / Normal_Nucleus	Endothelial	RPS21	3.96358	3.16391e-22
Normal_Cell / Normal_Nucleus	Endothelial	S100A16	2.24598	4.68124e-22
Normal_Cell / Normal_Nucleus	Endothelial	PSMB4	1.63203	5.34211e-22
Normal_Cell / Normal_Nucleus	Endothelial	GIMAP6	1.96811	6.40959e-22
Normal_Cell / Normal_Nucleus	Endothelial	RPL5	3.52643	7.84015e-22
Normal_Cell / Normal_Nucleus	Endothelial	COBL	-2.43415	7.84428e-22
Normal_Cell / Normal_Nucleus	Endothelial	FOXF1	2.20594	9.44769e-22
Normal_Cell / Normal_Nucleus	Endothelial	THBD	2.52694	1.19794e-21
Normal_Cell / Normal_Nucleus	Endothelial	TMEM100	2.49485	1.56602e-21
Normal_Cell / Normal_Nucleus	Endothelial	TCEAL9	1.58885	1.7212e-21
Normal_Cell / Normal_Nucleus	Endothelial	HSPA8	2.1097	2.0818e-21
Normal_Cell / Normal_Nucleus	Endothelial	RTRAF	1.72291	3.27079e-21
Normal_Cell / Normal_Nucleus	Endothelial	MZT2B	1.9444	3.80531e-21
Normal_Cell / Normal_Nucleus	Endothelial	SCEL	-2.20586	4.33273e-21
Normal_Cell / Normal_Nucleus	Endothelial	RRAS	2.30137	4.38554e-21
Normal_Cell / Normal_Nucleus	Endothelial	H3-3B	3.55364	5.0644e-21
Normal_Cell / Normal_Nucleus	Endothelial	GCNT2	-2.20646	5.23917e-21
Normal_Cell / Normal_Nucleus	Endothelial	VIM	3.81237	5.70908e-21
Normal_Cell / Normal_Nucleus	Endothelial	NDUFA11	1.82198	6.11973e-21
Normal_Cell / Normal_Nucleus	Endothelial	BZW1	1.47416	7.16986e-21
Normal_Cell / Normal_Nucleus	Endothelial	YWHAB	2.08883	7.20099e-21
Normal_Cell / Normal_Nucleus	Endothelial	DNAH5	-2.68753	7.93264e-21
Normal_Cell / Normal_Nucleus	Endothelial	PNRC1	2.34921	9.16567e-21
Normal_Cell / Normal_Nucleus	Endothelial	ATP5MG	2.36994	9.64941e-21
Normal_Cell / Normal_Nucleus	Endothelial	TMBIM4	2.15513	1.02985e-20
Normal_Cell / Normal_Nucleus	Endothelial	BBLN	1.73986	1.05267e-20
Normal_Cell / Normal_Nucleus	Endothelial	SNRPD2	1.72066	1.08524e-20
Normal_Cell / Normal_Nucleus	Endothelial	NDUFB8	1.97861	1.09521e-20
Normal_Cell / Normal_Nucleus	Endothelial	RHOC	1.85738	1.15705e-20
Normal_Cell / Normal_Nucleus	Endothelial	PRKCA	-2.29153	1.30878e-20
Normal_Cell / Normal_Nucleus	Endothelial	LY6E	2.35454	1.31197e-20
Normal_Cell / Normal_Nucleus	Endothelial	SNRPF	1.68619	1.6623e-20
Normal_Cell / Normal_Nucleus	Endothelial	SPARC	3.04538	1.67451e-20
Normal_Cell / Normal_Nucleus	Endothelial	SERP1	1.46583	1.77028e-20
Normal_Cell / Normal_Nucleus	Endothelial	VEPH1	-1.88853	2.10077e-20
Normal_Cell / Normal_Nucleus	Endothelial	MAGED2	1.99956	2.11211e-20
Normal_Cell / Normal_Nucleus	Endothelial	SHANK2	-2.68766	2.37023e-20
Normal_Cell / Normal_Nucleus	Endothelial	MGC27382	-2.15481	2.39786e-20
Normal_Cell / Normal_Nucleus	Endothelial	COX7B	2.02747	2.4031e-20
Normal_Cell / Normal_Nucleus	Endothelial	NDUFA1	2.11719	2.59282e-20
Normal_Cell / Normal_Nucleus	Endothelial	S100A4	3.54307	2.59831e-20
Normal_Cell / Normal_Nucleus	Endothelial	POLR2K	1.78683	2.76714e-20
Normal_Cell / Normal_Nucleus	Endothelial	ISG15	2.30071	2.83277e-20
Normal_Cell / Normal_Nucleus	Endothelial	RPSA	2.70237	3.58309e-20
Normal_Cell / Normal_Nucleus	Endothelial	TMEM14C	1.79367	4.10132e-20
Normal_Cell / Normal_Nucleus	Endothelial	ROR1	-2.85487	4.222e-20
Normal_Cell / Normal_Nucleus	Endothelial	FIS1	1.82739	4.34592e-20
Normal_Cell / Normal_Nucleus	Endothelial	CDKN1C	2.50167	4.63197e-20
Normal_Cell / Normal_Nucleus	Endothelial	NDUFB2	1.8329	4.89692e-20
Normal_Cell / Normal_Nucleus	Endothelial	ATP5MC3	2.0065	4.99929e-20
Normal_Cell / Normal_Nucleus	Endothelial	VAMP3	1.57754	5.07628e-20
Normal_Cell / Normal_Nucleus	Endothelial	CARD16	2.38756	5.13734e-20
Normal_Cell / Normal_Nucleus	Endothelial	STMN1	2.06013	5.81144e-20
Normal_Cell / Normal_Nucleus	Endothelial	SEC61G	2.17325	6.73746e-20
Normal_Cell / Normal_Nucleus	Endothelial	C12orf57	2.4195	8.83598e-20
Normal_Cell / Normal_Nucleus	Endothelial	PSMB6	2.02429	9.35113e-20
Normal_Cell / Normal_Nucleus	Endothelial	SOX18	2.76273	1.01553e-19
Normal_Cell / Normal_Nucleus	Endothelial	SPCS2	1.85312	1.20367e-19
Normal_Cell / Normal_Nucleus	Endothelial	ATP5PD	1.73803	1.23693e-19
Normal_Cell / Normal_Nucleus	Endothelial	RPS26	2.7134	1.70221e-19
Normal_Cell / Normal_Nucleus	Endothelial	PATJ	-2.72956	1.72426e-19
Normal_Cell / Normal_Nucleus	Endothelial	TMEM258	2.20343	2.22439e-19
Normal_Cell / Normal_Nucleus	Endothelial	COX7A1	2.00581	2.30758e-19
Normal_Cell / Normal_Nucleus	Endothelial	NDUFA2	1.81844	2.40177e-19
Normal_Cell / Normal_Nucleus	Endothelial	LSM3	1.78611	2.96993e-19
Normal_Cell / Normal_Nucleus	Endothelial	LHFPL3-AS2	-1.99915	3.58708e-19
Normal_Cell / Normal_Nucleus	Endothelial	C19orf53	2.27797	3.74975e-19
Normal_Cell / Normal_Nucleus	Endothelial	SEC62	1.70965	3.96551e-19
Normal_Cell / Normal_Nucleus	Endothelial	CSTB	2.16611	4.22936e-19
Normal_Cell / Normal_Nucleus	Endothelial	YBX1	1.98579	4.45055e-19
Normal_Cell / Normal_Nucleus	Endothelial	GIMAP1	2.09502	6.81455e-19
Normal_Cell / Normal_Nucleus	Endothelial	ANAPC11	1.53813	7.87048e-19
Normal_Cell / Normal_Nucleus	Endothelial	GAREM1	-1.71564	8.14747e-19
Normal_Cell / Normal_Nucleus	Endothelial	CALM2	1.88812	8.24948e-19
Normal_Cell / Normal_Nucleus	Endothelial	GRN	1.85937	9.83776e-19
Normal_Cell / Normal_Nucleus	Endothelial	TXN	1.78999	1.16401e-18
Normal_Cell / Normal_Nucleus	Endothelial	TMEM109	1.82565	1.16582e-18
Normal_Cell / Normal_Nucleus	Endothelial	CALM1	2.79979	1.17757e-18
Normal_Cell / Normal_Nucleus	Endothelial	NR6A1	-2.38268	1.3003e-18
Normal_Cell / Normal_Nucleus	Endothelial	GTF2A2	1.55685	1.31132e-18
Normal_Cell / Normal_Nucleus	Endothelial	PTMS	1.7932	1.40038e-18
Normal_Cell / Normal_Nucleus	Endothelial	NDUFA12	1.65815	1.42617e-18
Normal_Cell / Normal_Nucleus	Endothelial	CD81	2.8741	1.47115e-18
Normal_Cell / Normal_Nucleus	Endothelial	ATP5MC2	1.63333	1.48647e-18
Normal_Cell / Normal_Nucleus	Endothelial	RPS10	2.96834	1.72417e-18
Normal_Cell / Normal_Nucleus	Endothelial	CLEC14A	4.3026	1.73337e-18
Normal_Cell / Normal_Nucleus	Endothelial	SLC25A5	1.71991	1.99562e-18
Normal_Cell / Normal_Nucleus	Endothelial	FAM184A	-2.01819	2.02586e-18
Normal_Cell / Normal_Nucleus	Endothelial	KRT10	1.92161	2.23585e-18
Normal_Cell / Normal_Nucleus	Endothelial	NDUFB4	1.85588	2.65843e-18
Normal_Cell / Normal_Nucleus	Endothelial	EMP3	1.99511	3.00289e-18
Normal_Cell / Normal_Nucleus	Endothelial	ATRAID	1.8267	3.50795e-18
Normal_Cell / Normal_Nucleus	Endothelial	PARK7	1.73516	3.5634e-18
Normal_Cell / Normal_Nucleus	Endothelial	PRKCZ	-2.17779	3.71506e-18
Normal_Cell / Normal_Nucleus	Endothelial	PRELID1	1.83044	3.80217e-18
Normal_Cell / Normal_Nucleus	Endothelial	ARPC3	2.01312	4.63483e-18
Normal_Cell / Normal_Nucleus	Endothelial	CACNA2D3	-1.36211	5.20941e-18
Normal_Cell / Normal_Nucleus	Endothelial	SELENOS	1.45636	5.30161e-18
Normal_Cell / Normal_Nucleus	Endothelial	BST2	3.63638	5.96271e-18
Normal_Cell / Normal_Nucleus	Endothelial	HYAL2	3.96569	6.09933e-18
Normal_Cell / Normal_Nucleus	Endothelial	MGP	4.43264	6.3069e-18
Normal_Cell / Normal_Nucleus	Endothelial	HLA-E	3.90578	6.40685e-18
Normal_Cell / Normal_Nucleus	Endothelial	TMED7	1.60088	6.49448e-18
Normal_Cell / Normal_Nucleus	Endothelial	LRP2BP-AS1	-1.39579	7.72325e-18
Normal_Cell / Normal_Nucleus	Endothelial	BLOC1S1	1.9826	8.04819e-18
Normal_Cell / Normal_Nucleus	Endothelial	GADD45GIP1	1.79596	8.96105e-18
Normal_Cell / Normal_Nucleus	Endothelial	APH1A	1.57486	9.33157e-18
Normal_Cell / Normal_Nucleus	Endothelial	PRKAG2	-1.77406	9.35231e-18
Normal_Cell / Normal_Nucleus	Endothelial	ARL2	1.94529	1.10582e-17
Normal_Cell / Normal_Nucleus	Endothelial	TSPO	2.25945	1.11592e-17
Normal_Cell / Normal_Nucleus	Endothelial	NDUFB7	1.81039	1.24904e-17
Normal_Cell / Normal_Nucleus	Endothelial	SMDT1	1.79252	1.47982e-17
Normal_Cell / Normal_Nucleus	Endothelial	BEX3	1.49393	1.51314e-17
Normal_Cell / Normal_Nucleus	Endothelial	SET	1.90381	1.55561e-17
Normal_Cell / Normal_Nucleus	Endothelial	NDUFS5	2.36636	1.56404e-17
Normal_Cell / Normal_Nucleus	Endothelial	NOP10	2.15738	1.64578e-17
Normal_Cell / Normal_Nucleus	Endothelial	SDC4	-1.54682	1.69385e-17
Normal_Cell / Normal_Nucleus	Endothelial	GPC5	-3.02826	1.74109e-17
Normal_Cell / Normal_Nucleus	Endothelial	HSP90AB1	2.08302	1.75541e-17
Normal_Cell / Normal_Nucleus	Endothelial	LTC4S	1.75985	1.93903e-17
Normal_Cell / Normal_Nucleus	Endothelial	NPC2	1.87144	2.04565e-17
Normal_Cell / Normal_Nucleus	Endothelial	EMC7	1.51892	2.05362e-17
Normal_Cell / Normal_Nucleus	Endothelial	CACNA2D2	-1.47421	2.13055e-17
Normal_Cell / Normal_Nucleus	Endothelial	ACVRL1	1.7569	2.1321e-17
Normal_Cell / Normal_Nucleus	Endothelial	ATP5MJ	1.72613	2.196e-17
Normal_Cell / Normal_Nucleus	Endothelial	S1PR1	2.52086	2.2595e-17
Normal_Cell / Normal_Nucleus	Endothelial	ARHGAP42	-1.61153	2.45751e-17
Normal_Cell / Normal_Nucleus	Endothelial	CIAO2B	1.8806	2.58005e-17
Normal_Cell / Normal_Nucleus	Endothelial	PGC	-2.23015	3.2183e-17
Normal_Cell / Normal_Nucleus	Endothelial	ATP5ME	1.84536	3.24658e-17
Normal_Cell / Normal_Nucleus	Endothelial	UBC	3.03653	3.86659e-17
Normal_Cell / Normal_Nucleus	Endothelial	ARHGAP24	-2.65076	4.30876e-17
Normal_Cell / Normal_Nucleus	Endothelial	DDX18	1.58104	4.33577e-17
Normal_Cell / Normal_Nucleus	Endothelial	PSME2	2.10414	5.08824e-17
Normal_Cell / Normal_Nucleus	Endothelial	SCAND1	1.63378	5.64505e-17
Normal_Cell / Normal_Nucleus	Endothelial	RNF7	1.66599	5.67284e-17
Normal_Cell / Normal_Nucleus	Endothelial	MRPL57	1.67105	5.78796e-17
Normal_Cell / Normal_Nucleus	Endothelial	RAB5C	1.6244	6.61708e-17
Normal_Cell / Normal_Nucleus	Endothelial	HMGB1	1.92917	6.925e-17
Normal_Cell / Normal_Nucleus	Endothelial	AP2M1	1.57269	7.52646e-17
Normal_Cell / Normal_Nucleus	Endothelial	ERH	1.64131	7.96177e-17
Normal_Cell / Normal_Nucleus	Endothelial	UST	-2.40627	8.30396e-17
Normal_Cell / Normal_Nucleus	Endothelial	NDUFB5	1.46305	1.13864e-16
Normal_Cell / Normal_Nucleus	Endothelial	TFCP2L1	-1.8507	1.15397e-16
Normal_Cell / Normal_Nucleus	Endothelial	RCOR1	-2.286	1.15993e-16
Normal_Cell / Normal_Nucleus	Endothelial	HSPE1	1.70118	1.28368e-16
Normal_Cell / Normal_Nucleus	Endothelial	AURKAIP1	1.60134	1.47918e-16
Normal_Cell / Normal_Nucleus	Endothelial	EIF1AX	1.75367	1.48861e-16
Normal_Cell / Normal_Nucleus	Endothelial	DAPK2	-2.54217	1.51088e-16
Normal_Cell / Normal_Nucleus	Endothelial	GPX4	1.58982	1.56223e-16
Normal_Cell / Normal_Nucleus	Endothelial	TMEM14B	1.59605	1.59965e-16
Normal_Cell / Normal_Nucleus	Endothelial	SYPL1	1.77596	1.65365e-16
Normal_Cell / Normal_Nucleus	Endothelial	NDUFC1	1.74464	1.74328e-16
Normal_Cell / Normal_Nucleus	Endothelial	ATP5PO	1.98455	1.87093e-16
Normal_Cell / Normal_Nucleus	Endothelial	ARL2BP	1.41848	1.96435e-16
Normal_Cell / Normal_Nucleus	Endothelial	CCDC57	-1.74544	1.96778e-16
Normal_Cell / Normal_Nucleus	Endothelial	CD151	1.50628	2.09457e-16
Normal_Cell / Normal_Nucleus	Endothelial	TMEM179B	1.86284	2.10121e-16
Normal_Cell / Normal_Nucleus	Endothelial	IL7R	2.54818	2.53536e-16
Normal_Cell / Normal_Nucleus	Endothelial	LRRK2	-3.62534	2.71625e-16
Normal_Cell / Normal_Nucleus	Endothelial	WIF1	-1.51518	2.98763e-16
Normal_Cell / Normal_Nucleus	Endothelial	NDUFS6	1.50614	3.5072e-16
Normal_Cell / Normal_Nucleus	Endothelial	RNF181	1.4854	3.57808e-16
Normal_Cell / Normal_Nucleus	Endothelial	SSR2	1.56341	3.80197e-16
Normal_Cell / Normal_Nucleus	Endothelial	PRDX2	1.81384	3.98037e-16
Normal_Cell / Normal_Nucleus	Endothelial	NAA38	1.55065	4.01343e-16
Normal_Cell / Normal_Nucleus	Endothelial	SNRPB	1.56238	4.0147e-16
Normal_Cell / Normal_Nucleus	Endothelial	LANCL1-AS1	-1.66467	4.30565e-16
Normal_Cell / Normal_Nucleus	Endothelial	TOMM20	1.53323	4.46991e-16
Normal_Cell / Normal_Nucleus	Endothelial	ATP5F1D	1.71075	5.05079e-16
Normal_Cell / Normal_Nucleus	Endothelial	LMO3	-2.18522	6.69951e-16
Normal_Cell / Normal_Nucleus	Endothelial	ATP5PB	1.26582	6.84701e-16
Normal_Cell / Normal_Nucleus	Endothelial	RANBP1	1.48712	6.98293e-16
Normal_Cell / Normal_Nucleus	Endothelial	KDELR2	1.56363	7.10987e-16
Normal_Cell / Normal_Nucleus	Endothelial	PSMA4	1.43728	8.10506e-16
Normal_Cell / Normal_Nucleus	Endothelial	CAVIN1	2.24462	9.36077e-16
Normal_Cell / Normal_Nucleus	Endothelial	NSA2	1.50871	9.63752e-16
Normal_Cell / Normal_Nucleus	Endothelial	SMG6	-1.69499	9.90647e-16
Normal_Cell / Normal_Nucleus	Endothelial	TCEAL4	1.21679	1.09069e-15
Normal_Cell / Normal_Nucleus	Endothelial	TTN	-3.23106	1.09281e-15
Normal_Cell / Normal_Nucleus	Endothelial	CNTN4	-1.33382	1.11911e-15
Normal_Cell / Normal_Nucleus	Endothelial	UQCR11	2.21513	1.26031e-15
Normal_Cell / Normal_Nucleus	Endothelial	RP1	-2.60743	1.28199e-15
Normal_Cell / Normal_Nucleus	Endothelial	STOX2	-2.60353	1.31959e-15
Normal_Cell / Normal_Nucleus	Endothelial	ZNF22	1.6811	1.3855e-15
Normal_Cell / Normal_Nucleus	Endothelial	ROS1	-1.6004	1.39454e-15
Normal_Cell / Normal_Nucleus	Endothelial	POMP	2.27266	1.84517e-15
Normal_Cell / Normal_Nucleus	Endothelial	TAP1	1.61961	1.95914e-15
Normal_Cell / Normal_Nucleus	Endothelial	UQCR10	1.96545	2.04284e-15
Normal_Cell / Normal_Nucleus	Endothelial	UFM1	1.26715	2.04985e-15
Normal_Cell / Normal_Nucleus	Endothelial	COPS9	1.86493	2.05665e-15
Normal_Cell / Normal_Nucleus	Endothelial	HNRNPH2	1.51562	2.20669e-15
Normal_Cell / Normal_Nucleus	Endothelial	PRCP	1.50664	2.24463e-15
Normal_Cell / Normal_Nucleus	Endothelial	HNRNPK	1.36433	2.55364e-15
Normal_Cell / Normal_Nucleus	Endothelial	NDUFAB1	1.5709	2.607e-15
Normal_Cell / Normal_Nucleus	Endothelial	PARM1	-1.43693	2.63484e-15
Normal_Cell / Normal_Nucleus	Endothelial	ATP6V1F	1.58546	2.7466e-15
Normal_Cell / Normal_Nucleus	Endothelial	NORAD	1.43656	2.78256e-15
Normal_Cell / Normal_Nucleus	Endothelial	ATP5F1B	1.5017	2.93087e-15
Normal_Cell / Normal_Nucleus	Endothelial	SRSF2	1.17429	3.28838e-15
Normal_Cell / Normal_Nucleus	Endothelial	RWDD1	1.56906	3.32961e-15
Normal_Cell / Normal_Nucleus	Endothelial	FKBP1A	2.46026	3.34423e-15
Normal_Cell / Normal_Nucleus	Endothelial	PTPRJ	-1.93041	3.37979e-15
Normal_Cell / Normal_Nucleus	Endothelial	RPS19BP1	1.29249	3.41165e-15
Normal_Cell / Normal_Nucleus	Endothelial	CYB5A	1.39178	3.61342e-15
Normal_Cell / Normal_Nucleus	Endothelial	FGFR2	-1.75815	3.63612e-15
Normal_Cell / Normal_Nucleus	Endothelial	SRI	1.41837	4.14663e-15
Normal_Cell / Normal_Nucleus	Endothelial	ARPC1A	1.5494	4.76239e-15
Normal_Cell / Normal_Nucleus	Endothelial	TM4SF18	1.94688	5.07414e-15
Normal_Cell / Normal_Nucleus	Endothelial	CD320	1.80473	5.50734e-15
Normal_Cell / Normal_Nucleus	Endothelial	NDUFB11	1.90849	5.54746e-15
Normal_Cell / Normal_Nucleus	Endothelial	EVA1B	1.63108	5.56184e-15
Normal_Cell / Normal_Nucleus	Endothelial	SPCS3	1.62609	5.58824e-15
Normal_Cell / Normal_Nucleus	Endothelial	RCN1	1.42218	5.79362e-15
Normal_Cell / Normal_Nucleus	Endothelial	IFI6	1.62954	5.97913e-15
Normal_Cell / Normal_Nucleus	Endothelial	HES1	1.3923	6.0069e-15
Normal_Cell / Normal_Nucleus	Endothelial	PSMA7	2.17061	6.13635e-15
Normal_Cell / Normal_Nucleus	Endothelial	CCL4	1.63478	6.2654e-15
Normal_Cell / Normal_Nucleus	Endothelial	NME3	1.40946	6.70447e-15
Normal_Cell / Normal_Nucleus	Endothelial	SNRPB2	1.63788	8.22633e-15
Normal_Cell / Normal_Nucleus	Endothelial	BRK1	1.38199	8.79203e-15
Normal_Cell / Normal_Nucleus	Endothelial	NDUFB9	1.62644	9.13706e-15
Normal_Cell / Normal_Nucleus	Endothelial	ROMO1	1.58433	9.22364e-15
Normal_Cell / Normal_Nucleus	Endothelial	BMPR1A	-1.73205	9.31489e-15
Normal_Cell / Normal_Nucleus	Endothelial	PEA15	1.48178	9.57893e-15
Normal_Cell / Normal_Nucleus	Endothelial	RHOB	2.30267	1.13385e-14
Normal_Cell / Normal_Nucleus	Endothelial	MRPS18C	1.4069	1.21436e-14
Normal_Cell / Normal_Nucleus	Endothelial	BANF1	1.62873	1.37662e-14
Normal_Cell / Normal_Nucleus	Endothelial	GMFG	1.756	1.41387e-14
Normal_Cell / Normal_Nucleus	Endothelial	SSR1	1.38383	1.42209e-14
Normal_Cell / Normal_Nucleus	Endothelial	OSTC	1.21842	1.47332e-14
Normal_Cell / Normal_Nucleus	Endothelial	RPS27L	2.07479	1.57401e-14
Normal_Cell / Normal_Nucleus	Endothelial	H1-10	1.88148	1.70145e-14
Normal_Cell / Normal_Nucleus	Endothelial	PTMA	3.63153	1.75544e-14
Normal_Cell / Normal_Nucleus	Endothelial	DCC	-1.36642	1.78376e-14
Normal_Cell / Normal_Nucleus	Endothelial	EIF5A	1.54006	1.88124e-14
Normal_Cell / Normal_Nucleus	Endothelial	DAZAP2	1.46379	2.03331e-14
Normal_Cell / Normal_Nucleus	Endothelial	MICAL2	-2.26993	2.16891e-14
Normal_Cell / Normal_Nucleus	Endothelial	ZNF609	-1.85683	2.198e-14
Normal_Cell / Normal_Nucleus	Endothelial	DCTN3	1.50234	2.23669e-14
Normal_Cell / Normal_Nucleus	Endothelial	C4orf19	-1.49831	2.28156e-14
Normal_Cell / Normal_Nucleus	Endothelial	HNRNPA0	1.52387	2.29667e-14
Normal_Cell / Normal_Nucleus	Endothelial	MACROD2	-3.74581	2.31956e-14
Normal_Cell / Normal_Nucleus	Endothelial	HLA-F	2.45425	2.36812e-14
Normal_Cell / Normal_Nucleus	Endothelial	ACADL	-1.84842	2.4731e-14
Normal_Cell / Normal_Nucleus	Endothelial	C5orf24	1.24012	2.59509e-14
Normal_Cell / Normal_Nucleus	Endothelial	SEMA5A	-1.96217	2.77292e-14
Normal_Cell / Normal_Nucleus	Endothelial	SLC24A3	-1.32503	2.86912e-14
Normal_Cell / Normal_Nucleus	Endothelial	WWC1	-1.87055	2.90421e-14
Normal_Cell / Normal_Nucleus	Endothelial	C1QBP	1.42729	3.04971e-14
Normal_Cell / Normal_Nucleus	Endothelial	TRAPPC1	1.58245	3.09943e-14
Normal_Cell / Normal_Nucleus	Endothelial	UQCRH	1.72687	3.36243e-14
Normal_Cell / Normal_Nucleus	Endothelial	TMEM47	1.57913	3.72518e-14
Normal_Cell / Normal_Nucleus	Endothelial	IFI27L2	1.77995	3.78931e-14
Normal_Cell / Normal_Nucleus	Endothelial	KRTCAP2	1.26637	3.80765e-14
Normal_Cell / Normal_Nucleus	Endothelial	VAT1	1.72316	4.00574e-14
Normal_Cell / Normal_Nucleus	Endothelial	CDH1	-1.87443	4.13134e-14
Normal_Cell / Normal_Nucleus	Endothelial	RSL24D1	1.32622	4.15453e-14
Normal_Cell / Normal_Nucleus	Endothelial	BRI3	1.57765	4.77748e-14
Normal_Cell / Normal_Nucleus	Endothelial	NDUFB3	1.60137	4.95129e-14
Normal_Cell / Normal_Nucleus	Endothelial	LAMTOR2	1.30551	5.05789e-14
Normal_Cell / Normal_Nucleus	Endothelial	SOX5	-3.07701	5.20622e-14
Normal_Cell / Normal_Nucleus	Endothelial	TXNIP	2.70444	5.20915e-14
Normal_Cell / Normal_Nucleus	Endothelial	NDUFA3	1.42459	5.40217e-14
Normal_Cell / Normal_Nucleus	Endothelial	DAPK1	-2.83132	5.97589e-14
Normal_Cell / Normal_Nucleus	Endothelial	GNB2	1.40963	6.19471e-14
Normal_Cell / Normal_Nucleus	Endothelial	CACNA1D	-1.45551	6.20086e-14
Normal_Cell / Normal_Nucleus	Endothelial	MUC1	-2.60572	6.8959e-14
Normal_Cell / Normal_Nucleus	Endothelial	EFNB1	1.55506	7.28086e-14
Normal_Cell / Normal_Nucleus	Endothelial	MICOS13	1.42376	7.60266e-14
Normal_Cell / Normal_Nucleus	Endothelial	CHURC1	1.57059	7.81434e-14
Normal_Cell / Normal_Nucleus	Endothelial	SF3B5	1.62775	7.8702e-14
Normal_Cell / Normal_Nucleus	Endothelial	C3	-2.18247	7.96327e-14
Normal_Cell / Normal_Nucleus	Endothelial	ANOS1	-1.93066	7.99942e-14
Normal_Cell / Normal_Nucleus	Endothelial	SNRPE	1.48885	8.0382e-14
Normal_Cell / Normal_Nucleus	Endothelial	NR2F1-AS1	-1.50602	8.11271e-14
Normal_Cell / Normal_Nucleus	Endothelial	LXN	1.29518	8.68856e-14
Normal_Cell / Normal_Nucleus	Endothelial	SDHD	1.64358	9.60718e-14
Normal_Cell / Normal_Nucleus	Endothelial	MYZAP	1.50494	1.02054e-13
Normal_Cell / Normal_Nucleus	Endothelial	HLA-B	3.90682	1.0208e-13
Normal_Cell / Normal_Nucleus	Endothelial	H2AJ	1.39195	1.09555e-13
Normal_Cell / Normal_Nucleus	Endothelial	LINC02889	-1.84568	1.19947e-13
Normal_Cell / Normal_Nucleus	Endothelial	OTUD6B-AS1	1.32029	1.24131e-13
Normal_Cell / Normal_Nucleus	Endothelial	DPP6	-1.41541	1.26426e-13
Normal_Cell / Normal_Nucleus	Endothelial	TUBB4B	1.42509	1.29994e-13
Normal_Cell / Normal_Nucleus	Endothelial	CHMP5	1.42166	1.32327e-13
Normal_Cell / Normal_Nucleus	Endothelial	STEAP4	-1.90243	1.37443e-13
Normal_Cell / Normal_Nucleus	Endothelial	ENSG00000227307	-2.20223	1.42136e-13
Normal_Cell / Normal_Nucleus	Endothelial	PEBP4	-2.38447	1.54728e-13
Normal_Cell / Normal_Nucleus	Endothelial	PPP6R2	-1.61785	1.553e-13
Normal_Cell / Normal_Nucleus	Endothelial	ATP5MF	1.62203	1.64251e-13
Normal_Cell / Normal_Nucleus	Endothelial	CCL2	1.71943	1.85025e-13
Normal_Cell / Normal_Nucleus	Endothelial	TMPRSS2	-2.01235	1.94328e-13
Normal_Cell / Normal_Nucleus	Endothelial	SRGAP3	-1.59349	1.94666e-13
Normal_Cell / Normal_Nucleus	Endothelial	EEF2	1.87493	1.98106e-13
Normal_Cell / Normal_Nucleus	Endothelial	PRMT1	2.00461	2.03002e-13
Normal_Cell / Normal_Nucleus	Endothelial	SCOC	1.21306	2.33946e-13
Normal_Cell / Normal_Nucleus	Endothelial	MYO5B	-1.7025	2.3991e-13
Normal_Cell / Normal_Nucleus	Endothelial	TCEAL8	1.48164	2.42606e-13
Normal_Cell / Normal_Nucleus	Endothelial	APRT	1.58594	2.42934e-13
Normal_Cell / Normal_Nucleus	Endothelial	SNRPD3	1.3304	2.46386e-13
Normal_Cell / Normal_Nucleus	Endothelial	PHPT1	1.39244	2.71322e-13
Normal_Cell / Normal_Nucleus	Endothelial	PCDH17	1.94397	2.84503e-13
Normal_Cell / Normal_Nucleus	Endothelial	RNASEH2C	1.3987	2.98656e-13
Normal_Cell / Normal_Nucleus	Endothelial	BORCS7	1.29415	3.13727e-13
Normal_Cell / Normal_Nucleus	Endothelial	CTSO	1.11888	3.30462e-13
Normal_Cell / Normal_Nucleus	Endothelial	EIF3K	1.49213	3.31097e-13
Normal_Cell / Normal_Nucleus	Endothelial	ITGB6	-1.20793	3.3397e-13
Normal_Cell / Normal_Nucleus	Endothelial	LINC02997	-1.57463	3.54509e-13
Normal_Cell / Normal_Nucleus	Endothelial	ATP5MK	1.82679	3.6043e-13
Normal_Cell / Normal_Nucleus	Endothelial	LAMTOR1	1.42685	4.47145e-13
Normal_Cell / Normal_Nucleus	Endothelial	LSM5	1.10937	5.21619e-13
Normal_Cell / Normal_Nucleus	Endothelial	ADRB1	1.7147	5.53194e-13
Normal_Cell / Normal_Nucleus	Endothelial	SNHG7	1.37443	5.62338e-13
Normal_Cell / Normal_Nucleus	Endothelial	ABHD17A	1.18004	5.7655e-13
Normal_Cell / Normal_Nucleus	Endothelial	CUTA	1.38072	5.86494e-13
Normal_Cell / Normal_Nucleus	Endothelial	ATP5MC1	1.52027	5.87161e-13
Normal_Cell / Normal_Nucleus	Endothelial	MT-RNR2	2.03641	6.09123e-13
Normal_Cell / Normal_Nucleus	Endothelial	OCIAD1	1.2706	6.80884e-13
Normal_Cell / Normal_Nucleus	Endothelial	DRAP1	1.38055	7.25421e-13
Normal_Cell / Normal_Nucleus	Endothelial	SERINC3	1.39959	7.37672e-13
Normal_Cell / Normal_Nucleus	Endothelial	MT-RNR1	2.46804	8.22975e-13
Normal_Cell / Normal_Nucleus	Endothelial	CELSR1	-1.77209	8.90381e-13
Normal_Cell / Normal_Nucleus	Endothelial	CFAP221	-1.3755	8.92488e-13
Normal_Cell / Normal_Nucleus	Endothelial	UFC1	1.44374	1.01662e-12
Normal_Cell / Normal_Nucleus	Endothelial	VPS28	1.49913	1.15041e-12
Normal_Cell / Normal_Nucleus	Endothelial	RPN1	1.30051	1.23343e-12
Normal_Cell / Normal_Nucleus	Endothelial	MANF	1.32407	1.23515e-12
Normal_Cell / Normal_Nucleus	Endothelial	EMC4	1.27943	1.25911e-12
Normal_Cell / Normal_Nucleus	Endothelial	NENF	1.31371	1.26532e-12
Normal_Cell / Normal_Nucleus	Endothelial	SYF2	1.39842	1.30469e-12
Normal_Cell / Normal_Nucleus	Endothelial	CDKN1B	1.07311	1.3831e-12
Normal_Cell / Normal_Nucleus	Endothelial	IMP3	1.37966	1.4231e-12
Normal_Cell / Normal_Nucleus	Endothelial	DDT	1.40555	1.51022e-12
Normal_Cell / Normal_Nucleus	Endothelial	NOL7	1.47262	1.53858e-12
Normal_Cell / Normal_Nucleus	Endothelial	MCCC1	-1.45671	1.56713e-12
Normal_Cell / Normal_Nucleus	Endothelial	ICAM2	2.44348	1.58986e-12
Normal_Cell / Normal_Nucleus	Endothelial	COX17	1.37175	1.62187e-12
Normal_Cell / Normal_Nucleus	Endothelial	IGFBP7	2.20525	1.70146e-12
Normal_Cell / Normal_Nucleus	Endothelial	SNRPG	1.66252	1.76798e-12
Normal_Cell / Normal_Nucleus	Endothelial	CLDN5	3.59862	1.98493e-12
Normal_Cell / Normal_Nucleus	Endothelial	GHITM	1.35215	2.07625e-12
Normal_Cell / Normal_Nucleus	Endothelial	CD74	3.68308	2.22854e-12
Normal_Cell / Normal_Nucleus	Endothelial	IER3IP1	1.34412	2.28963e-12
Normal_Cell / Normal_Nucleus	Endothelial	PSMB3	1.48416	2.29312e-12
Normal_Cell / Normal_Nucleus	Endothelial	SMIM26	1.62734	2.62585e-12
Normal_Cell / Normal_Nucleus	Endothelial	PCDH12	1.35459	2.83994e-12
Normal_Cell / Normal_Nucleus	Endothelial	H2AZ2	1.07011	2.86318e-12
Normal_Cell / Normal_Nucleus	Endothelial	ENSG00000228434	-1.51733	3.12272e-12
Normal_Cell / Normal_Nucleus	Endothelial	ARF6	1.17795	3.3636e-12
Normal_Cell / Normal_Nucleus	Endothelial	POLR2J	1.39448	3.51366e-12
Normal_Cell / Normal_Nucleus	Endothelial	NDUFAF3	1.72846	3.69104e-12
Normal_Cell / Normal_Nucleus	Endothelial	PGRMC1	1.467	3.78107e-12
Normal_Cell / Normal_Nucleus	Endothelial	JARID2	-1.71019	3.78824e-12
Normal_Cell / Normal_Nucleus	Endothelial	DHRS7	1.92093	3.90295e-12
Normal_Cell / Normal_Nucleus	Endothelial	RBIS	1.53801	4.02426e-12
Normal_Cell / Normal_Nucleus	Endothelial	PARD6B	-1.17394	4.31089e-12
Normal_Cell / Normal_Nucleus	Endothelial	RMST	-1.54229	4.66985e-12
Normal_Cell / Normal_Nucleus	Endothelial	H1-3	1.7133	5.17712e-12
Normal_Cell / Normal_Nucleus	Endothelial	CXCL12	1.66965	5.4024e-12
Normal_Cell / Normal_Nucleus	Endothelial	ISCU	1.71458	5.41587e-12
Normal_Cell / Normal_Nucleus	Endothelial	TAP2	1.34762	5.58046e-12
Normal_Cell / Normal_Nucleus	Endothelial	SELENOM	1.36433	5.93864e-12
Normal_Cell / Normal_Nucleus	Endothelial	PCGF3-AS1	-1.57322	6.13485e-12
Normal_Cell / Normal_Nucleus	Endothelial	CCT7	1.161	6.17519e-12
Normal_Cell / Normal_Nucleus	Endothelial	ETFB	1.30954	6.18272e-12
Normal_Cell / Normal_Nucleus	Endothelial	ARHGAP44	-1.66183	6.33052e-12
Normal_Cell / Normal_Nucleus	Endothelial	CHCHD1	1.22747	7.29701e-12
Normal_Cell / Normal_Nucleus	Endothelial	DDAH2	1.47479	7.71537e-12
Normal_Cell / Normal_Nucleus	Endothelial	CAVIN3	1.45786	7.83017e-12
Normal_Cell / Normal_Nucleus	Endothelial	CLEC3B	1.82357	8.10991e-12
Normal_Cell / Normal_Nucleus	Endothelial	SERINC1	1.6928	8.43083e-12
Normal_Cell / Normal_Nucleus	Endothelial	GTF2H5	1.11144	8.84583e-12
Normal_Cell / Normal_Nucleus	Endothelial	CAPN8	-1.40904	8.87398e-12
Normal_Cell / Normal_Nucleus	Endothelial	PSMB9	2.32588	1.00981e-11
Normal_Cell / Normal_Nucleus	Endothelial	WWP2	-1.60416	1.09714e-11
Normal_Cell / Normal_Nucleus	Endothelial	RBM6	-2.07339	1.10059e-11
Normal_Cell / Normal_Nucleus	Endothelial	FXYD6	1.50217	1.13181e-11
Normal_Cell / Normal_Nucleus	Endothelial	SLC3A2	1.38796	1.21124e-11
Normal_Cell / Normal_Nucleus	Endothelial	GPR146	1.71519	1.22642e-11
Normal_Cell / Normal_Nucleus	Endothelial	ARF1	1.32187	1.23963e-11
Normal_Cell / Normal_Nucleus	Endothelial	VCP	1.31365	1.42445e-11
Normal_Cell / Normal_Nucleus	Endothelial	GIMAP4	1.97805	1.42856e-11
Normal_Cell / Normal_Nucleus	Endothelial	ALDH9A1	1.04667	1.52248e-11
Normal_Cell / Normal_Nucleus	Endothelial	TMED9	1.56254	1.59972e-11
Normal_Cell / Normal_Nucleus	Endothelial	DNAJC8	1.27262	1.62295e-11
Normal_Cell / Normal_Nucleus	Endothelial	ACSS3	-1.25854	1.70146e-11
Normal_Cell / Normal_Nucleus	Endothelial	SUB1	1.81689	1.72227e-11
Normal_Cell / Normal_Nucleus	Endothelial	SCTR	-1.33721	1.91322e-11
Normal_Cell / Normal_Nucleus	Endothelial	HNRNPA1	1.54263	1.99063e-11
Normal_Cell / Normal_Nucleus	Endothelial	MFSD2A	-1.40049	1.99085e-11
Normal_Cell / Normal_Nucleus	Endothelial	POLR2I	1.48215	2.07703e-11
Normal_Cell / Normal_Nucleus	Endothelial	GPR39	-1.30038	2.14353e-11
Normal_Cell / Normal_Nucleus	Endothelial	RRAGA	1.45911	2.22283e-11
Normal_Cell / Normal_Nucleus	Endothelial	LSM8	1.13082	2.32856e-11
Normal_Cell / Normal_Nucleus	Endothelial	HLA-DRA	3.53701	2.45107e-11
Normal_Cell / Normal_Nucleus	Endothelial	TM4SF1	3.1334	2.48016e-11
Normal_Cell / Normal_Nucleus	Endothelial	CFTR	-1.17755	2.62782e-11
Normal_Cell / Normal_Nucleus	Endothelial	RAP1GAP2	-1.52801	2.66075e-11
Normal_Cell / Normal_Nucleus	Endothelial	A2M	2.99445	2.93368e-11
Normal_Cell / Normal_Nucleus	Endothelial	AUTS2	-2.33574	2.97614e-11
Normal_Cell / Normal_Nucleus	Endothelial	PHB1	1.34197	3.01621e-11
Normal_Cell / Normal_Nucleus	Endothelial	SLC7A2	-1.50467	3.02529e-11
Normal_Cell / Normal_Nucleus	Endothelial	TMEM30A	1.22151	3.02884e-11
Normal_Cell / Normal_Nucleus	Endothelial	PEBP1	1.59304	3.1812e-11
Normal_Cell / Normal_Nucleus	Endothelial	GOLGA7	1.15234	3.25587e-11
Normal_Cell / Normal_Nucleus	Endothelial	CKLF	1.41132	3.48838e-11
Normal_Cell / Normal_Nucleus	Endothelial	TMEM219	1.35381	3.61881e-11
Normal_Cell / Normal_Nucleus	Endothelial	BSG	1.93109	3.65557e-11
Normal_Cell / Normal_Nucleus	Endothelial	SCNN1A	-1.22414	3.68747e-11
Normal_Cell / Normal_Nucleus	Endothelial	CTSA	1.15628	4.03296e-11
Normal_Cell / Normal_Nucleus	Endothelial	PA2G4	1.13049	4.28133e-11
Normal_Cell / Normal_Nucleus	Endothelial	POLE4	1.09098	4.29458e-11
Normal_Cell / Normal_Nucleus	Endothelial	HMGN2	0.991901	4.44388e-11
Normal_Cell / Normal_Nucleus	Endothelial	NDUFS7	1.18909	4.86999e-11
Normal_Cell / Normal_Nucleus	Endothelial	ANK3	-3.64216	4.90242e-11
Normal_Cell / Normal_Nucleus	Endothelial	NPM1	1.64356	4.9524e-11
Normal_Cell / Normal_Nucleus	Endothelial	MRPL21	1.10644	5.1751e-11
Normal_Cell / Normal_Nucleus	Endothelial	BUD31	1.18145	5.80873e-11
Normal_Cell / Normal_Nucleus	Endothelial	CCDC59	1.21205	5.9902e-11
Normal_Cell / Normal_Nucleus	Endothelial	SLC22A3	-1.27783	6.00983e-11
Normal_Cell / Normal_Nucleus	Endothelial	SLC41A2	-1.32063	6.31127e-11
Normal_Cell / Normal_Nucleus	Endothelial	KLF4	1.48803	6.42816e-11
Normal_Cell / Normal_Nucleus	Endothelial	SMAD3	-1.6114	6.57326e-11
Normal_Cell / Normal_Nucleus	Endothelial	SYNGR2	1.30207	7.7177e-11
Normal_Cell / Normal_Nucleus	Endothelial	DUT	1.07213	7.87652e-11
Normal_Cell / Normal_Nucleus	Endothelial	RTN4RL1	-1.05682	8.17264e-11
Normal_Cell / Normal_Nucleus	Endothelial	CCND1	1.81389	8.18741e-11
Normal_Cell / Normal_Nucleus	Endothelial	CD38	-1.16095	8.37223e-11
Normal_Cell / Normal_Nucleus	Endothelial	ADRM1	1.43778	8.44318e-11
Normal_Cell / Normal_Nucleus	Endothelial	TBCB	1.22211	8.8465e-11
Normal_Cell / Normal_Nucleus	Endothelial	PDCD5	1.06603	8.89531e-11
Normal_Cell / Normal_Nucleus	Endothelial	ARPC5	2.02182	8.95265e-11
Normal_Cell / Normal_Nucleus	Endothelial	TMEM9B	1.0948	9.02118e-11
Normal_Cell / Normal_Nucleus	Endothelial	DUOX1	-1.48732	9.25961e-11
Normal_Cell / Normal_Nucleus	Endothelial	DEPTOR	-1.35753	9.30346e-11
Normal_Cell / Normal_Nucleus	Endothelial	TXNDC17	1.36419	9.92535e-11
Normal_Cell / Normal_Nucleus	Endothelial	IGFBP4	2.28895	1.02967e-10
Normal_Cell / Normal_Nucleus	Endothelial	LAMP3	-1.34404	1.02986e-10
Normal_Cell / Normal_Nucleus	Endothelial	SNHG29	1.62713	1.03968e-10
Normal_Cell / Normal_Nucleus	Endothelial	ARL1	0.985873	1.04098e-10
Normal_Cell / Normal_Nucleus	Endothelial	PDE4D	-2.93765	1.05562e-10
Normal_Cell / Normal_Nucleus	Endothelial	LRP2	-1.46404	1.056e-10
Normal_Cell / Normal_Nucleus	Endothelial	TMEM160	1.23331	1.06805e-10
Normal_Cell / Normal_Nucleus	Endothelial	UQCRFS1	1.28367	1.06967e-10
Normal_Cell / Normal_Nucleus	Endothelial	COL4A5	-1.09669	1.17312e-10
Normal_Cell / Normal_Nucleus	Endothelial	KLHL29	-3.04406	1.29711e-10
Normal_Cell / Normal_Nucleus	Endothelial	SRP9	1.09015	1.43039e-10
Normal_Cell / Normal_Nucleus	Endothelial	MOB4	1.22422	1.47102e-10
Normal_Cell / Normal_Nucleus	Endothelial	TMED2	1.18935	1.50708e-10
Normal_Cell / Normal_Nucleus	Endothelial	MYDGF	1.38262	1.52652e-10
Normal_Cell / Normal_Nucleus	Endothelial	TIMM8B	1.44343	1.55918e-10
Normal_Cell / Normal_Nucleus	Endothelial	MROH1	-1.59078	1.59859e-10
Normal_Cell / Normal_Nucleus	Endothelial	DCTN6	1.14086	1.64043e-10
Normal_Cell / Normal_Nucleus	Endothelial	HTRA1	1.19394	1.79285e-10
Normal_Cell / Normal_Nucleus	Endothelial	MMRN2	1.54608	1.82075e-10
Normal_Cell / Normal_Nucleus	Endothelial	ENSG00000253288	-1.23682	1.89943e-10
Normal_Cell / Normal_Nucleus	Endothelial	STK33	-1.9507	1.98588e-10
Normal_Cell / Normal_Nucleus	Endothelial	TMEM147	1.19438	2.15198e-10
Normal_Cell / Normal_Nucleus	Endothelial	GLRX5	1.28594	2.23728e-10
Normal_Cell / Normal_Nucleus	Endothelial	MYO1D	-2.21931	2.29183e-10
Normal_Cell / Normal_Nucleus	Endothelial	EXOSC8	1.23769	2.51609e-10
Normal_Cell / Normal_Nucleus	Endothelial	FBXO42	-1.63948	2.52034e-10
Normal_Cell / Normal_Nucleus	Endothelial	TTC7A	-2.01742	2.53698e-10
Normal_Cell / Normal_Nucleus	Endothelial	NRN1	1.50545	2.53902e-10
Normal_Cell / Normal_Nucleus	Endothelial	LINC00571	-1.21075	2.74659e-10
Normal_Cell / Normal_Nucleus	Endothelial	TM2D2	1.10934	2.76008e-10
Normal_Cell / Normal_Nucleus	Endothelial	TANGO6	-1.526	2.84688e-10
Normal_Cell / Normal_Nucleus	Endothelial	MICOS10	1.39135	3.01301e-10
Normal_Cell / Normal_Nucleus	Endothelial	UBXN1	1.36254	3.05156e-10
Normal_Cell / Normal_Nucleus	Endothelial	ARHGEF38	-1.34553	3.05185e-10
Normal_Cell / Normal_Nucleus	Endothelial	MGST2	1.42543	3.08264e-10
Normal_Cell / Normal_Nucleus	Endothelial	PCNA	1.14715	3.17405e-10
Normal_Cell / Normal_Nucleus	Endothelial	NPDC1	1.43768	3.43106e-10
Normal_Cell / Normal_Nucleus	Endothelial	IL32	2.65184	3.57127e-10
Normal_Cell / Normal_Nucleus	Endothelial	SLC34A2	-1.84904	3.70238e-10
Normal_Cell / Normal_Nucleus	Endothelial	ZNF428	1.08479	3.76606e-10
Normal_Cell / Normal_Nucleus	Endothelial	MPLKIP	1.0909	3.84946e-10
Normal_Cell / Normal_Nucleus	Endothelial	PDIA4	1.15667	4.0076e-10
Normal_Cell / Normal_Nucleus	Endothelial	TNIK	-2.21587	4.12395e-10
Normal_Cell / Normal_Nucleus	Endothelial	CLDND1	1.09817	4.2575e-10
Normal_Cell / Normal_Nucleus	Endothelial	NHP2	1.16738	4.38995e-10
Normal_Cell / Normal_Nucleus	Endothelial	RBM8A	1.35033	4.59018e-10
Normal_Cell / Normal_Nucleus	Endothelial	MRPL54	1.48722	4.65925e-10
Normal_Cell / Normal_Nucleus	Endothelial	PET100	1.30449	4.66375e-10
Normal_Cell / Normal_Nucleus	Endothelial	KCNJ15	-1.31039	4.74362e-10
Normal_Cell / Normal_Nucleus	Endothelial	SCN1A	-1.05971	4.79069e-10
Normal_Cell / Normal_Nucleus	Endothelial	CTNNAL1	1.7729	5.82044e-10
Normal_Cell / Normal_Nucleus	Endothelial	TPI1	1.2898	6.0268e-10
Normal_Cell / Normal_Nucleus	Endothelial	BCAM	1.78837	6.07018e-10
Normal_Cell / Normal_Nucleus	Endothelial	FAM110D	1.14608	6.17744e-10
Normal_Cell / Normal_Nucleus	Endothelial	OSBP2	-1.63084	6.50136e-10
Normal_Cell / Normal_Nucleus	Endothelial	TSPAN12	2.02454	6.68001e-10
Normal_Cell / Normal_Nucleus	Endothelial	LAMP1	1.56954	6.8847e-10
Normal_Cell / Normal_Nucleus	Endothelial	REEP5	1.11133	7.0987e-10
Normal_Cell / Normal_Nucleus	Endothelial	CWC15	1.1389	7.38504e-10
Normal_Cell / Normal_Nucleus	Endothelial	POLR3GL	1.15541	7.43961e-10
Normal_Cell / Normal_Nucleus	Endothelial	POLR2G	1.00227	7.56925e-10
Normal_Cell / Normal_Nucleus	Endothelial	SLIT3	-1.24636	7.8834e-10
Normal_Cell / Normal_Nucleus	Endothelial	TRAPPC2L	1.02922	8.03297e-10
Normal_Cell / Normal_Nucleus	Endothelial	CHMP3	1.09216	8.12714e-10
Normal_Cell / Normal_Nucleus	Endothelial	PPP1R14B	1.40997	8.39432e-10
Normal_Cell / Normal_Nucleus	Endothelial	GNAI2	1.6464	8.40057e-10
Normal_Cell / Normal_Nucleus	Endothelial	SIVA1	1.14728	8.57981e-10
Normal_Cell / Normal_Nucleus	Endothelial	SEPTIN7	1.22103	8.80231e-10
Normal_Cell / Normal_Nucleus	Endothelial	NDUFA8	1.07932	8.87384e-10
Normal_Cell / Normal_Nucleus	Endothelial	NINL	-1.366	9.277e-10
Normal_Cell / Normal_Nucleus	Endothelial	ALKBH7	1.14275	9.3334e-10
Normal_Cell / Normal_Nucleus	Endothelial	LYSMD2	1.06524	9.74394e-10
Normal_Cell / Normal_Nucleus	Endothelial	MDH2	1.22331	1.00046e-09
Normal_Cell / Normal_Nucleus	Endothelial	COPE	1.44381	1.02677e-09
Normal_Cell / Normal_Nucleus	Endothelial	CD14	1.37051	1.08367e-09
Normal_Cell / Normal_Nucleus	Endothelial	PSMB5	1.16002	1.12053e-09
Normal_Cell / Normal_Nucleus	Endothelial	IER2	1.83154	1.19626e-09
Normal_Cell / Normal_Nucleus	Endothelial	ANKS1B	-1.51013	1.23397e-09
Normal_Cell / Normal_Nucleus	Endothelial	PLEKHA7	-1.47501	1.23641e-09
Normal_Cell / Normal_Nucleus	Endothelial	CAMLG	1.11475	1.23773e-09
Normal_Cell / Normal_Nucleus	Endothelial	NAPSA	-1.53441	1.28636e-09
Normal_Cell / Normal_Nucleus	Endothelial	SELENOP	2.08785	1.363e-09
Normal_Cell / Normal_Nucleus	Endothelial	HMGN1	1.01207	1.45688e-09
Normal_Cell / Normal_Nucleus	Endothelial	ACE	2.3363	1.47171e-09
Normal_Cell / Normal_Nucleus	Endothelial	TAGLN2	2.41321	1.50155e-09
Normal_Cell / Normal_Nucleus	Endothelial	SUMO3	1.14924	1.50366e-09
Normal_Cell / Normal_Nucleus	Endothelial	CERS2	0.966743	1.51518e-09
Normal_Cell / Normal_Nucleus	Endothelial	TMEM141	1.04787	1.53371e-09
Normal_Cell / Normal_Nucleus	Endothelial	RAB31	-2.52742	1.63364e-09
Normal_Cell / Normal_Nucleus	Endothelial	MRPL43	1.13003	1.66453e-09
Normal_Cell / Normal_Nucleus	Endothelial	SRSF9	1.20427	1.69098e-09
Normal_Cell / Normal_Nucleus	Endothelial	LMO2	1.60324	1.7472e-09
Normal_Cell / Normal_Nucleus	Endothelial	DMBT1	-1.3472	1.84034e-09
Normal_Cell / Normal_Nucleus	Endothelial	SSB	1.19921	1.84564e-09
Normal_Cell / Normal_Nucleus	Endothelial	HSD17B12	1.70713	1.86137e-09
Normal_Cell / Normal_Nucleus	Endothelial	TRIR	1.29307	1.86208e-09
Normal_Cell / Normal_Nucleus	Endothelial	GBP4	2.50748	1.98006e-09
Normal_Cell / Normal_Nucleus	Endothelial	RPL36A	1.76215	2.03861e-09
Normal_Cell / Normal_Nucleus	Endothelial	VMA21	1.07323	2.03918e-09
Normal_Cell / Normal_Nucleus	Endothelial	PGAM1	1.22032	2.05117e-09
Normal_Cell / Normal_Nucleus	Endothelial	CA4	2.4422	2.06529e-09
Normal_Cell / Normal_Nucleus	Endothelial	MDK	1.37014	2.06981e-09
Normal_Cell / Normal_Nucleus	Endothelial	DNAJA2	0.983849	2.18501e-09
Normal_Cell / Normal_Nucleus	Endothelial	IK	1.03917	2.30301e-09
Normal_Cell / Normal_Nucleus	Endothelial	OCIAD2	1.29059	2.36336e-09
Normal_Cell / Normal_Nucleus	Endothelial	TLNRD1	1.22765	2.36555e-09
Normal_Cell / Normal_Nucleus	Endothelial	ABL1	-1.54693	2.39649e-09
Normal_Cell / Normal_Nucleus	Endothelial	ECH1	1.1298	2.41181e-09
Normal_Cell / Normal_Nucleus	Endothelial	EGFEM1P	-1.43181	2.4635e-09
Normal_Cell / Normal_Nucleus	Endothelial	PRDX3	1.12551	2.50811e-09
Normal_Cell / Normal_Nucleus	Endothelial	ENY2	1.75048	2.53177e-09
Normal_Cell / Normal_Nucleus	Endothelial	AP1S2	1.05606	2.57482e-09
Normal_Cell / Normal_Nucleus	Endothelial	ALCAM	-3.06819	2.5798e-09
Normal_Cell / Normal_Nucleus	Endothelial	TXNDC9	0.912792	2.58044e-09
Normal_Cell / Normal_Nucleus	Endothelial	SNHG5	1.23683	2.58149e-09
Normal_Cell / Normal_Nucleus	Endothelial	TEC	-1.62403	2.60803e-09
Normal_Cell / Normal_Nucleus	Endothelial	VAMP5	2.86515	2.65736e-09
Normal_Cell / Normal_Nucleus	Endothelial	FZD4	1.17798	2.74219e-09
Normal_Cell / Normal_Nucleus	Endothelial	CUX1	-1.85645	2.75404e-09
Normal_Cell / Normal_Nucleus	Endothelial	RPN2	0.97884	2.8339e-09
Normal_Cell / Normal_Nucleus	Endothelial	NDUFA5	1.27277	2.83809e-09
Normal_Cell / Normal_Nucleus	Endothelial	FLVCR2	-2.00913	2.88837e-09
Normal_Cell / Normal_Nucleus	Endothelial	EIF3F	1.27707	3.03749e-09
Normal_Cell / Normal_Nucleus	Endothelial	DNAJC19	1.14554	3.06865e-09
Normal_Cell / Normal_Nucleus	Endothelial	SDK1	-2.13096	3.17882e-09
Normal_Cell / Normal_Nucleus	Endothelial	ALOX15B	-1.13569	3.1789e-09
Normal_Cell / Normal_Nucleus	Endothelial	IL6R	-1.4266	3.18238e-09
Normal_Cell / Normal_Nucleus	Endothelial	SEMA3G	1.09172	3.22541e-09
Normal_Cell / Normal_Nucleus	Endothelial	MAMDC2-AS1	-0.975229	3.31076e-09
Normal_Cell / Normal_Nucleus	Endothelial	SLC9A3R2	1.96186	3.35697e-09
Normal_Cell / Normal_Nucleus	Endothelial	KRT7	-1.15304	3.46805e-09
Normal_Cell / Normal_Nucleus	Endothelial	TMCO1	1.00951	3.74422e-09
Normal_Cell / Normal_Nucleus	Endothelial	MPC2	1.07445	3.75668e-09
Normal_Cell / Normal_Nucleus	Endothelial	PSENEN	1.21984	3.86987e-09
Normal_Cell / Normal_Nucleus	Endothelial	LSM6	1.11673	3.89416e-09
Normal_Cell / Normal_Nucleus	Endothelial	SDF4	1.02746	4.29209e-09
Normal_Cell / Normal_Nucleus	Endothelial	GATAD2B	-1.65633	4.44778e-09
Normal_Cell / Normal_Nucleus	Endothelial	EIF3E	0.910047	4.98214e-09
Normal_Cell / Normal_Nucleus	Endothelial	ARL6IP5	1.68268	5.12405e-09
Normal_Cell / Normal_Nucleus	Endothelial	MRPL34	1.13092	5.31412e-09
Normal_Cell / Normal_Nucleus	Endothelial	ENSG00000253736	1.42528	5.33648e-09
Normal_Cell / Normal_Nucleus	Endothelial	CDH5	1.41273	5.37773e-09
Normal_Cell / Normal_Nucleus	Endothelial	CDON	-1.03264	5.59599e-09
Normal_Cell / Normal_Nucleus	Endothelial	LAMTOR5	1.30675	5.71621e-09
Normal_Cell / Normal_Nucleus	Endothelial	SPC25	1.60483	5.92845e-09
Normal_Cell / Normal_Nucleus	Endothelial	TMEM106B	0.90477	6.01867e-09
Normal_Cell / Normal_Nucleus	Endothelial	FCN3	3.46941	6.09582e-09
Normal_Cell / Normal_Nucleus	Endothelial	DNAJA1	1.41076	6.10969e-09
Normal_Cell / Normal_Nucleus	Endothelial	ATOX1	1.25338	6.38135e-09
Normal_Cell / Normal_Nucleus	Endothelial	CIB1	1.04144	6.5887e-09
Normal_Cell / Normal_Nucleus	Endothelial	VKORC1	1.29981	6.59164e-09
Normal_Cell / Normal_Nucleus	Endothelial	GUSBP11	-1.54156	6.61467e-09
Normal_Cell / Normal_Nucleus	Endothelial	BOLA3	0.935827	6.7202e-09
Normal_Cell / Normal_Nucleus	Endothelial	MT2A	4.62776	6.8169e-09
Normal_Cell / Normal_Nucleus	Endothelial	RAB1B	1.16244	6.82461e-09
Normal_Cell / Normal_Nucleus	Endothelial	RCN2	0.948228	6.95747e-09
Normal_Cell / Normal_Nucleus	Endothelial	C1orf115	1.21067	6.99402e-09
Normal_Cell / Normal_Nucleus	Endothelial	DPM3	1.12018	7.07599e-09
Normal_Cell / Normal_Nucleus	Endothelial	LNC-LBCS	-1.33512	7.26506e-09
Normal_Cell / Normal_Nucleus	Endothelial	EMC6	1.24479	7.7438e-09
Normal_Cell / Normal_Nucleus	Endothelial	PRDM16	-1.64956	7.76116e-09
Normal_Cell / Normal_Nucleus	Endothelial	SSBP1	0.992387	7.79286e-09
Normal_Cell / Normal_Nucleus	Endothelial	ADH5	1.03501	7.79783e-09
Normal_Cell / Normal_Nucleus	Endothelial	MRPL41	0.995946	7.82323e-09
Normal_Cell / Normal_Nucleus	Endothelial	SRGN	2.55793	8.73373e-09
Normal_Cell / Normal_Nucleus	Endothelial	TPRKB	1.1387	9.12169e-09
Normal_Cell / Normal_Nucleus	Endothelial	DAD1	1.77762	9.17088e-09
Normal_Cell / Normal_Nucleus	Endothelial	RO60	1.05576	9.21448e-09
Normal_Cell / Normal_Nucleus	Endothelial	DLGAP1	-1.41259	9.47341e-09
Normal_Cell / Normal_Nucleus	Endothelial	SNU13	1.36304	9.82162e-09
Normal_Cell / Normal_Nucleus	Endothelial	SEC11C	1.12812	9.89222e-09
Normal_Cell / Normal_Nucleus	Endothelial	CEBPD	2.98508	1.0047e-08
Normal_Cell / Normal_Nucleus	Endothelial	CYCS	1.12629	1.07431e-08
Normal_Cell / Normal_Nucleus	Endothelial	LAMP2	1.3822	1.07937e-08
Normal_Cell / Normal_Nucleus	Endothelial	TNFSF10	3.81402	1.15345e-08
Normal_Cell / Normal_Nucleus	Endothelial	VDAC2	1.11734	1.17794e-08
Normal_Cell / Normal_Nucleus	Endothelial	SDR16C5	-1.05189	1.19971e-08
Normal_Cell / Normal_Nucleus	Endothelial	OSBPL3	-1.81333	1.24493e-08
Normal_Cell / Normal_Nucleus	Endothelial	GTF3C6	1.04581	1.29366e-08
Normal_Cell / Normal_Nucleus	Endothelial	TUFM	1.2422	1.33585e-08
Normal_Cell / Normal_Nucleus	Endothelial	RBX1	1.08041	1.37199e-08
Normal_Cell / Normal_Nucleus	Endothelial	FHIT	-2.07772	1.41085e-08
Normal_Cell / Normal_Nucleus	Endothelial	AGPAT1	0.952799	1.48774e-08
Normal_Cell / Normal_Nucleus	Endothelial	CNPY2	1.16943	1.67356e-08
Normal_Cell / Normal_Nucleus	Endothelial	CTNND2	-0.993786	1.80826e-08
Normal_Cell / Normal_Nucleus	Endothelial	SOX7	1.50097	1.87375e-08
Normal_Cell / Normal_Nucleus	Endothelial	SMIM19	0.961785	2.0094e-08
Normal_Cell / Normal_Nucleus	Endothelial	CACYBP	1.08567	2.02806e-08
Normal_Cell / Normal_Nucleus	Endothelial	HMGB2	1.25341	2.07184e-08
Normal_Cell / Normal_Nucleus	Endothelial	FGD5-AS1	0.93272	2.16003e-08
Normal_Cell / Normal_Nucleus	Endothelial	GALNT17	-1.01445	2.17307e-08
Normal_Cell / Normal_Nucleus	Endothelial	RDX	1.11255	2.17476e-08
Normal_Cell / Normal_Nucleus	Endothelial	MRPL16	0.97964	2.19788e-08
Normal_Cell / Normal_Nucleus	Endothelial	ACSF2	-1.04045	2.26636e-08
Normal_Cell / Normal_Nucleus	Endothelial	F11R	1.14785	2.43325e-08
Normal_Cell / Normal_Nucleus	Endothelial	NTHL1	1.08159	2.47386e-08
Normal_Cell / Normal_Nucleus	Endothelial	ENSG00000286475	-1.07785	2.47485e-08
Normal_Cell / Normal_Nucleus	Endothelial	TRAPPC2B	1.11943	2.48005e-08
Normal_Cell / Normal_Nucleus	Endothelial	FILIP1	-2.05207	2.52071e-08
Normal_Cell / Normal_Nucleus	Endothelial	ESM1	1.34628	2.58635e-08
Normal_Cell / Normal_Nucleus	Endothelial	PIP5K1A	-1.75162	2.59658e-08
Normal_Cell / Normal_Nucleus	Endothelial	FAT3	-1.04014	2.69663e-08
Normal_Cell / Normal_Nucleus	Endothelial	PAXX	1.03852	2.80117e-08
Normal_Cell / Normal_Nucleus	Endothelial	GINM1	0.951231	2.8287e-08
Normal_Cell / Normal_Nucleus	Endothelial	NPR3	1.68886	2.85409e-08
Normal_Cell / Normal_Nucleus	Endothelial	COL23A1	-1.19863	2.89641e-08
Normal_Cell / Normal_Nucleus	Endothelial	SGIP1	-1.62859	2.98844e-08
Normal_Cell / Normal_Nucleus	Endothelial	COMMD3	0.991627	3.04835e-08
Normal_Cell / Normal_Nucleus	Endothelial	MIR100HG	-1.11312	3.13925e-08
Normal_Cell / Normal_Nucleus	Endothelial	RPA3	0.879149	3.23839e-08
Normal_Cell / Normal_Nucleus	Endothelial	SLC14A1	1.59921	3.32086e-08
Normal_Cell / Normal_Nucleus	Endothelial	ID1	2.82325	3.32542e-08
Normal_Cell / Normal_Nucleus	Endothelial	GSAP	-2.45673	3.5331e-08
Normal_Cell / Normal_Nucleus	Endothelial	MPG	1.18836	3.6104e-08
Normal_Cell / Normal_Nucleus	Endothelial	MRPL36	1.04242	3.6217e-08
Normal_Cell / Normal_Nucleus	Endothelial	MRPL50	0.996901	3.64242e-08
Normal_Cell / Normal_Nucleus	Endothelial	GAS7	-2.52562	3.80611e-08
Normal_Cell / Normal_Nucleus	Endothelial	PSMB2	1.22795	3.84501e-08
Normal_Cell / Normal_Nucleus	Endothelial	FAM167B	1.4662	3.91878e-08
Normal_Cell / Normal_Nucleus	Endothelial	HLA-DMA	1.92593	3.94806e-08
Normal_Cell / Normal_Nucleus	Endothelial	FUT11	0.926419	3.98192e-08
Normal_Cell / Normal_Nucleus	Endothelial	NEK10	-1.35284	4.06228e-08
Normal_Cell / Normal_Nucleus	Endothelial	GRHL2	-0.988471	4.12142e-08
Normal_Cell / Normal_Nucleus	Endothelial	GAS5	1.36217	4.30516e-08
Normal_Cell / Normal_Nucleus	Endothelial	EIF3G	1.13412	4.37577e-08
Normal_Cell / Normal_Nucleus	Endothelial	SDF2L1	1.22249	4.40579e-08
Normal_Cell / Normal_Nucleus	Endothelial	MGRN1	-1.2545	4.42365e-08
Normal_Cell / Normal_Nucleus	Endothelial	SAMD9	1.30294	4.60497e-08
Normal_Cell / Normal_Nucleus	Endothelial	ESD	1.03539	4.60959e-08
Normal_Cell / Normal_Nucleus	Endothelial	SLC6A14	-0.910015	4.65766e-08
Normal_Cell / Normal_Nucleus	Endothelial	PLAAT4	1.43041	4.788e-08
Normal_Cell / Normal_Nucleus	Endothelial	YIPF3	1.25312	4.87816e-08
Normal_Cell / Normal_Nucleus	Endothelial	PSMC3	1.04119	4.91213e-08
Normal_Cell / Normal_Nucleus	Endothelial	TM2D3	0.894028	4.94915e-08
Normal_Cell / Normal_Nucleus	Endothelial	VKORC1L1	-1.42716	4.96908e-08
Normal_Cell / Normal_Nucleus	Endothelial	COA3	1.09821	5.08267e-08
Normal_Cell / Normal_Nucleus	Endothelial	IL33	1.91462	5.11606e-08
Normal_Cell / Normal_Nucleus	Endothelial	NR2F2-AS1	-1.91023	5.18499e-08
Normal_Cell / Normal_Nucleus	Endothelial	TINAGL1	1.77884	5.40892e-08
Normal_Cell / Normal_Nucleus	Endothelial	ENSG00000237550	1.62693	5.47773e-08
Normal_Cell / Normal_Nucleus	Endothelial	MRPL19	0.878733	5.5176e-08
Normal_Cell / Normal_Nucleus	Endothelial	SERTAD1	1.30245	5.62954e-08
Normal_Cell / Normal_Nucleus	Endothelial	RASEF	-1.16124	5.86073e-08
Normal_Cell / Normal_Nucleus	Endothelial	CCDC71L	0.963773	6.0284e-08
Normal_Cell / Normal_Nucleus	Endothelial	PDHB	0.859448	6.06649e-08
Normal_Cell / Normal_Nucleus	Endothelial	MRPL17	0.980512	6.24109e-08
Normal_Cell / Normal_Nucleus	Endothelial	SLC25A3	1.35374	6.26571e-08
Normal_Cell / Normal_Nucleus	Endothelial	CALCRL	2.09381	6.48456e-08
Normal_Cell / Normal_Nucleus	Endothelial	TMEM123	1.78555	6.72414e-08
Normal_Cell / Normal_Nucleus	Endothelial	NOP53	1.68144	7.6703e-08
Normal_Cell / Normal_Nucleus	Endothelial	NAV2	-2.29548	7.71555e-08
Normal_Cell / Normal_Nucleus	Endothelial	TOMM22	1.08459	7.94432e-08
Normal_Cell / Normal_Nucleus	Endothelial	LYVE1	2.07838	8.60485e-08
Normal_Cell / Normal_Nucleus	Endothelial	APLP2	1.11876	8.89246e-08
Normal_Cell / Normal_Nucleus	Endothelial	SPIRE1	-1.79612	8.94452e-08
Normal_Cell / Normal_Nucleus	Endothelial	SMIM30	0.956458	9.00346e-08
Normal_Cell / Normal_Nucleus	Endothelial	CTSL	1.19569	9.12983e-08
Normal_Cell / Normal_Nucleus	Endothelial	SNX25	-2.69582	9.23095e-08
Normal_Cell / Normal_Nucleus	Endothelial	SERBP1	1.26015	9.52722e-08
Normal_Cell / Normal_Nucleus	Endothelial	ZCRB1	1.20911	9.96556e-08
Normal_Cell / Normal_Nucleus	Endothelial	MRPL32	0.957862	1.0004e-07
Normal_Cell / Normal_Nucleus	Endothelial	PPP1CA	0.954804	1.00371e-07
Normal_Cell / Normal_Nucleus	Endothelial	TMX2	0.946344	1.02836e-07
Normal_Cell / Normal_Nucleus	Endothelial	DMAC1	0.911417	1.04488e-07
Normal_Cell / Normal_Nucleus	Endothelial	CCDC25	0.796498	1.05367e-07
Normal_Cell / Normal_Nucleus	Endothelial	NPNT	-2.14634	1.05767e-07
Normal_Cell / Normal_Nucleus	Endothelial	NDUFB6	1.10393	1.07941e-07
Normal_Cell / Normal_Nucleus	Endothelial	ST13	1.23322	1.09641e-07
Normal_Cell / Normal_Nucleus	Endothelial	FREM2	-1.05629	1.10545e-07
Normal_Cell / Normal_Nucleus	Endothelial	DANT2	-2.16366	1.13557e-07
Normal_Cell / Normal_Nucleus	Endothelial	PSMA3	1.05393	1.14995e-07
Normal_Cell / Normal_Nucleus	Endothelial	RAI1	-1.40444	1.20855e-07
Normal_Cell / Normal_Nucleus	Endothelial	SNX30	-1.64348	1.22518e-07
Normal_Cell / Normal_Nucleus	Endothelial	SSNA1	0.91333	1.24583e-07
Normal_Cell / Normal_Nucleus	Endothelial	ORMDL2	0.931819	1.2698e-07
Normal_Cell / Normal_Nucleus	Endothelial	NDUFA6	1.49805	1.28483e-07
Normal_Cell / Normal_Nucleus	Endothelial	TRAPPC4	0.960205	1.30885e-07
Normal_Cell / Normal_Nucleus	Endothelial	CARHSP1	1.29882	1.35577e-07
Normal_Cell / Normal_Nucleus	Endothelial	TSPAN31	1.10447	1.36934e-07
Normal_Cell / Normal_Nucleus	Endothelial	NDUFC2	2.68531	1.37479e-07
Normal_Cell / Normal_Nucleus	Endothelial	UXT	1.1313	1.37744e-07
Normal_Cell / Normal_Nucleus	Endothelial	GRAMD2A	-0.851445	1.39915e-07
Normal_Cell / Normal_Nucleus	Endothelial	ANKRD6	-1.32196	1.39975e-07
Normal_Cell / Normal_Nucleus	Endothelial	ZMAT2	0.922145	1.40469e-07
Normal_Cell / Normal_Nucleus	Endothelial	TMEM120B	-0.996276	1.42903e-07
Normal_Cell / Normal_Nucleus	Endothelial	LPAR6	1.05289	1.47719e-07
Normal_Cell / Normal_Nucleus	Endothelial	CDK2AP1	1.28509	1.48973e-07
Normal_Cell / Normal_Nucleus	Endothelial	TTLL7	-1.18882	1.59165e-07
Normal_Cell / Normal_Nucleus	Endothelial	ALYREF	0.896307	1.59205e-07
Normal_Cell / Normal_Nucleus	Endothelial	SLC39A8	-1.86926	1.62226e-07
Normal_Cell / Normal_Nucleus	Endothelial	BANK1	-0.914201	1.62767e-07
Normal_Cell / Normal_Nucleus	Endothelial	RTL8A	0.952231	1.63188e-07
Normal_Cell / Normal_Nucleus	Endothelial	RNF5	0.942741	1.64117e-07
Normal_Cell / Normal_Nucleus	Endothelial	ARHGDIB	1.80365	1.64934e-07
Normal_Cell / Normal_Nucleus	Endothelial	POLR1F	0.923434	1.66413e-07
Normal_Cell / Normal_Nucleus	Endothelial	SLC22A15	-1.43549	1.69052e-07
Normal_Cell / Normal_Nucleus	Endothelial	MRPL40	0.99767	1.70186e-07
Normal_Cell / Normal_Nucleus	Endothelial	ITGB1	1.90353	1.79718e-07
Normal_Cell / Normal_Nucleus	Endothelial	FAM210B	0.864726	1.81174e-07
Normal_Cell / Normal_Nucleus	Endothelial	METTL26	0.815725	1.816e-07
Normal_Cell / Normal_Nucleus	Endothelial	CSNK2B	1.03642	1.84586e-07
Normal_Cell / Normal_Nucleus	Endothelial	SEM1	1.14813	1.85094e-07
Normal_Cell / Normal_Nucleus	Endothelial	DGKD	-1.48408	1.86631e-07
Normal_Cell / Normal_Nucleus	Endothelial	FGF13	-1.15136	1.87325e-07
Normal_Cell / Normal_Nucleus	Endothelial	CUEDC1	-1.30955	1.93896e-07
Normal_Cell / Normal_Nucleus	Endothelial	HIGD2A	1.25129	1.96903e-07
Normal_Cell / Normal_Nucleus	Endothelial	LPAR1	-1.10122	1.96918e-07
Normal_Cell / Normal_Nucleus	Endothelial	CMTM3	1.17114	1.97018e-07
Normal_Cell / Normal_Nucleus	Endothelial	C14orf119	0.94869	2.03384e-07
Normal_Cell / Normal_Nucleus	Endothelial	METTL7A	1.1562	2.20053e-07
Normal_Cell / Normal_Nucleus	Endothelial	MCU	-2.11305	2.23004e-07
Normal_Cell / Normal_Nucleus	Endothelial	JTB	1.16509	2.29694e-07
Normal_Cell / Normal_Nucleus	Endothelial	SEMA4B	-1.42754	2.30131e-07
Normal_Cell / Normal_Nucleus	Endothelial	DNM2	-1.75284	2.31012e-07
Normal_Cell / Normal_Nucleus	Endothelial	MYO9B	-1.91873	2.33652e-07
Normal_Cell / Normal_Nucleus	Endothelial	MIEN1	1.05735	2.35984e-07
Normal_Cell / Normal_Nucleus	Endothelial	KLF2	2.20939	2.36506e-07
Normal_Cell / Normal_Nucleus	Endothelial	HOXA5	0.982813	2.40789e-07
Normal_Cell / Normal_Nucleus	Endothelial	CALM3	1.32482	2.48327e-07
Normal_Cell / Normal_Nucleus	Endothelial	PHB2	1.11802	2.57251e-07
Normal_Cell / Normal_Nucleus	Endothelial	STX8	-1.54204	2.65012e-07
Normal_Cell / Normal_Nucleus	Endothelial	SURF4	1.02019	2.65891e-07
Normal_Cell / Normal_Nucleus	Endothelial	LBR	0.925912	2.66669e-07
Normal_Cell / Normal_Nucleus	Endothelial	PLA2G4F	-0.752455	2.71163e-07
Normal_Cell / Normal_Nucleus	Endothelial	ATXN7L3B	1.07791	2.75282e-07
Normal_Cell / Normal_Nucleus	Endothelial	MTLN	1.12867	2.75676e-07
Normal_Cell / Normal_Nucleus	Endothelial	NT5C2	-1.51392	2.78041e-07
Normal_Cell / Normal_Nucleus	Endothelial	MRPS14	0.979779	2.82017e-07
Normal_Cell / Normal_Nucleus	Endothelial	SNHG6	1.25573	2.89376e-07
Normal_Cell / Normal_Nucleus	Endothelial	ST3GAL6	-1.26273	2.9024e-07
Normal_Cell / Normal_Nucleus	Endothelial	COPS5	0.821296	2.95735e-07
Normal_Cell / Normal_Nucleus	Endothelial	ARPC5L	0.857884	3.01663e-07
Normal_Cell / Normal_Nucleus	Endothelial	ST3GAL5	-1.21259	3.05862e-07
Normal_Cell / Normal_Nucleus	Endothelial	VWA1	1.25707	3.07718e-07
Normal_Cell / Normal_Nucleus	Endothelial	ABRACL	1.03069	3.07835e-07
Normal_Cell / Normal_Nucleus	Endothelial	PTPN13	-2.27522	3.08964e-07
Normal_Cell / Normal_Nucleus	Endothelial	CAMK1D	-2.09168	3.12243e-07
Normal_Cell / Normal_Nucleus	Endothelial	MAGEH1	1.12954	3.17083e-07
Normal_Cell / Normal_Nucleus	Endothelial	OLFML2A	1.1319	3.30854e-07
Normal_Cell / Normal_Nucleus	Endothelial	SNRPD1	0.922772	3.32046e-07
Normal_Cell / Normal_Nucleus	Endothelial	ARF3	0.92452	3.34195e-07
Normal_Cell / Normal_Nucleus	Endothelial	CDS1	-0.985517	3.34798e-07
Normal_Cell / Normal_Nucleus	Endothelial	COMMD7	0.94087	3.3903e-07
Normal_Cell / Normal_Nucleus	Endothelial	TCIM	1.20302	3.45057e-07
Normal_Cell / Normal_Nucleus	Endothelial	JUN	1.96924	3.53672e-07
Normal_Cell / Normal_Nucleus	Endothelial	MIR646HG	-1.05217	3.56226e-07
Normal_Cell / Normal_Nucleus	Endothelial	TNFRSF4	1.07334	3.56769e-07
Normal_Cell / Normal_Nucleus	Endothelial	HNRNPAB	1.00017	3.64899e-07
Normal_Cell / Normal_Nucleus	Endothelial	TFCP2	-1.5015	3.78226e-07
Normal_Cell / Normal_Nucleus	Endothelial	NUDCD2	0.906315	3.92366e-07
Normal_Cell / Normal_Nucleus	Endothelial	YIPF5	0.91315	3.94366e-07
Normal_Cell / Normal_Nucleus	Endothelial	WASF3	-1.12539	4.26594e-07
Normal_Cell / Normal_Nucleus	Endothelial	SIPA1L3	-2.00286	4.35513e-07
Normal_Cell / Normal_Nucleus	Endothelial	COX20	0.826273	4.36815e-07
Normal_Cell / Normal_Nucleus	Endothelial	LAMTOR4	1.19767	4.68506e-07
Normal_Cell / Normal_Nucleus	Endothelial	CEBPZOS	1.07681	4.74252e-07
Normal_Cell / Normal_Nucleus	Endothelial	AHI1	-1.92084	4.84213e-07
Normal_Cell / Normal_Nucleus	Endothelial	PNRC2	1.00078	4.85103e-07
Normal_Cell / Normal_Nucleus	Endothelial	TACC2	-2.4165	5.03831e-07
Normal_Cell / Normal_Nucleus	Endothelial	RTL8C	0.902776	5.1305e-07
Normal_Cell / Normal_Nucleus	Endothelial	SSTR1	1.08273	5.35692e-07
Normal_Cell / Normal_Nucleus	Endothelial	COMMD8	0.959592	5.43338e-07
Normal_Cell / Normal_Nucleus	Endothelial	TWF1	0.773043	5.52537e-07
Normal_Cell / Normal_Nucleus	Endothelial	PSMD13	0.852449	5.5541e-07
Normal_Cell / Normal_Nucleus	Endothelial	SARAF	2.00399	5.69112e-07
Normal_Cell / Normal_Nucleus	Endothelial	H4C3	1.47157	5.87186e-07
Normal_Cell / Normal_Nucleus	Endothelial	EPB41L1	-1.98796	5.92705e-07
Normal_Cell / Normal_Nucleus	Endothelial	TLE5	1.27479	6.08144e-07
Normal_Cell / Normal_Nucleus	Endothelial	TSPAN7	2.73592	6.34956e-07
Normal_Cell / Normal_Nucleus	Endothelial	C1GALT1C1	0.969293	6.39312e-07
Normal_Cell / Normal_Nucleus	Endothelial	ATP6V0B	1.05458	6.46989e-07
Normal_Cell / Normal_Nucleus	Endothelial	VAMP8	1.15492	6.50789e-07
Normal_Cell / Normal_Nucleus	Endothelial	LARP4	-1.33826	6.56583e-07
Normal_Cell / Normal_Nucleus	Endothelial	IKBIP	1.22412	6.71326e-07
Normal_Cell / Normal_Nucleus	Endothelial	MRPL47	0.790816	6.73693e-07
Normal_Cell / Normal_Nucleus	Endothelial	ERC2	-0.853367	6.75576e-07
Normal_Cell / Normal_Nucleus	Endothelial	ANKRD36BP1	0.984862	6.82975e-07
Normal_Cell / Normal_Nucleus	Endothelial	CRTAP	0.888335	7.08755e-07
Normal_Cell / Normal_Nucleus	Endothelial	RAD21	1.04892	7.2654e-07
Normal_Cell / Normal_Nucleus	Endothelial	EPB41L3	-2.02988	7.2827e-07
Normal_Cell / Normal_Nucleus	Endothelial	ID2	1.13407	7.42924e-07
Normal_Cell / Normal_Nucleus	Endothelial	UBTD1	-1.418	7.44047e-07
Normal_Cell / Normal_Nucleus	Endothelial	IDO1	1.74885	7.45526e-07
Normal_Cell / Normal_Nucleus	Endothelial	NDUFS3	0.998523	7.57911e-07
Normal_Cell / Normal_Nucleus	Endothelial	DUOXA1	-1.02704	7.63962e-07
Normal_Cell / Normal_Nucleus	Endothelial	ECHS1	1.02741	7.68103e-07
Normal_Cell / Normal_Nucleus	Endothelial	FAM89B	0.946408	7.72435e-07
Normal_Cell / Normal_Nucleus	Endothelial	FLYWCH2	0.967665	7.73804e-07
Normal_Cell / Normal_Nucleus	Endothelial	SLC22A31	-1.39965	7.77428e-07
Normal_Cell / Normal_Nucleus	Endothelial	CARD6	0.759859	7.88165e-07
Normal_Cell / Normal_Nucleus	Endothelial	NDUFA13	1.38177	7.9096e-07
Normal_Cell / Normal_Nucleus	Endothelial	ADK	-1.96907	8.32456e-07
Normal_Cell / Normal_Nucleus	Endothelial	ENSG00000259925	-1.45183	8.4594e-07
Normal_Cell / Normal_Nucleus	Endothelial	ENSG00000289100	1.44511	8.45999e-07
Normal_Cell / Normal_Nucleus	Endothelial	C1orf54	1.25361	8.49507e-07
Normal_Cell / Normal_Nucleus	Endothelial	SLC44A3-AS1	-0.989733	8.65432e-07
Normal_Cell / Normal_Nucleus	Endothelial	HEY1	1.67943	8.93543e-07
Normal_Cell / Normal_Nucleus	Endothelial	EFCAB14	0.809781	9.324e-07
Normal_Cell / Normal_Nucleus	Endothelial	TAX1BP3	1.02659	9.38784e-07
Normal_Cell / Normal_Nucleus	Endothelial	RDH11	0.882798	9.43662e-07
Normal_Cell / Normal_Nucleus	Endothelial	MIF	1.13771	9.68218e-07
Normal_Cell / Normal_Nucleus	Endothelial	IDH3B	0.840742	9.77973e-07
Normal_Cell / Normal_Nucleus	Endothelial	SELENOT	0.967769	9.8019e-07
Normal_Cell / Normal_Nucleus	Endothelial	PFDN4	0.82821	9.87415e-07
Normal_Cell / Normal_Nucleus	Endothelial	MECP2	-1.29247	1.01854e-06
Normal_Cell / Normal_Nucleus	Endothelial	ITGA9	-1.6779	1.03155e-06
Normal_Cell / Normal_Nucleus	Endothelial	FXYD5	1.46735	1.03296e-06
Normal_Cell / Normal_Nucleus	Endothelial	MAP1LC3B	1.26075	1.06021e-06
Normal_Cell / Normal_Nucleus	Endothelial	TMEM205	1.10236	1.10665e-06
Normal_Cell / Normal_Nucleus	Endothelial	LMAN1	0.954297	1.13605e-06
Normal_Cell / Normal_Nucleus	Endothelial	DNAJB4	0.953672	1.13839e-06
Normal_Cell / Normal_Nucleus	Endothelial	ENSG00000249456	-1.36767	1.14402e-06
Normal_Cell / Normal_Nucleus	Endothelial	TLR3	1.25328	1.15083e-06
Normal_Cell / Normal_Nucleus	Endothelial	TOR4A	0.845388	1.21169e-06
Normal_Cell / Normal_Nucleus	Endothelial	KDM4B	-1.55474	1.21924e-06
Normal_Cell / Normal_Nucleus	Endothelial	SGCB	0.806811	1.22553e-06
Normal_Cell / Normal_Nucleus	Endothelial	AMBRA1	-1.57044	1.22808e-06
Normal_Cell / Normal_Nucleus	Endothelial	MAGI3	-1.99963	1.23082e-06
Normal_Cell / Normal_Nucleus	Endothelial	LINC01091	-1.27487	1.23203e-06
Normal_Cell / Normal_Nucleus	Endothelial	TTC6	-1.09688	1.24714e-06
Normal_Cell / Normal_Nucleus	Endothelial	CLN5	0.777438	1.26531e-06
Normal_Cell / Normal_Nucleus	Endothelial	RECQL	0.950069	1.30487e-06
Normal_Cell / Normal_Nucleus	Endothelial	SV2B	-0.991521	1.34139e-06
Normal_Cell / Normal_Nucleus	Endothelial	RBM14-RBM4	-1.01719	1.3459e-06
Normal_Cell / Normal_Nucleus	Endothelial	EIF4G2	0.929688	1.3511e-06
Normal_Cell / Normal_Nucleus	Endothelial	MVP-DT	-0.934173	1.35584e-06
Normal_Cell / Normal_Nucleus	Endothelial	ENOSF1	-1.47518	1.36571e-06
Normal_Cell / Normal_Nucleus	Endothelial	SLC4A4	-1.52064	1.36959e-06
Normal_Cell / Normal_Nucleus	Endothelial	ELF3	-1.11711	1.38184e-06
Normal_Cell / Normal_Nucleus	Endothelial	PTGFR	-0.981397	1.39662e-06
Normal_Cell / Normal_Nucleus	Endothelial	DOCK5	-2.83734	1.42661e-06
Normal_Cell / Normal_Nucleus	Endothelial	MYCT1	1.61946	1.46983e-06
Normal_Cell / Normal_Nucleus	Endothelial	CDC26	0.946051	1.48178e-06
Normal_Cell / Normal_Nucleus	Endothelial	PIGL	-1.30396	1.54117e-06
Normal_Cell / Normal_Nucleus	Endothelial	HSD17B10	0.965651	1.55908e-06
Normal_Cell / Normal_Nucleus	Endothelial	SYNJ2BP	0.835659	1.57135e-06
Normal_Cell / Normal_Nucleus	Endothelial	ATP5F1C	1.34876	1.6002e-06
Normal_Cell / Normal_Nucleus	Endothelial	LSM2	0.951331	1.6162e-06
Normal_Cell / Normal_Nucleus	Endothelial	DDAH1	-1.18309	1.62881e-06
Normal_Cell / Normal_Nucleus	Endothelial	COPS6	0.93913	1.65244e-06
Normal_Cell / Normal_Nucleus	Endothelial	MAPKAPK5-AS1	1.06464	1.65735e-06
Normal_Cell / Normal_Nucleus	Endothelial	HSP90AA1	1.21202	1.76069e-06
Normal_Cell / Normal_Nucleus	Endothelial	IFI35	1.42227	1.76735e-06
Normal_Cell / Normal_Nucleus	Endothelial	DNAH11	-1.43644	1.80289e-06
Normal_Cell / Normal_Nucleus	Endothelial	MRPL22	0.79001	1.80753e-06
Normal_Cell / Normal_Nucleus	Endothelial	FRAS1	-1.07446	1.832e-06
Normal_Cell / Normal_Nucleus	Endothelial	LINC01937	-1.23047	1.85134e-06
Normal_Cell / Normal_Nucleus	Endothelial	NFE2L3	0.833216	1.90853e-06
Normal_Cell / Normal_Nucleus	Endothelial	IL20RA	-1.00128	1.9188e-06
Normal_Cell / Normal_Nucleus	Endothelial	PTGDS	1.1818	1.98903e-06
Normal_Cell / Normal_Nucleus	Endothelial	RPS17	1.09815	2.03947e-06
Normal_Cell / Normal_Nucleus	Endothelial	FBXL2	-1.1507	2.11334e-06
Normal_Cell / Normal_Nucleus	Endothelial	ZFAS1	1.45234	2.14232e-06
Normal_Cell / Normal_Nucleus	Endothelial	ERGIC2	0.727257	2.18624e-06
Normal_Cell / Normal_Nucleus	Endothelial	EPB41L4A-AS1	0.973516	2.27979e-06
Normal_Cell / Normal_Nucleus	Endothelial	ZNRD2	1.02511	2.28734e-06
Normal_Cell / Normal_Nucleus	Endothelial	DDIT4	2.15011	2.31186e-06
Normal_Cell / Normal_Nucleus	Endothelial	BCL10	0.945152	2.43791e-06
Normal_Cell / Normal_Nucleus	Endothelial	ENSG00000291136	-1.51262	2.5344e-06
Normal_Cell / Normal_Nucleus	Endothelial	SOX17	1.64208	2.54283e-06
Normal_Cell / Normal_Nucleus	Endothelial	FABP5	1.81386	2.60127e-06
Normal_Cell / Normal_Nucleus	Endothelial	RASGEF1B	-1.72831	2.60193e-06
Normal_Cell / Normal_Nucleus	Endothelial	ENSG00000224228	-0.705029	2.63196e-06
Normal_Cell / Normal_Nucleus	Endothelial	ASF1A	0.817801	2.63787e-06
Normal_Cell / Normal_Nucleus	Endothelial	CCDC107	0.99235	2.66475e-06
Normal_Cell / Normal_Nucleus	Endothelial	SNRPN	0.97025	2.66704e-06
Normal_Cell / Normal_Nucleus	Endothelial	MRC2	-0.909471	2.67159e-06
Normal_Cell / Normal_Nucleus	Endothelial	TRAF3	-1.49663	2.76158e-06
Normal_Cell / Normal_Nucleus	Endothelial	PFDN2	1.01815	2.76591e-06
Normal_Cell / Normal_Nucleus	Endothelial	CUEDC2	0.859075	2.84363e-06
Normal_Cell / Normal_Nucleus	Endothelial	CCL5	1.18921	2.87218e-06
Normal_Cell / Normal_Nucleus	Endothelial	SSR3	0.960227	2.88669e-06
Normal_Cell / Normal_Nucleus	Endothelial	DYNLT1	1.4282	2.936e-06
Normal_Cell / Normal_Nucleus	Endothelial	MCTP2	-1.17167	2.9818e-06
Normal_Cell / Normal_Nucleus	Endothelial	NSD2	-1.33548	3.00555e-06
Normal_Cell / Normal_Nucleus	Endothelial	MYO16-AS1	-0.910546	3.0427e-06
Normal_Cell / Normal_Nucleus	Endothelial	APLNR	0.978026	3.04587e-06
Normal_Cell / Normal_Nucleus	Endothelial	PCYOX1	0.992731	3.07816e-06
Normal_Cell / Normal_Nucleus	Endothelial	COX14	1.28258	3.21059e-06
Normal_Cell / Normal_Nucleus	Endothelial	TMEM167A	0.938482	3.21121e-06
Normal_Cell / Normal_Nucleus	Endothelial	MRPL27	0.903389	3.23913e-06
Normal_Cell / Normal_Nucleus	Endothelial	NPIPB13	-1.41182	3.24625e-06
Normal_Cell / Normal_Nucleus	Endothelial	MED31	0.815474	3.27209e-06
Normal_Cell / Normal_Nucleus	Endothelial	AIP	0.885201	3.27957e-06
Normal_Cell / Normal_Nucleus	Endothelial	DOT1L	-1.54748	3.30562e-06
Normal_Cell / Normal_Nucleus	Endothelial	COL8A1	-2.32681	3.31009e-06
Normal_Cell / Normal_Nucleus	Endothelial	RBM42	0.907798	3.45361e-06
Normal_Cell / Normal_Nucleus	Endothelial	NEGR1	-1.01127	3.57793e-06
Normal_Cell / Normal_Nucleus	Endothelial	RPL22L1	0.946264	3.5942e-06
Normal_Cell / Normal_Nucleus	Endothelial	FAM110B	-1.15188	3.67959e-06
Normal_Cell / Normal_Nucleus	Endothelial	CAV2	1.86946	3.75682e-06
Normal_Cell / Normal_Nucleus	Endothelial	PSMD8	0.98369	3.9079e-06
Normal_Cell / Normal_Nucleus	Endothelial	COPZ1	0.863403	3.99911e-06
Normal_Cell / Normal_Nucleus	Endothelial	SLC26A2	1.45556	4.02727e-06
Normal_Cell / Normal_Nucleus	Endothelial	MRPS36	0.980424	4.03825e-06
Normal_Cell / Normal_Nucleus	Endothelial	SFI1	-1.30529	4.15254e-06
Normal_Cell / Normal_Nucleus	Endothelial	MT-ATP6	2.13856	4.16179e-06
Normal_Cell / Normal_Nucleus	Endothelial	CYC1	0.933725	4.20421e-06
Normal_Cell / Normal_Nucleus	Endothelial	RGS5	1.88463	4.21077e-06
Normal_Cell / Normal_Nucleus	Endothelial	RBM3	0.969372	4.24687e-06
Normal_Cell / Normal_Nucleus	Endothelial	KCNQ3	-0.727842	4.3147e-06
Normal_Cell / Normal_Nucleus	Endothelial	MOB3B	-2.01446	4.35681e-06
Normal_Cell / Normal_Nucleus	Endothelial	S100A9	1.47576	4.47962e-06
Normal_Cell / Normal_Nucleus	Endothelial	SCARF1	1.15851	4.52928e-06
Normal_Cell / Normal_Nucleus	Endothelial	ZNF281	0.872414	4.5498e-06
Normal_Cell / Normal_Nucleus	Endothelial	ENSG00000283098	-1.17729	4.5625e-06
Normal_Cell / Normal_Nucleus	Endothelial	SLC19A1	-0.993633	4.6469e-06
Normal_Cell / Normal_Nucleus	Endothelial	JUNB	2.06285	4.65551e-06
Normal_Cell / Normal_Nucleus	Endothelial	UBLCP1	0.767341	4.84956e-06
Normal_Cell / Normal_Nucleus	Endothelial	FIBP	0.794228	4.88437e-06
Normal_Cell / Normal_Nucleus	Endothelial	MED30	0.889684	4.91092e-06
Normal_Cell / Normal_Nucleus	Endothelial	HOMER2	-1.06103	4.94378e-06
Normal_Cell / Normal_Nucleus	Endothelial	GET1	0.845284	4.9776e-06
Normal_Cell / Normal_Nucleus	Endothelial	SNX29	-1.52224	4.98407e-06
Normal_Cell / Normal_Nucleus	Endothelial	RBP1	0.910957	4.99048e-06
Normal_Cell / Normal_Nucleus	Endothelial	GNS	0.89366	5.02183e-06
Normal_Cell / Normal_Nucleus	Endothelial	PDGFC	-2.51107	5.05452e-06
Normal_Cell / Normal_Nucleus	Endothelial	ENSG00000249207	1.50473	5.07448e-06
Normal_Cell / Normal_Nucleus	Endothelial	FOXK2	-1.33945	5.08279e-06
Normal_Cell / Normal_Nucleus	Endothelial	PI4KA	-1.27204	5.09523e-06
Normal_Cell / Normal_Nucleus	Endothelial	LDHA	1.22042	5.18241e-06
Normal_Cell / Normal_Nucleus	Endothelial	ENSG00000290689	-0.848771	5.53156e-06
Normal_Cell / Normal_Nucleus	Endothelial	PSAP	1.27668	5.55197e-06
Normal_Cell / Normal_Nucleus	Endothelial	SGMS2	-2.73959	5.70833e-06
Normal_Cell / Normal_Nucleus	Endothelial	GANC	-1.46571	5.85846e-06
Normal_Cell / Normal_Nucleus	Endothelial	MAF1	0.97897	6.01213e-06
Normal_Cell / Normal_Nucleus	Endothelial	NFKBIA	1.36335	6.03116e-06
Normal_Cell / Normal_Nucleus	Endothelial	MMADHC	0.789919	6.1332e-06
Normal_Cell / Normal_Nucleus	Endothelial	LINC01290	-2.2569	6.24088e-06
Normal_Cell / Normal_Nucleus	Endothelial	MALRD1	-0.910129	6.28502e-06
Normal_Cell / Normal_Nucleus	Endothelial	IFIT1	1.17134	6.32592e-06
Normal_Cell / Normal_Nucleus	Endothelial	ESRP1	-1.08471	6.33801e-06
Normal_Cell / Normal_Nucleus	Endothelial	MT-CO2	1.93496	6.70009e-06
Normal_Cell / Normal_Nucleus	Endothelial	SURF1	0.789293	6.9134e-06
Normal_Cell / Normal_Nucleus	Endothelial	GTF3A	1.00668	6.96319e-06
Normal_Cell / Normal_Nucleus	Endothelial	KMO	-1.39915	6.98323e-06
Normal_Cell / Normal_Nucleus	Endothelial	PIM3	0.881236	7.17825e-06
Normal_Cell / Normal_Nucleus	Endothelial	CXADR	-0.963643	7.22789e-06
Normal_Cell / Normal_Nucleus	Endothelial	MFHAS1	-1.70937	7.28423e-06
Normal_Cell / Normal_Nucleus	Endothelial	MT-CO3	1.88265	7.30119e-06
Normal_Cell / Normal_Nucleus	Endothelial	ILF2	0.817196	7.43127e-06
Normal_Cell / Normal_Nucleus	Endothelial	CHMP1B	0.806913	7.47501e-06
Normal_Cell / Normal_Nucleus	Endothelial	CLDN11	1.00119	7.60312e-06
Normal_Cell / Normal_Nucleus	Endothelial	KDELR1	1.11615	7.76451e-06
Normal_Cell / Normal_Nucleus	Endothelial	FIGN	-0.682115	8.02919e-06
Normal_Cell / Normal_Nucleus	Endothelial	SEPHS2	0.798967	8.07174e-06
Normal_Cell / Normal_Nucleus	Endothelial	CDKL2	-0.861376	8.09132e-06
Normal_Cell / Normal_Nucleus	Endothelial	ENDOD1	0.980119	8.10472e-06
Normal_Cell / Normal_Nucleus	Endothelial	RPTOR	-1.37984	8.35147e-06
Normal_Cell / Normal_Nucleus	Endothelial	CFL2	0.844186	8.35783e-06
Normal_Cell / Normal_Nucleus	Endothelial	NKX2-1	-1.01275	8.50271e-06
Normal_Cell / Normal_Nucleus	Endothelial	RPL17	0.872658	8.68694e-06
Normal_Cell / Normal_Nucleus	Endothelial	SMIM15	0.740284	8.70528e-06
Normal_Cell / Normal_Nucleus	Endothelial	ARPC1B	1.13634	8.73742e-06
Normal_Cell / Normal_Nucleus	Endothelial	MOB1A	0.846586	9.04172e-06
Normal_Cell / Normal_Nucleus	Endothelial	MAT2B	0.730805	9.0533e-06
Normal_Cell / Normal_Nucleus	Endothelial	FSCN1	0.985307	9.07245e-06
Normal_Cell / Normal_Nucleus	Endothelial	MTUS1-DT	-0.992953	9.21125e-06
Normal_Cell / Normal_Nucleus	Endothelial	C8orf34	-2.03368	9.54996e-06
Normal_Cell / Normal_Nucleus	Endothelial	ATXN1	-2.05124	9.68503e-06
Normal_Cell / Normal_Nucleus	Endothelial	TEX264	0.903236	1.02048e-05
Normal_Cell / Normal_Nucleus	Endothelial	CSRP1	1.13604	1.04612e-05
Normal_Cell / Normal_Nucleus	Endothelial	MRPL9	0.770388	1.0539e-05
Normal_Cell / Normal_Nucleus	Endothelial	HLA-DRB5	2.18457	1.07781e-05
Normal_Cell / Normal_Nucleus	Endothelial	EYA4	-0.841836	1.07981e-05
Normal_Cell / Normal_Nucleus	Endothelial	LYZ	1.33654	1.08114e-05
Normal_Cell / Normal_Nucleus	Endothelial	CNBP	0.982283	1.10765e-05
Normal_Cell / Normal_Nucleus	Endothelial	UBALD2	1.01609	1.16872e-05
Normal_Cell / Normal_Nucleus	Endothelial	TMEM208	1.16899	1.17194e-05
Normal_Cell / Normal_Nucleus	Endothelial	WWOX	-1.70434	1.17287e-05
Normal_Cell / Normal_Nucleus	Endothelial	CZIB	0.880736	1.17313e-05
Normal_Cell / Normal_Nucleus	Endothelial	PDCD2	0.843415	1.18174e-05
Normal_Cell / Normal_Nucleus	Endothelial	HUNK	-0.906156	1.1848e-05
Normal_Cell / Normal_Nucleus	Endothelial	CDC14B	-1.46411	1.20037e-05
Normal_Cell / Normal_Nucleus	Endothelial	ENSG00000289870	-0.831764	1.20277e-05
Normal_Cell / Normal_Nucleus	Endothelial	CITED4	1.06751	1.20429e-05
Normal_Cell / Normal_Nucleus	Endothelial	PSMB8-AS1	0.791425	1.2135e-05
Normal_Cell / Normal_Nucleus	Endothelial	IRF2BPL	0.749607	1.21751e-05
Normal_Cell / Normal_Nucleus	Endothelial	ENSG00000259972	-1.37514	1.22284e-05
Normal_Cell / Normal_Nucleus	Endothelial	IRF2BP2	1.18795	1.23379e-05
Normal_Cell / Normal_Nucleus	Endothelial	DUSP23	0.844141	1.25566e-05
Normal_Cell / Normal_Nucleus	Endothelial	PYCARD	0.913053	1.2601e-05
Normal_Cell / Normal_Nucleus	Endothelial	GPC4	-0.833764	1.27744e-05
Normal_Cell / Normal_Nucleus	Endothelial	CBX3	0.820137	1.28058e-05
Normal_Cell / Normal_Nucleus	Endothelial	B4GALNT3	-0.981456	1.30866e-05
Normal_Cell / Normal_Nucleus	Endothelial	ADCY9	-1.6577	1.31382e-05
Normal_Cell / Normal_Nucleus	Endothelial	C5	-1.04359	1.33049e-05
Normal_Cell / Normal_Nucleus	Endothelial	DYNLT3	1.13736	1.34623e-05
Normal_Cell / Normal_Nucleus	Endothelial	CDHR3	-1.6503	1.34728e-05
Normal_Cell / Normal_Nucleus	Endothelial	ITSN1	-1.47011	1.3627e-05
Normal_Cell / Normal_Nucleus	Endothelial	UBE2M	0.768685	1.369e-05
Normal_Cell / Normal_Nucleus	Endothelial	FAM174B	-1.3951	1.38233e-05
Normal_Cell / Normal_Nucleus	Endothelial	SNX3	1.01574	1.42848e-05
Normal_Cell / Normal_Nucleus	Endothelial	MRPS21	0.829522	1.43232e-05
Normal_Cell / Normal_Nucleus	Endothelial	NCBP2AS2	0.905429	1.45293e-05
Normal_Cell / Normal_Nucleus	Endothelial	FCGRT	1.43041	1.45358e-05
Normal_Cell / Normal_Nucleus	Endothelial	SELENOW	1.83895	1.46779e-05
Normal_Cell / Normal_Nucleus	Endothelial	ABT1	0.757153	1.48085e-05
Normal_Cell / Normal_Nucleus	Endothelial	TFAM	1.01401	1.4826e-05
Normal_Cell / Normal_Nucleus	Endothelial	CMTM6	1.03119	1.51967e-05
Normal_Cell / Normal_Nucleus	Endothelial	DNAJB11	0.781577	1.53022e-05
Normal_Cell / Normal_Nucleus	Endothelial	PFKFB2	-0.699282	1.54979e-05
Normal_Cell / Normal_Nucleus	Endothelial	JAGN1	0.855627	1.57522e-05
Normal_Cell / Normal_Nucleus	Endothelial	NCAM2	-0.745869	1.58279e-05
Normal_Cell / Normal_Nucleus	Endothelial	PNKD	0.823031	1.60131e-05
Normal_Cell / Normal_Nucleus	Endothelial	ENSG00000274422	-1.49076	1.60522e-05
Normal_Cell / Normal_Nucleus	Endothelial	COMMD2	0.93833	1.61063e-05
Normal_Cell / Normal_Nucleus	Endothelial	GLO1	1.28516	1.61231e-05
Normal_Cell / Normal_Nucleus	Endothelial	CCT6A	0.809682	1.64826e-05
Normal_Cell / Normal_Nucleus	Endothelial	CCT4	0.862161	1.64878e-05
Normal_Cell / Normal_Nucleus	Endothelial	BICC1	-0.882275	1.65658e-05
Normal_Cell / Normal_Nucleus	Endothelial	ERLEC1	0.936607	1.68725e-05
Normal_Cell / Normal_Nucleus	Endothelial	PTRHD1	0.791746	1.72639e-05
Normal_Cell / Normal_Nucleus	Endothelial	ACP1	0.709453	1.72917e-05
Normal_Cell / Normal_Nucleus	Endothelial	ACTR3C	-0.880779	1.78854e-05
Normal_Cell / Normal_Nucleus	Endothelial	RBM43	0.8488	1.82856e-05
Normal_Cell / Normal_Nucleus	Endothelial	HPF1	0.80325	1.84255e-05
Normal_Cell / Normal_Nucleus	Endothelial	COPB2	0.831773	1.84735e-05
Normal_Cell / Normal_Nucleus	Endothelial	PGLS	0.852817	1.86403e-05
Normal_Cell / Normal_Nucleus	Endothelial	GRIP1	-1.06043	1.88074e-05
Normal_Cell / Normal_Nucleus	Endothelial	CCT5	0.939788	1.9112e-05
Normal_Cell / Normal_Nucleus	Endothelial	MACC1	-2.53678	1.91688e-05
Normal_Cell / Normal_Nucleus	Endothelial	VAV1	-1.12635	1.96353e-05
Normal_Cell / Normal_Nucleus	Endothelial	NDUFS8	0.939554	1.97385e-05
Normal_Cell / Normal_Nucleus	Endothelial	PLEKHH2	-1.51624	1.98984e-05
Normal_Cell / Normal_Nucleus	Endothelial	IFIT5	0.926007	1.99621e-05
Normal_Cell / Normal_Nucleus	Endothelial	C9orf78	0.780265	2.01818e-05
Normal_Cell / Normal_Nucleus	Endothelial	PFKFB3	-1.59272	2.02102e-05
Normal_Cell / Normal_Nucleus	Endothelial	DDOST	0.854746	2.02569e-05
Normal_Cell / Normal_Nucleus	Endothelial	MRPS26	0.884052	2.07455e-05
Normal_Cell / Normal_Nucleus	Endothelial	CELF2	-2.72339	2.08331e-05
Normal_Cell / Normal_Nucleus	Endothelial	DYNLRB1	0.765702	2.09353e-05
Normal_Cell / Normal_Nucleus	Endothelial	PTTG1IP	1.2981	2.10304e-05
Normal_Cell / Normal_Nucleus	Endothelial	DIP2B	-1.35941	2.1072e-05
Normal_Cell / Normal_Nucleus	Endothelial	LSM1	0.775203	2.14052e-05
Normal_Cell / Normal_Nucleus	Endothelial	CORO1B	0.912947	2.15125e-05
Normal_Cell / Normal_Nucleus	Endothelial	SELENOF	0.864722	2.21183e-05
Normal_Cell / Normal_Nucleus	Endothelial	CABLES1	-1.33364	2.22273e-05
Normal_Cell / Normal_Nucleus	Endothelial	MRPS34	0.891166	2.3055e-05
Normal_Cell / Normal_Nucleus	Endothelial	INKA1	0.77937	2.35614e-05
Normal_Cell / Normal_Nucleus	Endothelial	ENSG00000289899	0.977511	2.38894e-05
Normal_Cell / Normal_Nucleus	Endothelial	GPRC5D-AS1	-2.01628	2.40491e-05
Normal_Cell / Normal_Nucleus	Endothelial	MZT1	0.732833	2.46154e-05
Normal_Cell / Normal_Nucleus	Endothelial	GSTO1	1.17398	2.46212e-05
Normal_Cell / Normal_Nucleus	Endothelial	RFLNB	1.40399	2.46972e-05
Normal_Cell / Normal_Nucleus	Endothelial	PLEKHA3	0.828486	2.4749e-05
Normal_Cell / Normal_Nucleus	Endothelial	KIF2A	0.846315	2.52181e-05
Normal_Cell / Normal_Nucleus	Endothelial	FBXO34	-1.5631	2.53632e-05
Normal_Cell / Normal_Nucleus	Endothelial	EEF1D	1.41472	2.53938e-05
Normal_Cell / Normal_Nucleus	Endothelial	CELF1	-1.61757	2.54522e-05
Normal_Cell / Normal_Nucleus	Endothelial	MT-TN	1.3143	2.66184e-05
Normal_Cell / Normal_Nucleus	Endothelial	LAGE3	0.781349	2.66506e-05
Normal_Cell / Normal_Nucleus	Endothelial	CSDE1	0.872795	2.66712e-05
Normal_Cell / Normal_Nucleus	Endothelial	LINC01237	-0.902627	2.7136e-05
Normal_Cell / Normal_Nucleus	Endothelial	ARHGEF18	-1.77003	2.7247e-05
Normal_Cell / Normal_Nucleus	Endothelial	CNTN6	-0.964151	2.80635e-05
Normal_Cell / Normal_Nucleus	Endothelial	CRISPLD2	-0.748645	2.81012e-05
Normal_Cell / Normal_Nucleus	Endothelial	LINC01482	-0.875788	2.8683e-05
Normal_Cell / Normal_Nucleus	Endothelial	CENATAC	-1.60541	2.89992e-05
Normal_Cell / Normal_Nucleus	Endothelial	ABR	-2.12916	2.97158e-05
Normal_Cell / Normal_Nucleus	Endothelial	PTPRS	-1.06743	2.9855e-05
Normal_Cell / Normal_Nucleus	Endothelial	MIR29B2CHG	-1.52963	3.0139e-05
Normal_Cell / Normal_Nucleus	Endothelial	SYT11	0.795692	3.02e-05
Normal_Cell / Normal_Nucleus	Endothelial	NAA10	1.01776	3.06265e-05
Normal_Cell / Normal_Nucleus	Endothelial	BUB3	0.835258	3.06793e-05
Normal_Cell / Normal_Nucleus	Endothelial	MICAL3	-1.50034	3.06898e-05
Normal_Cell / Normal_Nucleus	Endothelial	RDH14	0.754477	3.06974e-05
Normal_Cell / Normal_Nucleus	Endothelial	CTNNA3	-0.883941	3.08335e-05
Normal_Cell / Normal_Nucleus	Endothelial	CGN	-0.889269	3.15194e-05
Normal_Cell / Normal_Nucleus	Endothelial	TIMM10	0.833922	3.18396e-05
Normal_Cell / Normal_Nucleus	Endothelial	TANC2	-2.73281	3.24356e-05
Normal_Cell / Normal_Nucleus	Endothelial	FKBP8	0.908477	3.27284e-05
Normal_Cell / Normal_Nucleus	Endothelial	ENSG00000291073	-1.10511	3.2813e-05
Normal_Cell / Normal_Nucleus	Endothelial	ENSG00000249738	-1.40729	3.41193e-05
Normal_Cell / Normal_Nucleus	Endothelial	THOC7	0.858152	3.41682e-05
Normal_Cell / Normal_Nucleus	Endothelial	KIF26B	-1.32128	3.46533e-05
Normal_Cell / Normal_Nucleus	Endothelial	ZNF32	0.736218	3.48241e-05
Normal_Cell / Normal_Nucleus	Endothelial	MRPL52	1.15045	3.52695e-05
Normal_Cell / Normal_Nucleus	Endothelial	PGM1	-0.938392	3.61641e-05
Normal_Cell / Normal_Nucleus	Endothelial	CEP126	-0.89191	3.69602e-05
Normal_Cell / Normal_Nucleus	Endothelial	TBC1D2	-1.18635	3.71868e-05
Normal_Cell / Normal_Nucleus	Endothelial	RASGRF1	-1.05368	3.72964e-05
Normal_Cell / Normal_Nucleus	Endothelial	EIF3M	0.780899	3.85458e-05
Normal_Cell / Normal_Nucleus	Endothelial	RFK	0.82052	3.91378e-05
Normal_Cell / Normal_Nucleus	Endothelial	MYO5A	-1.8871	4.00775e-05
Normal_Cell / Normal_Nucleus	Endothelial	GRK3	-2.23856	4.06161e-05
Normal_Cell / Normal_Nucleus	Endothelial	MYOF	-1.97996	4.07411e-05
Normal_Cell / Normal_Nucleus	Endothelial	EPS8L2	-1.06106	4.10332e-05
Normal_Cell / Normal_Nucleus	Endothelial	UBAP2	-1.41087	4.11052e-05
Normal_Cell / Normal_Nucleus	Endothelial	VBP1	0.946788	4.11859e-05
Normal_Cell / Normal_Nucleus	Endothelial	GLIS3	-2.16066	4.15558e-05
Normal_Cell / Normal_Nucleus	Endothelial	KLF11	0.792099	4.22614e-05
Normal_Cell / Normal_Nucleus	Endothelial	SMIM10L1	0.696288	4.22808e-05
Normal_Cell / Normal_Nucleus	Endothelial	CHST15	-1.36223	4.24913e-05
Normal_Cell / Normal_Nucleus	Endothelial	HPGD	2.37252	4.30268e-05
Normal_Cell / Normal_Nucleus	Endothelial	PIK3CB	-1.67247	4.52184e-05
Normal_Cell / Normal_Nucleus	Endothelial	MT-ND4L	1.43036	4.5245e-05
Normal_Cell / Normal_Nucleus	Endothelial	NHSL1	-2.66121	4.52763e-05
Normal_Cell / Normal_Nucleus	Endothelial	STARD4-AS1	0.846787	4.53007e-05
Normal_Cell / Normal_Nucleus	Endothelial	CBFA2T2	-1.3906	4.5782e-05
Normal_Cell / Normal_Nucleus	Endothelial	DOLK	0.760057	4.81692e-05
Normal_Cell / Normal_Nucleus	Endothelial	ARF5	0.969178	4.86762e-05
Normal_Cell / Normal_Nucleus	Endothelial	MRPL33	0.843987	4.89216e-05
Normal_Cell / Normal_Nucleus	Endothelial	CD69	1.19644	5.06555e-05
Normal_Cell / Normal_Nucleus	Endothelial	BEX5	0.886093	5.08586e-05
Normal_Cell / Normal_Nucleus	Endothelial	GGCT	0.711706	5.09524e-05
Normal_Cell / Normal_Nucleus	Endothelial	DIS3L2	-1.30461	5.1409e-05
Normal_Cell / Normal_Nucleus	Endothelial	PLCE1	-1.68314	5.14789e-05
Normal_Cell / Normal_Nucleus	Endothelial	HERPUD1	1.66121	5.1912e-05
Normal_Cell / Normal_Nucleus	Endothelial	ENSG00000256615	-0.794627	5.24091e-05
Normal_Cell / Normal_Nucleus	Endothelial	KDM2A	-1.53616	5.31731e-05
Normal_Cell / Normal_Nucleus	Endothelial	MGST3	1.69061	5.39908e-05
Normal_Cell / Normal_Nucleus	Endothelial	TCP1	0.847531	5.50529e-05
Normal_Cell / Normal_Nucleus	Endothelial	PRR13	0.694657	5.50874e-05
Normal_Cell / Normal_Nucleus	Endothelial	KCTD1	-0.9164	5.51385e-05
Normal_Cell / Normal_Nucleus	Endothelial	MRPS12	0.726204	5.62233e-05
Normal_Cell / Normal_Nucleus	Endothelial	RPL26L1	0.715166	5.66077e-05
Normal_Cell / Normal_Nucleus	Endothelial	STUB1	0.836965	5.66768e-05
Normal_Cell / Normal_Nucleus	Endothelial	PPP1CC	0.888255	5.70741e-05
Normal_Cell / Normal_Nucleus	Endothelial	NUCKS1	1.01094	5.74937e-05
Normal_Cell / Normal_Nucleus	Endothelial	SLIRP	1.04759	5.80735e-05
Normal_Cell / Normal_Nucleus	Endothelial	CCL23	0.983296	5.82827e-05
Normal_Cell / Normal_Nucleus	Endothelial	H1-2	1.07399	5.86406e-05
Normal_Cell / Normal_Nucleus	Endothelial	NME1	0.7906	6.07083e-05
Normal_Cell / Normal_Nucleus	Endothelial	KIAA2013	0.898058	6.07604e-05
Normal_Cell / Normal_Nucleus	Endothelial	SNRPC	0.945856	6.14049e-05
Normal_Cell / Normal_Nucleus	Endothelial	GALNT13	-1.0458	6.14575e-05
Normal_Cell / Normal_Nucleus	Endothelial	RGS7	-0.739472	6.32087e-05
Normal_Cell / Normal_Nucleus	Endothelial	IER5	0.832398	6.45702e-05
Normal_Cell / Normal_Nucleus	Endothelial	TMEM126A	0.790191	6.64595e-05
Normal_Cell / Normal_Nucleus	Endothelial	TIMM13	0.871825	6.8526e-05
Normal_Cell / Normal_Nucleus	Endothelial	MED15	-1.18452	6.86171e-05
Normal_Cell / Normal_Nucleus	Endothelial	CCL21	4.62531	6.92675e-05
Normal_Cell / Normal_Nucleus	Endothelial	KLF5	-0.96053	6.92766e-05
Normal_Cell / Normal_Nucleus	Endothelial	ZFP36L1	1.51219	6.9551e-05
Normal_Cell / Normal_Nucleus	Endothelial	MORF4L1	1.21328	7.13839e-05
Normal_Cell / Normal_Nucleus	Endothelial	VSIR	1.32929	7.23843e-05
Normal_Cell / Normal_Nucleus	Endothelial	SHTN1	-1.66384	7.25472e-05
Normal_Cell / Normal_Nucleus	Endothelial	ISCA2	0.684135	7.44208e-05
Normal_Cell / Normal_Nucleus	Endothelial	MOCS2	0.95375	7.73552e-05
Normal_Cell / Normal_Nucleus	Endothelial	ZNF24	0.752509	7.83796e-05
Normal_Cell / Normal_Nucleus	Endothelial	NYNRIN	0.710732	7.94053e-05
Normal_Cell / Normal_Nucleus	Endothelial	UQCC3	0.753615	7.94965e-05
Normal_Cell / Normal_Nucleus	Endothelial	SUMO1	0.859555	8.08437e-05
Normal_Cell / Normal_Nucleus	Endothelial	THAP5	0.691441	8.21966e-05
Normal_Cell / Normal_Nucleus	Endothelial	DGCR6L	0.817446	8.34125e-05
Normal_Cell / Normal_Nucleus	Endothelial	TMEM256	0.890293	8.37825e-05
Normal_Cell / Normal_Nucleus	Endothelial	ZHX2	-1.42957	8.38484e-05
Normal_Cell / Normal_Nucleus	Endothelial	VAMP2	1.08908	8.41528e-05
Normal_Cell / Normal_Nucleus	Endothelial	RNF125	0.845407	8.46892e-05
Normal_Cell / Normal_Nucleus	Endothelial	SLC39A7	0.80129	8.53175e-05
Normal_Cell / Normal_Nucleus	Endothelial	ETFRF1	0.861543	8.72296e-05
Normal_Cell / Normal_Nucleus	Endothelial	PLD5	-0.724574	8.95874e-05
Normal_Cell / Normal_Nucleus	Endothelial	C1orf122	0.781466	8.98387e-05
Normal_Cell / Normal_Nucleus	Endothelial	STOML2	0.799756	9.02236e-05
Normal_Cell / Normal_Nucleus	Endothelial	CRBN	0.782264	9.04586e-05
Normal_Cell / Normal_Nucleus	Endothelial	CLIC6	-0.86091	9.05129e-05
Normal_Cell / Normal_Nucleus	Endothelial	FRG1	0.964709	9.10846e-05
Normal_Cell / Normal_Nucleus	Endothelial	FNTA	0.763227	9.18911e-05
Normal_Cell / Normal_Nucleus	Endothelial	PSMC2	0.666289	9.25924e-05
Normal_Cell / Normal_Nucleus	Endothelial	MT-ND2	2.31506	9.26308e-05
Normal_Cell / Normal_Nucleus	Endothelial	TMX1	1.01656	9.41614e-05
Normal_Cell / Normal_Nucleus	Endothelial	CLTA	0.891632	9.51753e-05
Normal_Cell / Normal_Nucleus	Endothelial	EFCAB6	-0.892282	9.52324e-05
Normal_Cell / Normal_Nucleus	Endothelial	UBE2K	-1.41539	9.77924e-05
Normal_Cell / Normal_Nucleus	Endothelial	COX8A	2.14006	9.79129e-05
Normal_Cell / Normal_Nucleus	Endothelial	EPB41L5	-1.68574	9.79979e-05
Normal_Cell / Normal_Nucleus	Endothelial	CAPNS1	1.09577	0.000101294
Normal_Cell / Normal_Nucleus	Endothelial	LEKR1	-0.913463	0.000101819
Normal_Cell / Normal_Nucleus	Endothelial	DCLK1	-0.660557	0.00010209
Normal_Cell / Normal_Nucleus	Endothelial	RALGPS1	-1.30881	0.000102259
Normal_Cell / Normal_Nucleus	Endothelial	TM9SF2	0.783497	0.000104841
Normal_Cell / Normal_Nucleus	Endothelial	ARHGAP10	-2.5871	0.000105224
Normal_Cell / Normal_Nucleus	Endothelial	MARCKSL1	2.6345	0.00010919
Normal_Cell / Normal_Nucleus	Endothelial	HMGA1P4	-1.60791	0.000109649
Normal_Cell / Normal_Nucleus	Endothelial	ZFYVE21	0.940214	0.000112737
Normal_Cell / Normal_Nucleus	Endothelial	ABCA13	-1.10284	0.000115206
Normal_Cell / Normal_Nucleus	Endothelial	DUSP1	1.46128	0.000115739
Normal_Cell / Normal_Nucleus	Endothelial	C7	1.45755	0.000115834
Normal_Cell / Normal_Nucleus	Endothelial	HADHA	0.601237	0.0001162
Normal_Cell / Normal_Nucleus	Endothelial	ENSG00000290832	-1.31084	0.000117906
Normal_Cell / Normal_Nucleus	Endothelial	CPNE4	-0.750192	0.000119404
Normal_Cell / Normal_Nucleus	Endothelial	MIR4435-2HG	-1.10841	0.000119755
Normal_Cell / Normal_Nucleus	Endothelial	HIGD1A	0.791734	0.000121262
Normal_Cell / Normal_Nucleus	Endothelial	PARP1	0.815676	0.000122404
Normal_Cell / Normal_Nucleus	Endothelial	CNTNAP2	-1.0765	0.000123326
Normal_Cell / Normal_Nucleus	Endothelial	DCDC1	-1.39659	0.000123339
Normal_Cell / Normal_Nucleus	Endothelial	RNF216	-1.168	0.000124024
Normal_Cell / Normal_Nucleus	Endothelial	PTGES3	0.855337	0.000124204
Normal_Cell / Normal_Nucleus	Endothelial	PPIC	0.967341	0.00012476
Normal_Cell / Normal_Nucleus	Endothelial	CDK4	0.862641	0.000124931
Normal_Cell / Normal_Nucleus	Endothelial	CNIH1	0.821988	0.000125961
Normal_Cell / Normal_Nucleus	Endothelial	NDUFAF4	0.758754	0.000126739
Normal_Cell / Normal_Nucleus	Endothelial	DENND2A	-2.02033	0.000130601
Normal_Cell / Normal_Nucleus	Endothelial	NSMCE3	0.881508	0.000131471
Normal_Cell / Normal_Nucleus	Endothelial	MLXIP	-1.27307	0.0001318
Normal_Cell / Normal_Nucleus	Endothelial	GSTK1	0.842254	0.000131902
Normal_Cell / Normal_Nucleus	Endothelial	ANAPC13	0.766221	0.00013375
Normal_Cell / Normal_Nucleus	Endothelial	CAVIN2	2.78906	0.000134698
Normal_Cell / Normal_Nucleus	Endothelial	ANKRD36B	-1.26429	0.000134926
Normal_Cell / Normal_Nucleus	Endothelial	TMPO	0.718715	0.000137083
Normal_Cell / Normal_Nucleus	Endothelial	SRPRA	0.838285	0.00013968
Normal_Cell / Normal_Nucleus	Endothelial	PSMC5	1.0031	0.00014084
Normal_Cell / Normal_Nucleus	Endothelial	RBP7	0.975567	0.000142411
Normal_Cell / Normal_Nucleus	Endothelial	DIP2C	-1.49465	0.000142984
Normal_Cell / Normal_Nucleus	Endothelial	CCDC115	0.848217	0.000143608
Normal_Cell / Normal_Nucleus	Endothelial	SNX24	-1.16259	0.000143923
Normal_Cell / Normal_Nucleus	Endothelial	USP36	-1.17545	0.000144388
Normal_Cell / Normal_Nucleus	Endothelial	REXO2	0.986746	0.000148765
Normal_Cell / Normal_Nucleus	Endothelial	USP4	-1.38109	0.000149415
Normal_Cell / Normal_Nucleus	Endothelial	PLAC9	1.06407	0.000150892
Normal_Cell / Normal_Nucleus	Endothelial	CCT8	0.795541	0.000153222
Normal_Cell / Normal_Nucleus	Endothelial	PSMD4	0.906939	0.000153224
Normal_Cell / Normal_Nucleus	Endothelial	CHCHD5	0.743976	0.00015414
Normal_Cell / Normal_Nucleus	Endothelial	NES	1.26899	0.000155006
Normal_Cell / Normal_Nucleus	Endothelial	SPRY1	1.17868	0.000155629
Normal_Cell / Normal_Nucleus	Endothelial	DIPK1B	1.04818	0.000155812
Normal_Cell / Normal_Nucleus	Endothelial	GMPR2	0.825617	0.000156966
Normal_Cell / Normal_Nucleus	Endothelial	TUSC2	0.800875	0.000157529
Normal_Cell / Normal_Nucleus	Endothelial	SRSF8	0.683723	0.000158819
Normal_Cell / Normal_Nucleus	Endothelial	LINC03007	-0.6614	0.000160485
Normal_Cell / Normal_Nucleus	Endothelial	BNIP2	0.653325	0.000161329
Normal_Cell / Normal_Nucleus	Endothelial	AKR7A2	0.756468	0.000167011
Normal_Cell / Normal_Nucleus	Endothelial	CDK5RAP2	-1.15976	0.000167939
Normal_Cell / Normal_Nucleus	Endothelial	EI24	0.723315	0.000171975
Normal_Cell / Normal_Nucleus	Endothelial	YPEL5	0.960741	0.000173806
Normal_Cell / Normal_Nucleus	Endothelial	CATSPERB	-1.92324	0.000174074
Normal_Cell / Normal_Nucleus	Endothelial	LRP10	0.857759	0.000175811
Normal_Cell / Normal_Nucleus	Endothelial	MRPS18B	0.810704	0.000176821
Normal_Cell / Normal_Nucleus	Endothelial	ERP29	0.959279	0.000178151
Normal_Cell / Normal_Nucleus	Endothelial	CASC2	-0.927042	0.000178586
Normal_Cell / Normal_Nucleus	Endothelial	NONO	0.633843	0.000181969
Normal_Cell / Normal_Nucleus	Endothelial	NIPSNAP3A	0.717297	0.000183691
Normal_Cell / Normal_Nucleus	Endothelial	NCOA4	0.762172	0.000185383
Normal_Cell / Normal_Nucleus	Endothelial	DLG2	-1.92763	0.000185485
Normal_Cell / Normal_Nucleus	Endothelial	ST14	-0.714892	0.00018975
Normal_Cell / Normal_Nucleus	Endothelial	SLC35F6	0.777594	0.000191997
Normal_Cell / Normal_Nucleus	Endothelial	PPP1R14C	-0.747102	0.000193769
Normal_Cell / Normal_Nucleus	Endothelial	PVT1	-1.33717	0.000195153
Normal_Cell / Normal_Nucleus	Endothelial	CERS6	-1.78783	0.000196994
Normal_Cell / Normal_Nucleus	Endothelial	CCDC47	0.948891	0.000198659
Normal_Cell / Normal_Nucleus	Endothelial	MEA1	0.729768	0.000205037
Normal_Cell / Normal_Nucleus	Endothelial	TMC5	-1.86127	0.000209733
Normal_Cell / Normal_Nucleus	Endothelial	SCARB2	0.663041	0.000209773
Normal_Cell / Normal_Nucleus	Endothelial	C11orf96	0.874589	0.000210675
Normal_Cell / Normal_Nucleus	Endothelial	HMGN3	0.722038	0.000212535
Normal_Cell / Normal_Nucleus	Endothelial	LIN7C	0.699	0.000212713
Normal_Cell / Normal_Nucleus	Endothelial	CRIPT	0.62057	0.000218035
Normal_Cell / Normal_Nucleus	Endothelial	PCLO	-1.08814	0.000221148
Normal_Cell / Normal_Nucleus	Endothelial	DCAF7	0.867291	0.000225373
Normal_Cell / Normal_Nucleus	Endothelial	ANGPTL1	0.853592	0.000225421
Normal_Cell / Normal_Nucleus	Endothelial	AP2A2	-1.35626	0.000225709
Normal_Cell / Normal_Nucleus	Endothelial	PPP1R14A	0.947513	0.00022573
Normal_Cell / Normal_Nucleus	Endothelial	RBM7	0.651051	0.000225918
Normal_Cell / Normal_Nucleus	Endothelial	WDFY4	-1.82813	0.000226076
Normal_Cell / Normal_Nucleus	Endothelial	SNX10-AS1	0.738862	0.00022776
Normal_Cell / Normal_Nucleus	Endothelial	COLEC12	-2.46226	0.000228019
Normal_Cell / Normal_Nucleus	Endothelial	LSM7	0.810082	0.000228481
Normal_Cell / Normal_Nucleus	Endothelial	MAP3K9	-0.665947	0.000228622
Normal_Cell / Normal_Nucleus	Endothelial	FHAD1	-1.46016	0.000229455
Normal_Cell / Normal_Nucleus	Endothelial	ANP32E	0.831882	0.000230127
Normal_Cell / Normal_Nucleus	Endothelial	MRPS28	0.77554	0.000238441
Normal_Cell / Normal_Nucleus	Endothelial	WBP11	0.788859	0.000239767
Normal_Cell / Normal_Nucleus	Endothelial	CMIP	-1.61033	0.000243098
Normal_Cell / Normal_Nucleus	Endothelial	TRMT10C	0.889589	0.000248579
Normal_Cell / Normal_Nucleus	Endothelial	COL6A3	-0.856278	0.000248883
Normal_Cell / Normal_Nucleus	Endothelial	ENSG00000260851	-0.979679	0.000253983
Normal_Cell / Normal_Nucleus	Endothelial	KIAA0513	-1.53506	0.000258272
Normal_Cell / Normal_Nucleus	Endothelial	EIF2S2	0.854406	0.000260274
Normal_Cell / Normal_Nucleus	Endothelial	ENSG00000234261	-0.795255	0.000260374
Normal_Cell / Normal_Nucleus	Endothelial	CDK2AP2	0.725375	0.000261337
Normal_Cell / Normal_Nucleus	Endothelial	POLR1H	0.620803	0.000262577
Normal_Cell / Normal_Nucleus	Endothelial	LYL1	0.85594	0.000263602
Normal_Cell / Normal_Nucleus	Endothelial	ANAPC16	0.659637	0.000265588
Normal_Cell / Normal_Nucleus	Endothelial	DNAH3	-0.95208	0.00026718
Normal_Cell / Normal_Nucleus	Endothelial	RAD23A	0.978385	0.000269145
Normal_Cell / Normal_Nucleus	Endothelial	B4GAT1	0.745842	0.000270321
Normal_Cell / Normal_Nucleus	Endothelial	LINC00578	-0.640524	0.000272287
Normal_Cell / Normal_Nucleus	Endothelial	TMEM51	-1.57241	0.000273978
Normal_Cell / Normal_Nucleus	Endothelial	CACNB4	-1.14313	0.00027518
Normal_Cell / Normal_Nucleus	Endothelial	GLCCI1	-1.56065	0.000275544
Normal_Cell / Normal_Nucleus	Endothelial	SH3GLB1	1.05283	0.000275863
Normal_Cell / Normal_Nucleus	Endothelial	ENSG00000285679	-1.09915	0.000276869
Normal_Cell / Normal_Nucleus	Endothelial	RAB14	1.00225	0.00028633
Normal_Cell / Normal_Nucleus	Endothelial	TMEM37	0.827219	0.000298261
Normal_Cell / Normal_Nucleus	Endothelial	ASH1L	-1.37407	0.00029845
Normal_Cell / Normal_Nucleus	Endothelial	PTPRT	-1.273	0.00029923
Normal_Cell / Normal_Nucleus	Endothelial	PHLDA1	1.59544	0.000301515
Normal_Cell / Normal_Nucleus	Endothelial	TEX14	0.76509	0.000306258
Normal_Cell / Normal_Nucleus	Endothelial	TMEM126B	0.721988	0.00030801
Normal_Cell / Normal_Nucleus	Endothelial	SPTSSA	0.609962	0.000313281
Normal_Cell / Normal_Nucleus	Endothelial	COL15A1	0.973658	0.000314859
Normal_Cell / Normal_Nucleus	Endothelial	STING1	0.882049	0.000317607
Normal_Cell / Normal_Nucleus	Endothelial	RARA-AS1	0.741226	0.000320339
Normal_Cell / Normal_Nucleus	Endothelial	BPNT2	0.793544	0.000322781
Normal_Cell / Normal_Nucleus	Endothelial	SLC45A4	-1.08438	0.000324467
Normal_Cell / Normal_Nucleus	Endothelial	ENSG00000254951	-0.543358	0.000329794
Normal_Cell / Normal_Nucleus	Endothelial	ACOT11	-0.62916	0.000331166
Normal_Cell / Normal_Nucleus	Endothelial	TANGO2	-1.07381	0.000335932
Normal_Cell / Normal_Nucleus	Endothelial	MFNG	0.991884	0.00033636
Normal_Cell / Normal_Nucleus	Endothelial	C8orf34-AS1	-0.608924	0.00033642
Normal_Cell / Normal_Nucleus	Endothelial	LSAMP	-5.0574	0.000337015
Normal_Cell / Normal_Nucleus	Endothelial	GRHPR	0.704402	0.000341363
Normal_Cell / Normal_Nucleus	Endothelial	RAD9A	-1.12485	0.000343662
Normal_Cell / Normal_Nucleus	Endothelial	KCNK1	-0.692822	0.000348995
Normal_Cell / Normal_Nucleus	Endothelial	C1orf56	0.817394	0.000350356
Normal_Cell / Normal_Nucleus	Endothelial	TMEM223	0.762528	0.000351893
Normal_Cell / Normal_Nucleus	Endothelial	PRDX4	0.967122	0.000353261
Normal_Cell / Normal_Nucleus	Endothelial	LINC00920	0.786399	0.000354294
Normal_Cell / Normal_Nucleus	Endothelial	ENSG00000291105	1.01432	0.0003566
Normal_Cell / Normal_Nucleus	Endothelial	Metazoa-SRP.83	-0.614104	0.000357123
Normal_Cell / Normal_Nucleus	Endothelial	FKBP7	0.649726	0.000361275
Normal_Cell / Normal_Nucleus	Endothelial	ENSG00000227615	0.631228	0.000369274
Normal_Cell / Normal_Nucleus	Endothelial	TGOLN2	0.729237	0.000371512
Normal_Cell / Normal_Nucleus	Endothelial	EPHB1	-0.894965	0.000372168
Normal_Cell / Normal_Nucleus	Endothelial	PTPRQ	-0.659758	0.000381634
Normal_Cell / Normal_Nucleus	Endothelial	ENSG00000269353	-0.706327	0.000384582
Normal_Cell / Normal_Nucleus	Endothelial	EIF4A3	0.835317	0.000390038
Normal_Cell / Normal_Nucleus	Endothelial	NT5E	0.757762	0.000404426
Normal_Cell / Normal_Nucleus	Endothelial	PROSER3	-0.778479	0.000412945
Normal_Cell / Normal_Nucleus	Endothelial	TENM4	-0.674223	0.000414853
Normal_Cell / Normal_Nucleus	Endothelial	DNAJB9	0.640142	0.00042756
Normal_Cell / Normal_Nucleus	Endothelial	SLC39A3	0.738323	0.000428877
Normal_Cell / Normal_Nucleus	Endothelial	ETV1	-0.955681	0.000432316
Normal_Cell / Normal_Nucleus	Endothelial	REPS2	-1.10392	0.00043338
Normal_Cell / Normal_Nucleus	Endothelial	FBXL18	-0.984445	0.000434962
Normal_Cell / Normal_Nucleus	Endothelial	COPS8	0.746341	0.000437817
Normal_Cell / Normal_Nucleus	Endothelial	ABCC1	-1.30458	0.000443671
Normal_Cell / Normal_Nucleus	Endothelial	MRPS15	0.807958	0.000444648
Normal_Cell / Normal_Nucleus	Endothelial	GADD45B	1.63547	0.000450229
Normal_Cell / Normal_Nucleus	Endothelial	TRAPPC9	-1.61514	0.000451802
Normal_Cell / Normal_Nucleus	Endothelial	CREG1	0.689988	0.000452141
Normal_Cell / Normal_Nucleus	Endothelial	NRARP	0.729725	0.000457929
Normal_Cell / Normal_Nucleus	Endothelial	GPRC5A	-2.63821	0.000466578
Normal_Cell / Normal_Nucleus	Endothelial	SPACA6	-1.23252	0.000470272
Normal_Cell / Normal_Nucleus	Endothelial	TUBA1A	2.25504	0.000474755
Normal_Cell / Normal_Nucleus	Endothelial	CEP70	-1.61646	0.000478583
Normal_Cell / Normal_Nucleus	Endothelial	TMCO4	-0.951884	0.000479093
Normal_Cell / Normal_Nucleus	Endothelial	ATP2C2	-1.16849	0.00048154
Normal_Cell / Normal_Nucleus	Endothelial	IFNGR1	2.134	0.000487013
Normal_Cell / Normal_Nucleus	Endothelial	LAP3	1.42132	0.000492196
Normal_Cell / Normal_Nucleus	Endothelial	DUSP6	1.50415	0.000496821
Normal_Cell / Normal_Nucleus	Endothelial	SLC25A4	0.765964	0.000497017
Normal_Cell / Normal_Nucleus	Endothelial	ANAPC10	0.77874	0.000499302
Normal_Cell / Normal_Nucleus	Endothelial	KDR	1.46599	0.000507096
Normal_Cell / Normal_Nucleus	Endothelial	RAC1	1.09278	0.000508502
Normal_Cell / Normal_Nucleus	Endothelial	ZNF770	0.735223	0.000510948
Normal_Cell / Normal_Nucleus	Endothelial	TPRG1L	0.612694	0.000511354
Normal_Cell / Normal_Nucleus	Endothelial	ORMDL1	0.784344	0.00051305
Normal_Cell / Normal_Nucleus	Endothelial	TINF2	0.78739	0.000514423
Normal_Cell / Normal_Nucleus	Endothelial	DRAIC	-0.820509	0.000517311
Normal_Cell / Normal_Nucleus	Endothelial	AP1S1	0.719895	0.000525204
Normal_Cell / Normal_Nucleus	Endothelial	RBM47	-3.94577	0.000527672
Normal_Cell / Normal_Nucleus	Endothelial	BROX	0.695777	0.000528823
Normal_Cell / Normal_Nucleus	Endothelial	ARHGEF28	-1.52039	0.000530578
Normal_Cell / Normal_Nucleus	Endothelial	RNH1	1.15351	0.000533238
Normal_Cell / Normal_Nucleus	Endothelial	FAM43A	0.781485	0.000537856
Normal_Cell / Normal_Nucleus	Endothelial	ARMH3	-1.37123	0.000539607
Normal_Cell / Normal_Nucleus	Endothelial	C4BPA	-0.824319	0.000544918
Normal_Cell / Normal_Nucleus	Endothelial	GOLGA8B	-1.54793	0.000555842
Normal_Cell / Normal_Nucleus	Endothelial	HTATIP2	0.818285	0.000570406
Normal_Cell / Normal_Nucleus	Endothelial	TMEM101	0.642286	0.000573555
Normal_Cell / Normal_Nucleus	Endothelial	SCD5	-0.747476	0.000581474
Normal_Cell / Normal_Nucleus	Endothelial	NEK6	-1.18987	0.000588957
Normal_Cell / Normal_Nucleus	Endothelial	NDUFB1	0.995058	0.000603217
Normal_Cell / Normal_Nucleus	Endothelial	PLCH1	-1.89447	0.000603253
Normal_Cell / Normal_Nucleus	Endothelial	LINC01515	-1.112	0.000603616
Normal_Cell / Normal_Nucleus	Endothelial	RBM22	0.667353	0.000606962
Normal_Cell / Normal_Nucleus	Endothelial	MED10	0.920091	0.000619582
Normal_Cell / Normal_Nucleus	Endothelial	FBXW4	-1.20315	0.000637617
Normal_Cell / Normal_Nucleus	Endothelial	SMC3	0.819959	0.000647693
Normal_Cell / Normal_Nucleus	Endothelial	SPIDR	-1.60024	0.000654258
Normal_Cell / Normal_Nucleus	Endothelial	CLIP4	-2.38358	0.000656769
Normal_Cell / Normal_Nucleus	Endothelial	PRICKLE2-AS1	0.833814	0.000667932
Normal_Cell / Normal_Nucleus	Endothelial	EPHX1	1.04621	0.000680284
Normal_Cell / Normal_Nucleus	Endothelial	SLC25A16	-1.21975	0.000681193
Normal_Cell / Normal_Nucleus	Endothelial	UNC50	0.656313	0.000686977
Normal_Cell / Normal_Nucleus	Endothelial	NFATC3	-1.30225	0.000696711
Normal_Cell / Normal_Nucleus	Endothelial	CENPB	0.668198	0.000697408
Normal_Cell / Normal_Nucleus	Endothelial	POP7	0.691635	0.000701395
Normal_Cell / Normal_Nucleus	Endothelial	MGC32805	-0.813003	0.000710436
Normal_Cell / Normal_Nucleus	Endothelial	RNF167	0.753318	0.000711873
Normal_Cell / Normal_Nucleus	Endothelial	CD82	0.825109	0.000728281
Normal_Cell / Normal_Nucleus	Endothelial	EYA2	-0.732337	0.000728823
Normal_Cell / Normal_Nucleus	Endothelial	ASPH	-1.64755	0.000735254
Normal_Cell / Normal_Nucleus	Endothelial	CARMIL1	-2.11161	0.000741032
Normal_Cell / Normal_Nucleus	Endothelial	DMD	-1.84936	0.000741771
Normal_Cell / Normal_Nucleus	Endothelial	WDR20	-1.06734	0.000743413
Normal_Cell / Normal_Nucleus	Endothelial	ARHGAP32	-1.44287	0.000748082
Normal_Cell / Normal_Nucleus	Endothelial	GPC6	-1.58149	0.000752661
Normal_Cell / Normal_Nucleus	Endothelial	RAB11FIP1	-2.23245	0.000754967
Normal_Cell / Normal_Nucleus	Endothelial	LAMB2	1.07545	0.000761932
Normal_Cell / Normal_Nucleus	Endothelial	CD5L	-0.956648	0.000771648
Normal_Cell / Normal_Nucleus	Endothelial	TFF3	2.92111	0.000777486
Normal_Cell / Normal_Nucleus	Endothelial	ATP6V0E1	1.0717	0.000779329
Normal_Cell / Normal_Nucleus	Endothelial	KCNIP1	-1.59501	0.0008193
Normal_Cell / Normal_Nucleus	Endothelial	P4HB	0.74123	0.000824409
Normal_Cell / Normal_Nucleus	Endothelial	DTX2P1-UPK3BP1-PMS2P11	-0.761507	0.000829694
Normal_Cell / Normal_Nucleus	Endothelial	SRP19	0.709568	0.000834005
Normal_Cell / Normal_Nucleus	Endothelial	S100A13	1.46022	0.00083986
Normal_Cell / Normal_Nucleus	Endothelial	LIMD1	-1.46697	0.000841026
Normal_Cell / Normal_Nucleus	Endothelial	C6orf120	0.687565	0.000847613
Normal_Cell / Normal_Nucleus	Endothelial	FLRT3	-0.729127	0.000851059
Normal_Cell / Normal_Nucleus	Endothelial	CX3CL1	1.63907	0.000856594
Normal_Cell / Normal_Nucleus	Endothelial	C11orf80	-1.1497	0.000869954
Normal_Cell / Normal_Nucleus	Endothelial	RAB5IF	0.677065	0.000884933
Normal_Cell / Normal_Nucleus	Endothelial	EYA1	-0.733368	0.000898272
Normal_Cell / Normal_Nucleus	Endothelial	DTNB	-1.13443	0.000898807
Normal_Cell / Normal_Nucleus	Endothelial	EEF1E1	0.633369	0.000903609
Normal_Cell / Normal_Nucleus	Endothelial	GABPB2	-1.42776	0.0009074
Normal_Cell / Normal_Nucleus	Endothelial	TMEM115	0.651485	0.000911863
Normal_Cell / Normal_Nucleus	Endothelial	TMEM88	1.01704	0.000920209
Normal_Cell / Normal_Nucleus	Endothelial	COPS2	0.609518	0.000926888
Normal_Cell / Normal_Nucleus	Endothelial	PARL	0.745801	0.000947536
Normal_Cell / Normal_Nucleus	Endothelial	NR2F2	0.71894	0.000949144
Normal_Cell / Normal_Nucleus	Endothelial	CSTF2T	0.619629	0.000956884
Normal_Cell / Normal_Nucleus	Endothelial	CACNB2	-1.18432	0.00096213
Normal_Cell / Normal_Nucleus	Endothelial	COA6	0.632713	0.000977296
Normal_Cell / Normal_Nucleus	Endothelial	ARPP19	0.863164	0.000978388
Normal_Cell / Normal_Nucleus	Endothelial	COA4	0.822238	0.000978784
Normal_Cell / Normal_Nucleus	Endothelial	NTM	-4.1402	0.00098929
Normal_Cell / Normal_Nucleus	Endothelial	LENG8	-1.76315	0.00100305
Normal_Cell / Normal_Nucleus	Endothelial	PIGT	0.633276	0.00101451
Normal_Cell / Normal_Nucleus	Endothelial	MRPL11	0.698065	0.00102321
Normal_Cell / Normal_Nucleus	Endothelial	SLC7A8	-1.03781	0.00102748
Normal_Cell / Normal_Nucleus	Endothelial	SMOC2	-0.420234	0.0010291
Normal_Cell / Normal_Nucleus	Endothelial	A2ML1-AS1	0.624789	0.00103708
Normal_Cell / Normal_Nucleus	Endothelial	MRPL2	0.60453	0.00104447
Normal_Cell / Normal_Nucleus	Endothelial	ZNHIT1	1.0756	0.00104599
Normal_Cell / Normal_Nucleus	Endothelial	USP1	0.685796	0.00104775
Normal_Cell / Normal_Nucleus	Endothelial	ENSG00000259354	-0.601307	0.00104887
Normal_Cell / Normal_Nucleus	Endothelial	CRIP2	1.54819	0.00104928
Normal_Cell / Normal_Nucleus	Endothelial	F11	-0.595183	0.00105449
Normal_Cell / Normal_Nucleus	Endothelial	DDX24	0.690805	0.00105474
Normal_Cell / Normal_Nucleus	Endothelial	LINC02018	-1.15608	0.00106006
Normal_Cell / Normal_Nucleus	Endothelial	PPP1R35	0.817165	0.00106137
Normal_Cell / Normal_Nucleus	Endothelial	MKNK2	0.766103	0.00108124
Normal_Cell / Normal_Nucleus	Endothelial	PRNP	0.826881	0.0010915
Normal_Cell / Normal_Nucleus	Endothelial	DNTTIP2	0.706482	0.00109622
Normal_Cell / Normal_Nucleus	Endothelial	THEM6	0.823842	0.00110054
Normal_Cell / Normal_Nucleus	Endothelial	ARMCX3	0.970481	0.00110226
Normal_Cell / Normal_Nucleus	Endothelial	BMP5	-0.459668	0.00111116
Normal_Cell / Normal_Nucleus	Endothelial	GLOD4	0.618657	0.0011239
Normal_Cell / Normal_Nucleus	Endothelial	ESAM	1.57683	0.00112995
Normal_Cell / Normal_Nucleus	Endothelial	LINC01082	0.667391	0.00114435
Normal_Cell / Normal_Nucleus	Endothelial	KRR1	0.692581	0.00114595
Normal_Cell / Normal_Nucleus	Endothelial	CAV1	2.46849	0.00115427
Normal_Cell / Normal_Nucleus	Endothelial	ENSG00000243004	-1.00963	0.00117786
Normal_Cell / Normal_Nucleus	Endothelial	FMC1	0.667624	0.00119376
Normal_Cell / Normal_Nucleus	Endothelial	IFIT3	1.35341	0.00119625
Normal_Cell / Normal_Nucleus	Endothelial	JAM2	1.74735	0.00123552
Normal_Cell / Normal_Nucleus	Endothelial	H1-4	0.949006	0.00125905
Normal_Cell / Normal_Nucleus	Endothelial	GALNT12	-1.00253	0.00126751
Normal_Cell / Normal_Nucleus	Endothelial	DPP10	-0.672028	0.00128947
Normal_Cell / Normal_Nucleus	Endothelial	UROD	0.601806	0.00129678
Normal_Cell / Normal_Nucleus	Endothelial	TMED4	0.866929	0.00130942
Normal_Cell / Normal_Nucleus	Endothelial	ECI1	0.706974	0.00131128
Normal_Cell / Normal_Nucleus	Endothelial	STIM1	-1.60306	0.00131905
Normal_Cell / Normal_Nucleus	Endothelial	PACSIN2	-2.23099	0.00132145
Normal_Cell / Normal_Nucleus	Endothelial	NINJ2	-0.806934	0.0013298
Normal_Cell / Normal_Nucleus	Endothelial	LYRM2	0.663985	0.00133161
Normal_Cell / Normal_Nucleus	Endothelial	NME4	0.724295	0.0013363
Normal_Cell / Normal_Nucleus	Endothelial	ARHGAP35	-1.30582	0.00133957
Normal_Cell / Normal_Nucleus	Endothelial	TLN1	1.02892	0.00134702
Normal_Cell / Normal_Nucleus	Endothelial	DGLUCY	-1.3201	0.0013649
Normal_Cell / Normal_Nucleus	Endothelial	MRPL18	0.824778	0.00136524
Normal_Cell / Normal_Nucleus	Endothelial	BAG1	0.85884	0.00137073
Normal_Cell / Normal_Nucleus	Endothelial	MAL2	-0.717586	0.0013728
Normal_Cell / Normal_Nucleus	Endothelial	NAXE	0.631764	0.00138123
Normal_Cell / Normal_Nucleus	Endothelial	GABPA	0.545978	0.00138472
Normal_Cell / Normal_Nucleus	Endothelial	DPH3	0.828338	0.0013981
Normal_Cell / Normal_Nucleus	Endothelial	ANKRD11	-1.4232	0.00139884
Normal_Cell / Normal_Nucleus	Endothelial	EZR	-2.15383	0.00140749
Normal_Cell / Normal_Nucleus	Endothelial	PLK2	1.61314	0.0014191
Normal_Cell / Normal_Nucleus	Endothelial	LSM10	0.611017	0.00144397
Normal_Cell / Normal_Nucleus	Endothelial	LINC02006	-0.911267	0.00146345
Normal_Cell / Normal_Nucleus	Endothelial	EFEMP2	0.80827	0.00146759
Normal_Cell / Normal_Nucleus	Endothelial	LUC7L	-1.27799	0.0014778
Normal_Cell / Normal_Nucleus	Endothelial	NIFK	0.659597	0.00149706
Normal_Cell / Normal_Nucleus	Endothelial	TIMMDC1	0.602908	0.00150003
Normal_Cell / Normal_Nucleus	Endothelial	TMEM50B	0.661215	0.00150402
Normal_Cell / Normal_Nucleus	Endothelial	CBLL1	0.638156	0.00154253
Normal_Cell / Normal_Nucleus	Endothelial	MRPS16	0.835509	0.00156005
Normal_Cell / Normal_Nucleus	Endothelial	NUDT14	0.723403	0.00156455
Normal_Cell / Normal_Nucleus	Endothelial	NECAP2	0.764307	0.00158598
Normal_Cell / Normal_Nucleus	Endothelial	MANSC1	0.648884	0.00158603
Normal_Cell / Normal_Nucleus	Endothelial	ACKR1	2.36406	0.00164329
Normal_Cell / Normal_Nucleus	Endothelial	DCAF1	-1.19391	0.001645
Normal_Cell / Normal_Nucleus	Endothelial	UBE2Q2P2	-0.886315	0.00165116
Normal_Cell / Normal_Nucleus	Endothelial	TXN2	0.674155	0.00165714
Normal_Cell / Normal_Nucleus	Endothelial	ENSG00000290955	-0.792132	0.00167829
Normal_Cell / Normal_Nucleus	Endothelial	SNAPC5	0.659294	0.00168455
Normal_Cell / Normal_Nucleus	Endothelial	SLC30A1	0.687288	0.00169215
Normal_Cell / Normal_Nucleus	Endothelial	HLA-DRB1	2.80868	0.00170498
Normal_Cell / Normal_Nucleus	Endothelial	TCEAL3	0.783092	0.0017098
Normal_Cell / Normal_Nucleus	Endothelial	ADAM15	1.23925	0.00178008
Normal_Cell / Normal_Nucleus	Endothelial	ARHGAP39	-0.749967	0.001843
Normal_Cell / Normal_Nucleus	Endothelial	ENSG00000287292	-1.09186	0.00189196
Normal_Cell / Normal_Nucleus	Endothelial	PROSER2	-0.659946	0.0019262
Normal_Cell / Normal_Nucleus	Endothelial	TMEM170A	0.61455	0.00192863
Normal_Cell / Normal_Nucleus	Endothelial	ARL4D	0.717666	0.00193033
Normal_Cell / Normal_Nucleus	Endothelial	ZDHHC13	-0.721452	0.00193295
Normal_Cell / Normal_Nucleus	Endothelial	MAILR	-1.24673	0.00194908
Normal_Cell / Normal_Nucleus	Endothelial	MSL2	-1.13294	0.00196492
Normal_Cell / Normal_Nucleus	Endothelial	UBE2S	0.615483	0.00196606
Normal_Cell / Normal_Nucleus	Endothelial	PGGHG	-1.62765	0.00196646
Normal_Cell / Normal_Nucleus	Endothelial	C2CD4B	0.843069	0.00198354
Normal_Cell / Normal_Nucleus	Endothelial	NTN1	-1.98658	0.00199761
Normal_Cell / Normal_Nucleus	Endothelial	FAM222B	-1.81889	0.00200284
Normal_Cell / Normal_Nucleus	Endothelial	ELOC	0.772758	0.00202297
Normal_Cell / Normal_Nucleus	Endothelial	TXNDC11	-1.34009	0.00202357
Normal_Cell / Normal_Nucleus	Endothelial	PKP2	-1.53787	0.00202505
Normal_Cell / Normal_Nucleus	Endothelial	OAS2	0.796899	0.00204761
Normal_Cell / Normal_Nucleus	Endothelial	MEGF6	-1.08533	0.00204969
Normal_Cell / Normal_Nucleus	Endothelial	MRPL13	0.693818	0.0020604
Normal_Cell / Normal_Nucleus	Endothelial	CORO2A	-1.09294	0.00211638
Normal_Cell / Normal_Nucleus	Endothelial	SUGT1	0.588769	0.0022139
Normal_Cell / Normal_Nucleus	Endothelial	ZSCAN5A	-1.23001	0.00223944
Normal_Cell / Normal_Nucleus	Endothelial	TMEM70	0.927839	0.00226609
Normal_Cell / Normal_Nucleus	Endothelial	CD93	2.19906	0.00228983
Normal_Cell / Normal_Nucleus	Endothelial	TENT5A	-1.35628	0.00229713
Normal_Cell / Normal_Nucleus	Endothelial	VPS29	0.725315	0.00232033
Normal_Cell / Normal_Nucleus	Endothelial	HLA-DQB1	1.72083	0.00235509
Normal_Cell / Normal_Nucleus	Endothelial	CDKN2D	0.591298	0.00236536
Normal_Cell / Normal_Nucleus	Endothelial	POLR2C	0.655467	0.00237738
Normal_Cell / Normal_Nucleus	Endothelial	SH3PXD2B	-1.44621	0.00238859
Normal_Cell / Normal_Nucleus	Endothelial	ALDH3B1	-0.839267	0.0023927
Normal_Cell / Normal_Nucleus	Endothelial	SLC16A1-AS1	-1.27394	0.00243153
Normal_Cell / Normal_Nucleus	Endothelial	TSPYL1	0.745235	0.00245213
Normal_Cell / Normal_Nucleus	Endothelial	UFD1	0.814737	0.00245912
Normal_Cell / Normal_Nucleus	Endothelial	MT1X	3.43747	0.00246062
Normal_Cell / Normal_Nucleus	Endothelial	NXT1	0.703857	0.00248542
Normal_Cell / Normal_Nucleus	Endothelial	CYP2U1	0.613418	0.00249609
Normal_Cell / Normal_Nucleus	Endothelial	MRPS7	0.705813	0.00249739
Normal_Cell / Normal_Nucleus	Endothelial	LSM4	0.83167	0.00252184
Normal_Cell / Normal_Nucleus	Endothelial	MSRB2	0.692118	0.002532
Normal_Cell / Normal_Nucleus	Endothelial	NBEA	-1.48145	0.00253911
Normal_Cell / Normal_Nucleus	Endothelial	CAPZA2	0.858233	0.00253944
Normal_Cell / Normal_Nucleus	Endothelial	VPS37C	-0.989121	0.00255911
Normal_Cell / Normal_Nucleus	Endothelial	HLA-DPB1	2.10145	0.00256993
Normal_Cell / Normal_Nucleus	Endothelial	EP400	-1.11318	0.00257167
Normal_Cell / Normal_Nucleus	Endothelial	RNF6	0.667156	0.00259051
Normal_Cell / Normal_Nucleus	Endothelial	CHMP2B	0.645029	0.00260233
Normal_Cell / Normal_Nucleus	Endothelial	RBM25	-1.7613	0.0026031
Normal_Cell / Normal_Nucleus	Endothelial	RAB13	1.1026	0.00261894
Normal_Cell / Normal_Nucleus	Endothelial	LONRF3	-1.39508	0.00265202
Normal_Cell / Normal_Nucleus	Endothelial	TBL1X	-1.38119	0.00269299
Normal_Cell / Normal_Nucleus	Endothelial	LINC00511	-0.807545	0.0027256
Normal_Cell / Normal_Nucleus	Endothelial	INPP5B	-1.43171	0.00277745
Normal_Cell / Normal_Nucleus	Endothelial	CCT2	0.793899	0.00280096
Normal_Cell / Normal_Nucleus	Endothelial	SRSF3	0.917002	0.00284974
Normal_Cell / Normal_Nucleus	Endothelial	REX1BD	0.847923	0.00286106
Normal_Cell / Normal_Nucleus	Endothelial	ATP10A	-3.68971	0.00290183
Normal_Cell / Normal_Nucleus	Endothelial	ENSG00000289084	-0.845575	0.00291919
Normal_Cell / Normal_Nucleus	Endothelial	APEX1	0.746891	0.00295047
Normal_Cell / Normal_Nucleus	Endothelial	GBF1	-1.34566	0.00304857
Normal_Cell / Normal_Nucleus	Endothelial	PIN1	0.671927	0.00307706
Normal_Cell / Normal_Nucleus	Endothelial	FUNDC2	0.90484	0.00310556
Normal_Cell / Normal_Nucleus	Endothelial	SMC5-DT	-0.834715	0.00312365
Normal_Cell / Normal_Nucleus	Endothelial	TPP1	0.68888	0.00312485
Normal_Cell / Normal_Nucleus	Endothelial	ITGA6	1.36597	0.00313456
Normal_Cell / Normal_Nucleus	Endothelial	ALK	-0.586901	0.00315055
Normal_Cell / Normal_Nucleus	Endothelial	CHST2	0.726216	0.00316486
Normal_Cell / Normal_Nucleus	Endothelial	MRTFA	-1.78589	0.00317613
Normal_Cell / Normal_Nucleus	Endothelial	GTF2IRD1	-1.56264	0.00318643
Normal_Cell / Normal_Nucleus	Endothelial	MIR3936HG	-0.836099	0.00318779
Normal_Cell / Normal_Nucleus	Endothelial	CNP	0.553883	0.0032741
Normal_Cell / Normal_Nucleus	Endothelial	DHRS4L2	0.656612	0.00329768
Normal_Cell / Normal_Nucleus	Endothelial	TMSB15A	0.519656	0.00330586
Normal_Cell / Normal_Nucleus	Endothelial	EVA1A	-0.675068	0.00331079
Normal_Cell / Normal_Nucleus	Endothelial	ANK2	-1.36376	0.00331393
Normal_Cell / Normal_Nucleus	Endothelial	GRAMD4	-0.913104	0.00331399
Normal_Cell / Normal_Nucleus	Endothelial	FBXL20	-1.50803	0.00333338
Normal_Cell / Normal_Nucleus	Endothelial	DUSP7	0.606516	0.00334355
Normal_Cell / Normal_Nucleus	Endothelial	ENO1	0.745787	0.00336582
Normal_Cell / Normal_Nucleus	Endothelial	ST6GALNAC5	-2.24404	0.00338286
Normal_Cell / Normal_Nucleus	Endothelial	APOL6	0.95614	0.00339801
Normal_Cell / Normal_Nucleus	Endothelial	ALG5	0.569386	0.00344719
Normal_Cell / Normal_Nucleus	Endothelial	FURIN	0.815403	0.00347534
Normal_Cell / Normal_Nucleus	Endothelial	HNRNPA3	0.935048	0.00347713
Normal_Cell / Normal_Nucleus	Endothelial	ANXA5	1.25787	0.00348017
Normal_Cell / Normal_Nucleus	Endothelial	MINK1	-1.42486	0.0034813
Normal_Cell / Normal_Nucleus	Endothelial	ZNF503	0.793758	0.00351815
Normal_Cell / Normal_Nucleus	Endothelial	APOE	0.599068	0.00354509
Normal_Cell / Normal_Nucleus	Endothelial	RNF128	-0.545342	0.00355465
Normal_Cell / Normal_Nucleus	Endothelial	ARHGEF26-AS1	-0.665528	0.00359853
Normal_Cell / Normal_Nucleus	Endothelial	BCAS2	0.735782	0.00371829
Normal_Cell / Normal_Nucleus	Endothelial	EPS15L1	-1.04362	0.0037435
Normal_Cell / Normal_Nucleus	Endothelial	HAX1	0.726659	0.00377034
Normal_Cell / Normal_Nucleus	Endothelial	SNTB1	-2.69023	0.00379523
Normal_Cell / Normal_Nucleus	Endothelial	ZNF677	0.681058	0.00386825
Normal_Cell / Normal_Nucleus	Endothelial	CCT3	0.830053	0.00393092
Normal_Cell / Normal_Nucleus	Endothelial	SCAI	-1.5165	0.00395632
Normal_Cell / Normal_Nucleus	Endothelial	TMCC1	-1.47589	0.00399609
Normal_Cell / Normal_Nucleus	Endothelial	PGK1	0.791089	0.003999
Normal_Cell / Normal_Nucleus	Endothelial	FAM193A	-1.23593	0.00407721
Normal_Cell / Normal_Nucleus	Endothelial	AKAP6	-0.891183	0.00412893
Normal_Cell / Normal_Nucleus	Endothelial	ENSG00000240695	-0.927905	0.00413214
Normal_Cell / Normal_Nucleus	Endothelial	ENSG00000289310	-0.406908	0.004152
Normal_Cell / Normal_Nucleus	Endothelial	ENTREP1	-1.64243	0.00416779
Normal_Cell / Normal_Nucleus	Endothelial	MT-ND1	2.19881	0.00418266
Normal_Cell / Normal_Nucleus	Endothelial	TMEM204	1.52099	0.00419155
Normal_Cell / Normal_Nucleus	Endothelial	WDR33	-1.15325	0.00421431
Normal_Cell / Normal_Nucleus	Endothelial	MSI2	-1.49299	0.00427929
Normal_Cell / Normal_Nucleus	Endothelial	TRIM69	0.74147	0.00427991
Normal_Cell / Normal_Nucleus	Endothelial	ENSG00000289341	0.8551	0.00430392
Normal_Cell / Normal_Nucleus	Endothelial	FOXP1	0.66152	0.00431313
Normal_Cell / Normal_Nucleus	Endothelial	SELENON	0.743556	0.00434459
Normal_Cell / Normal_Nucleus	Endothelial	CTDNEP1	0.620336	0.00435383
Normal_Cell / Normal_Nucleus	Endothelial	NEDD4L	-2.07233	0.00443525
Normal_Cell / Normal_Nucleus	Endothelial	SNAPIN	0.605101	0.00446237
Normal_Cell / Normal_Nucleus	Endothelial	ENSG00000289047	0.618689	0.00447254
Normal_Cell / Normal_Nucleus	Endothelial	HSPB1	1.21223	0.00449009
Normal_Cell / Normal_Nucleus	Endothelial	NDNF	0.933058	0.00454514
Normal_Cell / Normal_Nucleus	Endothelial	USP40	-1.0408	0.0045649
Normal_Cell / Normal_Nucleus	Endothelial	ACAT1	0.701636	0.00457092
Normal_Cell / Normal_Nucleus	Endothelial	TNS3	-2.11759	0.00459223
Normal_Cell / Normal_Nucleus	Endothelial	ARPC4	0.752445	0.00463303
Normal_Cell / Normal_Nucleus	Endothelial	ENSG00000289911	-0.53153	0.00464075
Normal_Cell / Normal_Nucleus	Endothelial	ANKRD36	-1.48605	0.00469088
Normal_Cell / Normal_Nucleus	Endothelial	GPR4	0.711765	0.00470422
Normal_Cell / Normal_Nucleus	Endothelial	ZNF271P	0.897971	0.00471295
Normal_Cell / Normal_Nucleus	Endothelial	TRPC6	-0.887919	0.00474019
Normal_Cell / Normal_Nucleus	Endothelial	CNRIP1	0.549601	0.00474687
Normal_Cell / Normal_Nucleus	Endothelial	VPS35	0.701683	0.00484712
Normal_Cell / Normal_Nucleus	Endothelial	SS18L2	0.69032	0.00485784
Normal_Cell / Normal_Nucleus	Endothelial	MOAP1	0.604477	0.00487528
Normal_Cell / Normal_Nucleus	Endothelial	EBF1	-1.09993	0.0048885
Normal_Cell / Normal_Nucleus	Endothelial	TSN	0.673398	0.00492388
Normal_Cell / Normal_Nucleus	Endothelial	CCN3	0.801141	0.00498846
Normal_Cell / Normal_Nucleus	Endothelial	IER5L	0.604419	0.00501281
Normal_Cell / Normal_Nucleus	Endothelial	IGFBP2	1.14633	0.00503662
Normal_Cell / Normal_Nucleus	Endothelial	CISD1	0.891268	0.00503711
Normal_Cell / Normal_Nucleus	Endothelial	ZNF594-DT	-1.01956	0.00508435
Normal_Cell / Normal_Nucleus	Endothelial	LPAR3	-0.404818	0.00510383
Normal_Cell / Normal_Nucleus	Endothelial	CCL14	0.822731	0.00514214
Normal_Cell / Normal_Nucleus	Endothelial	HSPA13	0.608661	0.00515187
Normal_Cell / Normal_Nucleus	Endothelial	GRAPL	-0.884039	0.00518036
Normal_Cell / Normal_Nucleus	Endothelial	CKAP4	0.861449	0.00520776
Normal_Cell / Normal_Nucleus	Endothelial	SOSTDC1	2.97672	0.0052431
Normal_Cell / Normal_Nucleus	Endothelial	INO80	-1.32418	0.00524509
Normal_Cell / Normal_Nucleus	Endothelial	COMMD5	0.609224	0.00525784
Normal_Cell / Normal_Nucleus	Endothelial	ZNF593	0.67395	0.00527149
Normal_Cell / Normal_Nucleus	Endothelial	ARL3	0.639391	0.00529024
Normal_Cell / Normal_Nucleus	Endothelial	CPNE3	0.723248	0.00540342
Normal_Cell / Normal_Nucleus	Endothelial	FAM3D	0.647135	0.00541776
Normal_Cell / Normal_Nucleus	Endothelial	EHF	-0.703629	0.00551793
Normal_Cell / Normal_Nucleus	Endothelial	MGAT2	0.623438	0.00552747
Normal_Cell / Normal_Nucleus	Endothelial	DENND1B	-1.2542	0.00555834
Normal_Cell / Normal_Nucleus	Endothelial	RNF180	-0.78508	0.00576709
Normal_Cell / Normal_Nucleus	Endothelial	TRIB2	0.666244	0.00577891
Normal_Cell / Normal_Nucleus	Endothelial	CLIP2	-1.44732	0.00580163
Normal_Cell / Normal_Nucleus	Endothelial	SLC26A9	-0.539416	0.00587402
Normal_Cell / Normal_Nucleus	Endothelial	TMEM43	0.669882	0.00588829
Normal_Cell / Normal_Nucleus	Endothelial	RAB11A	1.14725	0.00589943
Normal_Cell / Normal_Nucleus	Endothelial	FAM8A1	0.634765	0.00600499
Normal_Cell / Normal_Nucleus	Endothelial	GGPS1	0.619651	0.00603994
Normal_Cell / Normal_Nucleus	Endothelial	ATXN7L1	-1.09557	0.00609403
Normal_Cell / Normal_Nucleus	Endothelial	ENSG00000226471	-1.16612	0.00611765
Normal_Cell / Normal_Nucleus	Endothelial	FAM174C	0.607187	0.00613682
Normal_Cell / Normal_Nucleus	Endothelial	DTYMK	0.531547	0.00614804
Normal_Cell / Normal_Nucleus	Endothelial	TMEM132D	-0.810553	0.00622795
Normal_Cell / Normal_Nucleus	Endothelial	GALNS	-1.02388	0.0062613
Normal_Cell / Normal_Nucleus	Endothelial	UQCRQ	2.07967	0.00626402
Normal_Cell / Normal_Nucleus	Endothelial	APBA2	-0.82074	0.00634506
Normal_Cell / Normal_Nucleus	Endothelial	HPN	-0.754087	0.00638819
Normal_Cell / Normal_Nucleus	Endothelial	JAG2	0.779376	0.00641046
Normal_Cell / Normal_Nucleus	Endothelial	EPRS1	0.836136	0.00648299
Normal_Cell / Normal_Nucleus	Endothelial	ENSG00000242588	-1.51078	0.00649028
Normal_Cell / Normal_Nucleus	Endothelial	SNCG	1.91125	0.00656786
Normal_Cell / Normal_Nucleus	Endothelial	ADCY7	-1.11967	0.00660635
Normal_Cell / Normal_Nucleus	Endothelial	SRA1	0.732126	0.00674891
Normal_Cell / Normal_Nucleus	Endothelial	TCF7L1	-1.47604	0.00677427
Normal_Cell / Normal_Nucleus	Endothelial	LMNTD1	-0.634546	0.00686547
Normal_Cell / Normal_Nucleus	Endothelial	ETV5	-0.939855	0.00690888
Normal_Cell / Normal_Nucleus	Endothelial	WDFY1	0.749233	0.00691239
Normal_Cell / Normal_Nucleus	Endothelial	MRPS30	0.637551	0.00695612
Normal_Cell / Normal_Nucleus	Endothelial	MT1E	4.0917	0.00705278
Normal_Cell / Normal_Nucleus	Endothelial	SERPINB6	0.929161	0.00706539
Normal_Cell / Normal_Nucleus	Endothelial	RCAN1	0.975058	0.00711625
Normal_Cell / Normal_Nucleus	Endothelial	NOM1	-1.1246	0.00729741
Normal_Cell / Normal_Nucleus	Endothelial	PRR16	-0.736702	0.00731227
Normal_Cell / Normal_Nucleus	Endothelial	SOX6	-0.852963	0.00733526
Normal_Cell / Normal_Nucleus	Endothelial	PNPLA7	-1.23888	0.0073459
Normal_Cell / Normal_Nucleus	Endothelial	FKBP9	0.658128	0.00737262
Normal_Cell / Normal_Nucleus	Endothelial	SLC35A4	0.598216	0.00742555
Normal_Cell / Normal_Nucleus	Endothelial	TENM2	-0.939092	0.00750074
Normal_Cell / Normal_Nucleus	Endothelial	POU2F2	-1.06723	0.00753297
Normal_Cell / Normal_Nucleus	Endothelial	HTRA2	0.604664	0.00755965
Normal_Cell / Normal_Nucleus	Endothelial	OSCAR	-0.937093	0.00756075
Normal_Cell / Normal_Nucleus	Endothelial	PRKCQ	-1.14722	0.00757525
Normal_Cell / Normal_Nucleus	Endothelial	SPECC1	-0.602452	0.00763125
Normal_Cell / Normal_Nucleus	Endothelial	LRRC8C	0.955071	0.0076458
Normal_Cell / Normal_Nucleus	Endothelial	SPATA17	-0.864185	0.00775074
Normal_Cell / Normal_Nucleus	Endothelial	SCN9A	-1.13368	0.00779093
Normal_Cell / Normal_Nucleus	Endothelial	TSR3	0.777877	0.0080857
Normal_Cell / Normal_Nucleus	Endothelial	ZNF706	0.838886	0.00813435
Normal_Cell / Normal_Nucleus	Endothelial	ENSG00000259437	-0.842038	0.00818892
Normal_Cell / Normal_Nucleus	Endothelial	EBPL	0.796623	0.00820287
Normal_Cell / Normal_Nucleus	Endothelial	POP4	0.669074	0.00835933
Normal_Cell / Normal_Nucleus	Endothelial	ELOVL1	0.563366	0.00840858
Normal_Cell / Normal_Nucleus	Endothelial	PPARGC1A	-0.71811	0.00849207
Normal_Cell / Normal_Nucleus	Endothelial	TP53TG1	0.678239	0.00852833
Normal_Cell / Normal_Nucleus	Endothelial	ENSG00000258461	-0.661306	0.00857139
Normal_Cell / Normal_Nucleus	Endothelial	MYO5C	-1.60397	0.00861959
Normal_Cell / Normal_Nucleus	Endothelial	VDR	-0.730787	0.00862608
Normal_Cell / Normal_Nucleus	Endothelial	IGFBP5	0.88334	0.00864538
Normal_Cell / Normal_Nucleus	Endothelial	PURA	0.66805	0.00875433
Normal_Cell / Normal_Nucleus	Endothelial	TUSC1	0.570518	0.00876161
Normal_Cell / Normal_Nucleus	Endothelial	RUFY3	-1.29618	0.00892933
Normal_Cell / Normal_Nucleus	Endothelial	MRPL55	0.689647	0.0090312
Normal_Cell / Normal_Nucleus	Endothelial	ENSG00000291054	-1.22867	0.00905177
Normal_Cell / Normal_Nucleus	Endothelial	ISY1	0.549539	0.00909062
Normal_Cell / Normal_Nucleus	Endothelial	TMEM203	0.613323	0.00917768
Normal_Cell / Normal_Nucleus	Endothelial	C6orf226	0.565585	0.00925492
Normal_Cell / Normal_Nucleus	Endothelial	TBCD	-1.35197	0.00934298
Normal_Cell / Normal_Nucleus	Endothelial	ATP6AP1	0.999663	0.00936461
Normal_Cell / Normal_Nucleus	Endothelial	EDNRB	2.60886	0.00942756
Normal_Cell / Normal_Nucleus	Endothelial	FYB2	-0.889156	0.00943413
Normal_Cell / Normal_Nucleus	Endothelial	DEXI	0.633122	0.00946895
Normal_Cell / Normal_Nucleus	Endothelial	PIGP	0.604742	0.00949185
Normal_Cell / Normal_Nucleus	Endothelial	MYL6B	0.751397	0.00954557
Normal_Cell / Normal_Nucleus	Endothelial	GJD3	0.52827	0.00956354
Normal_Cell / Normal_Nucleus	Endothelial	VEZF1	0.73	0.00958548
Normal_Cell / Normal_Nucleus	Endothelial	SND1	-1.40345	0.00959318
Normal_Cell / Normal_Nucleus	Endothelial	RANBP6	0.574313	0.0095974
Normal_Cell / Normal_Nucleus	Endothelial	BLOC1S4	0.595153	0.00960558
Normal_Cell / Normal_Nucleus	Endothelial	AAMDC	0.672786	0.00961114
Normal_Cell / Normal_Nucleus	Endothelial	POLR2J3.1	-1.10672	0.00966674
Normal_Cell / Normal_Nucleus	Endothelial	AUP1	0.63531	0.00967212
Normal_Cell / Normal_Nucleus	Endothelial	MROCKI	0.809118	0.00967807
Normal_Cell / Normal_Nucleus	Endothelial	ACACB	-1.37938	0.00970845
Normal_Cell / Normal_Nucleus	Endothelial	TNFSF12	0.837996	0.00971647
Normal_Cell / Normal_Nucleus	Endothelial	SAMD4A	-1.85598	0.00972394
Normal_Cell / Normal_Nucleus	Endothelial	IFIT2	0.938775	0.00973214
Normal_Cell / Normal_Nucleus	Endothelial	PRAF2	0.550843	0.00978468
Normal_Cell / Normal_Nucleus	Endothelial	NMI	0.738845	0.0098201
Normal_Cell / Normal_Nucleus	Endothelial	DYNC1I2	0.513515	0.00992272
Normal_Cell / Normal_Nucleus	Endothelial	KIFBP	0.536429	0.0101075
Normal_Cell / Normal_Nucleus	Endothelial	AIMP1	0.81407	0.0101135
Normal_Cell / Normal_Nucleus	Endothelial	ENSG00000251600	-0.675775	0.0102312
[truncated: 11,409 more rows]

## Sheet: Table_E
Table E | Differentially Expressed Genes (Normal Cell versus Tumor Cell samples)
comparison	celltype	genes	avg_log2FC	p_val_adj
Normal_Cell / Tumor_Cell	Endothelial	ANGPT2	-2.18409	2.02712e-12
Normal_Cell / Tumor_Cell	Endothelial	ROBO1	-1.82001	8.45849e-12
Normal_Cell / Tumor_Cell	Endothelial	KCNQ3	-1.26883	2.07713e-10
Normal_Cell / Tumor_Cell	Endothelial	SMAD1	-1.49763	2.90984e-10
Normal_Cell / Tumor_Cell	Endothelial	ST3GAL6	-1.37346	6.13302e-09
Normal_Cell / Tumor_Cell	Endothelial	INSR	-3.25795	9.81164e-09
Normal_Cell / Tumor_Cell	Endothelial	EGLN3	-1.6845	2.54102e-08
Normal_Cell / Tumor_Cell	Endothelial	ESM1	-2.04917	3.7052e-08
Normal_Cell / Tumor_Cell	Endothelial	SLC45A4	-1.39346	1.09942e-07
Normal_Cell / Tumor_Cell	Endothelial	LDLRAD3	-1.27612	1.10207e-07
Normal_Cell / Tumor_Cell	Endothelial	SFTPC	2.2941	1.86658e-07
Normal_Cell / Tumor_Cell	Endothelial	NEBL	-0.849172	2.97053e-07
Normal_Cell / Tumor_Cell	Endothelial	CACNA1C	-1.43734	1.06863e-06
Normal_Cell / Tumor_Cell	Endothelial	CEACAM6	-0.969164	1.17582e-06
Normal_Cell / Tumor_Cell	Endothelial	NUAK1	-1.93268	2.48277e-06
Normal_Cell / Tumor_Cell	Endothelial	ENSG00000260289	-0.766289	3.5517e-06
Normal_Cell / Tumor_Cell	Endothelial	FILIP1	-1.97244	3.96093e-06
Normal_Cell / Tumor_Cell	Endothelial	OSBPL3	-1.37736	4.0024e-06
Normal_Cell / Tumor_Cell	Endothelial	SV2B	-0.839343	5.4245e-06
Normal_Cell / Tumor_Cell	Endothelial	RBP5	-0.868285	1.44314e-05
Normal_Cell / Tumor_Cell	Endothelial	EPHB1	-0.814165	1.75849e-05
Normal_Cell / Tumor_Cell	Endothelial	DDAH1	-1.07194	1.91959e-05
Normal_Cell / Tumor_Cell	Endothelial	MYO1B	-1.5811	1.94914e-05
Normal_Cell / Tumor_Cell	Endothelial	MET	-1.35513	2.25791e-05
Normal_Cell / Tumor_Cell	Endothelial	TP53I11	-1.00969	2.47472e-05
Normal_Cell / Tumor_Cell	Endothelial	IVNS1ABP	-1.77018	2.72374e-05
Normal_Cell / Tumor_Cell	Endothelial	HOXD3	-1.25679	4.97243e-05
Normal_Cell / Tumor_Cell	Endothelial	BACE2	-1.3534	5.17836e-05
Normal_Cell / Tumor_Cell	Endothelial	KCNE3	-1.14064	9.92487e-05
Normal_Cell / Tumor_Cell	Endothelial	CPNE5	-1.13201	0.000186418
Normal_Cell / Tumor_Cell	Endothelial	FGF13	-2.53693	0.000243391
Normal_Cell / Tumor_Cell	Endothelial	PDE4D	-1.81859	0.000342678
Normal_Cell / Tumor_Cell	Endothelial	NID1	-0.928959	0.000373052
Normal_Cell / Tumor_Cell	Endothelial	NEK10	-0.739986	0.000380974
Normal_Cell / Tumor_Cell	Endothelial	ARHGEF28	-1.6928	0.000380981
Normal_Cell / Tumor_Cell	Endothelial	IQCA1	-0.651636	0.000462483
Normal_Cell / Tumor_Cell	Endothelial	MIR4435-2HG	-1.2996	0.000486946
Normal_Cell / Tumor_Cell	Endothelial	TMC1	-0.847448	0.000489284
Normal_Cell / Tumor_Cell	Endothelial	SYNJ2	-1.0692	0.000515951
Normal_Cell / Tumor_Cell	Endothelial	SGIP1	-0.874092	0.000538087
Normal_Cell / Tumor_Cell	Endothelial	LTC4S	1.22943	0.000602959
Normal_Cell / Tumor_Cell	Endothelial	MYH10	-1.00246	0.000820565
Normal_Cell / Tumor_Cell	Endothelial	SCAMP5	-0.488046	0.00104674
Normal_Cell / Tumor_Cell	Endothelial	LIMS1	-0.931549	0.00116953
Normal_Cell / Tumor_Cell	Endothelial	EBF1	-1.60094	0.00129012
Normal_Cell / Tumor_Cell	Endothelial	OACYLP	-0.59126	0.00150708
Normal_Cell / Tumor_Cell	Endothelial	ARHGAP24	-0.927854	0.00201455
Normal_Cell / Tumor_Cell	Endothelial	CSGALNACT1	-1.32122	0.00261588
Normal_Cell / Tumor_Cell	Endothelial	SH3PXD2B	-1.00994	0.0026307
Normal_Cell / Tumor_Cell	Endothelial	CYYR1	-0.929847	0.00275434
Normal_Cell / Tumor_Cell	Endothelial	PLA2R1	-0.846817	0.00291648
Normal_Cell / Tumor_Cell	Endothelial	MYO1D	-1.38416	0.00407262
Normal_Cell / Tumor_Cell	Endothelial	LAMA4	-1.51142	0.00463769
Normal_Cell / Tumor_Cell	Endothelial	CACHD1	-1.29719	0.00529724
Normal_Cell / Tumor_Cell	Endothelial	KCNJ2	-0.659048	0.0054029
Normal_Cell / Tumor_Cell	Endothelial	IGHM	-0.51109	0.0054676
Normal_Cell / Tumor_Cell	Endothelial	PLD1	-1.14697	0.00595091
Normal_Cell / Tumor_Cell	Endothelial	LAMC1	-1.72389	0.00604519
Normal_Cell / Tumor_Cell	Endothelial	DEPTOR	-1.06495	0.00925688
Normal_Cell / Tumor_Cell	Endothelial	CHST15	-0.892087	0.00969615
Normal_Cell / Tumor_Cell	Endothelial	MYO5A	-1.53336	0.0100697
Normal_Cell / Tumor_Cell	Endothelial	PGM2L1	-0.885267	0.0102876
Normal_Cell / Tumor_Cell	Endothelial	RASGRP3	-1.21028	0.0119146
Normal_Cell / Tumor_Cell	Endothelial	CLDN14-AS1	-0.465986	0.0130931
Normal_Cell / Tumor_Cell	Endothelial	AGR2	-0.870268	0.0133278
Normal_Cell / Tumor_Cell	Endothelial	UCK2	-0.900289	0.0146462
Normal_Cell / Tumor_Cell	Endothelial	TNK2	-0.588183	0.0147935
Normal_Cell / Tumor_Cell	Endothelial	ACER2	-1.04638	0.0151542
Normal_Cell / Tumor_Cell	Endothelial	LDLRAD2	-0.512638	0.0163141
Normal_Cell / Tumor_Cell	Endothelial	MMP2	-0.99515	0.0237683
Normal_Cell / Tumor_Cell	Endothelial	MYOF	-1.27423	0.0244213
Normal_Cell / Tumor_Cell	Endothelial	COL4A5	-0.503838	0.0266644
Normal_Cell / Tumor_Cell	Endothelial	COL5A1	-0.551237	0.0294675
Normal_Cell / Tumor_Cell	Endothelial	RNF217	-0.648441	0.0312396
Normal_Cell / Tumor_Cell	Endothelial	KRT8	-0.614055	0.0315804
Normal_Cell / Tumor_Cell	Endothelial	MAL2	-0.75908	0.0342455
Normal_Cell / Tumor_Cell	Endothelial	SPP1	-1.26861	0.0344578
Normal_Cell / Tumor_Cell	Endothelial	MECOM	-1.52816	0.040124
Normal_Cell / Tumor_Cell	Endothelial	IL7R	1.74593	0.0407916
Normal_Cell / Tumor_Cell	Endothelial	EPB41L5	-0.693793	0.0459799
Normal_Cell / Tumor_Cell	Endothelial	USP31	-0.878131	0.0497152
Normal_Cell / Tumor_Cell	Epithelial	MARCKSL1	-2.3047	1.83619e-21
Normal_Cell / Tumor_Cell	Epithelial	JPT1	-2.24703	8.44095e-21
Normal_Cell / Tumor_Cell	Epithelial	CAV1	2.88563	6.21779e-18
Normal_Cell / Tumor_Cell	Epithelial	SFTPC	4.90533	3.48147e-17
Normal_Cell / Tumor_Cell	Epithelial	CYP4B1	2.73628	1.92155e-16
Normal_Cell / Tumor_Cell	Epithelial	CLDN18	3.03121	2.87646e-16
Normal_Cell / Tumor_Cell	Epithelial	PHLDA2	-1.75471	6.86691e-15
Normal_Cell / Tumor_Cell	Epithelial	UPK3B	1.84921	2.93167e-14
Normal_Cell / Tumor_Cell	Epithelial	CA2	1.88258	5.63434e-14
Normal_Cell / Tumor_Cell	Epithelial	INPP4B	-2.34911	5.84193e-13
Normal_Cell / Tumor_Cell	Epithelial	PCYOX1	2.24971	8.4271e-13
Normal_Cell / Tumor_Cell	Epithelial	FAM83A	-1.75735	3.64389e-12
Normal_Cell / Tumor_Cell	Epithelial	NME1	-1.77436	5.09546e-12
Normal_Cell / Tumor_Cell	Epithelial	PLAC8	1.7832	2.12718e-11
Normal_Cell / Tumor_Cell	Epithelial	TMPRSS4	-1.31258	3.32888e-11
Normal_Cell / Tumor_Cell	Epithelial	RGS10	-1.12199	5.05367e-11
Normal_Cell / Tumor_Cell	Epithelial	TPPP3	2.59122	5.07908e-11
Normal_Cell / Tumor_Cell	Epithelial	CRABP2	-1.53383	6.85329e-11
Normal_Cell / Tumor_Cell	Epithelial	C9orf24	2.22606	7.09327e-11
Normal_Cell / Tumor_Cell	Epithelial	LINC01290	1.75112	1.60288e-10
Normal_Cell / Tumor_Cell	Epithelial	ID4	2.47448	1.70119e-10
Normal_Cell / Tumor_Cell	Epithelial	CPE	-1.88367	2.34388e-10
Normal_Cell / Tumor_Cell	Epithelial	EMP2	2.56476	2.97618e-10
Normal_Cell / Tumor_Cell	Epithelial	ZNF217	-1.84397	3.36756e-10
Normal_Cell / Tumor_Cell	Epithelial	TUBA1A	1.99163	5.43748e-10
Normal_Cell / Tumor_Cell	Epithelial	PVT1	-2.36619	8.70839e-10
Normal_Cell / Tumor_Cell	Epithelial	GGTLC1	1.74549	1.24033e-09
Normal_Cell / Tumor_Cell	Epithelial	CAT	1.8922	1.31945e-09
Normal_Cell / Tumor_Cell	Epithelial	SIPA1L2	-1.99153	1.57213e-09
Normal_Cell / Tumor_Cell	Epithelial	SUSD2	2.18872	1.76886e-09
Normal_Cell / Tumor_Cell	Epithelial	RSPH1	1.97431	1.89396e-09
Normal_Cell / Tumor_Cell	Epithelial	ADRB2	1.60229	3.05487e-09
Normal_Cell / Tumor_Cell	Epithelial	S100P	-4.7291	5.51589e-09
Normal_Cell / Tumor_Cell	Epithelial	HEG1	1.8171	6.35278e-09
Normal_Cell / Tumor_Cell	Epithelial	CLDN10	-1.42678	6.84863e-09
Normal_Cell / Tumor_Cell	Epithelial	E2F3	-1.16839	8.1062e-09
Normal_Cell / Tumor_Cell	Epithelial	TIMP1	-2.17543	8.14791e-09
Normal_Cell / Tumor_Cell	Epithelial	SNX9	-2.06186	8.27219e-09
Normal_Cell / Tumor_Cell	Epithelial	VAMP5	-2.65339	9.01415e-09
Normal_Cell / Tumor_Cell	Epithelial	CFL2	1.43074	1.28818e-08
Normal_Cell / Tumor_Cell	Epithelial	VEPH1	1.58308	1.32832e-08
Normal_Cell / Tumor_Cell	Epithelial	HSD17B6	2.08662	1.55648e-08
Normal_Cell / Tumor_Cell	Epithelial	C14orf132	1.29723	2.01039e-08
Normal_Cell / Tumor_Cell	Epithelial	LGALSL	1.9998	2.47186e-08
Normal_Cell / Tumor_Cell	Epithelial	PLCB1	-2.11168	2.56701e-08
Normal_Cell / Tumor_Cell	Epithelial	APLP2	1.44659	2.69227e-08
Normal_Cell / Tumor_Cell	Epithelial	ANKRD29	1.7703	2.71979e-08
Normal_Cell / Tumor_Cell	Epithelial	MUC15	1.57704	3.03266e-08
Normal_Cell / Tumor_Cell	Epithelial	FHL2	-1.15692	3.92497e-08
Normal_Cell / Tumor_Cell	Epithelial	TTC39C	-1.71848	4.30885e-08
Normal_Cell / Tumor_Cell	Epithelial	C11orf96	2.03092	5.02791e-08
Normal_Cell / Tumor_Cell	Epithelial	ABCA8	1.87931	5.46945e-08
Normal_Cell / Tumor_Cell	Epithelial	LINC00511	-2.39498	8.74692e-08
Normal_Cell / Tumor_Cell	Epithelial	NPM3	-0.8846	9.86864e-08
Normal_Cell / Tumor_Cell	Epithelial	PPIL6	1.35954	1.09535e-07
Normal_Cell / Tumor_Cell	Epithelial	C10orf67	1.40143	1.11689e-07
Normal_Cell / Tumor_Cell	Epithelial	PPP1R14B	-2.2309	1.12102e-07
Normal_Cell / Tumor_Cell	Epithelial	ENSG00000276850	1.51867	1.12676e-07
Normal_Cell / Tumor_Cell	Epithelial	GPR183	-1.5637	1.34686e-07
Normal_Cell / Tumor_Cell	Epithelial	IGFBP3	-1.8353	1.47195e-07
Normal_Cell / Tumor_Cell	Epithelial	GOLM1	-1.58372	1.54149e-07
Normal_Cell / Tumor_Cell	Epithelial	AGER	3.1458	1.54773e-07
Normal_Cell / Tumor_Cell	Epithelial	PKDCC	1.31662	1.69543e-07
Normal_Cell / Tumor_Cell	Epithelial	CXCL2	2.85725	2.26675e-07
Normal_Cell / Tumor_Cell	Epithelial	KCNQ3	-2.01143	2.62146e-07
Normal_Cell / Tumor_Cell	Epithelial	EDNRB	1.43838	2.88388e-07
Normal_Cell / Tumor_Cell	Epithelial	PIERCE1	1.40419	3.28833e-07
Normal_Cell / Tumor_Cell	Epithelial	C5orf49	1.6079	3.75219e-07
Normal_Cell / Tumor_Cell	Epithelial	STX11	1.3136	5.43336e-07
Normal_Cell / Tumor_Cell	Epithelial	CFAP276	1.71348	6.09138e-07
Normal_Cell / Tumor_Cell	Epithelial	TNNC1	2.26296	8.64247e-07
Normal_Cell / Tumor_Cell	Epithelial	LINC02882	-1.53869	9.64026e-07
Normal_Cell / Tumor_Cell	Epithelial	GPRIN2	1.29092	1.06419e-06
Normal_Cell / Tumor_Cell	Epithelial	ECRG4	1.53766	1.38565e-06
Normal_Cell / Tumor_Cell	Epithelial	DUSP4	-1.23316	1.47419e-06
Normal_Cell / Tumor_Cell	Epithelial	SNTN	1.8929	1.56443e-06
Normal_Cell / Tumor_Cell	Epithelial	WFS1	1.67571	1.84357e-06
Normal_Cell / Tumor_Cell	Epithelial	TENT5B	1.10551	2.14591e-06
Normal_Cell / Tumor_Cell	Epithelial	CABCOCO1	1.49446	3.25255e-06
Normal_Cell / Tumor_Cell	Epithelial	GPI	-1.18883	3.28855e-06
Normal_Cell / Tumor_Cell	Epithelial	FAM183A	1.84864	3.86024e-06
Normal_Cell / Tumor_Cell	Epithelial	PYCR1	-0.873895	4.70931e-06
Normal_Cell / Tumor_Cell	Epithelial	CENPF	-0.970305	6.35193e-06
Normal_Cell / Tumor_Cell	Epithelial	RASGRF1	1.84986	7.12829e-06
Normal_Cell / Tumor_Cell	Epithelial	WIF1	2.70343	8.13296e-06
Normal_Cell / Tumor_Cell	Epithelial	MUC21	-0.731431	8.95187e-06
Normal_Cell / Tumor_Cell	Epithelial	PLA2G1B	1.67891	1.11257e-05
Normal_Cell / Tumor_Cell	Epithelial	MYL9	1.93137	1.18516e-05
Normal_Cell / Tumor_Cell	Epithelial	FLRT3	1.60179	1.28065e-05
Normal_Cell / Tumor_Cell	Epithelial	PARD6B	1.24892	1.31524e-05
Normal_Cell / Tumor_Cell	Epithelial	MROH6	-0.736648	1.44354e-05
Normal_Cell / Tumor_Cell	Epithelial	TOX3	-1.93591	1.46132e-05
Normal_Cell / Tumor_Cell	Epithelial	TUBB6	1.12908	2.01591e-05
Normal_Cell / Tumor_Cell	Epithelial	SLC19A1	1.28007	2.46896e-05
Normal_Cell / Tumor_Cell	Epithelial	MGAT5	-1.85083	2.5205e-05
Normal_Cell / Tumor_Cell	Epithelial	ENKUR	1.05831	2.76939e-05
Normal_Cell / Tumor_Cell	Epithelial	ZMYND10	1.29625	3.10637e-05
Normal_Cell / Tumor_Cell	Epithelial	DYNLRB2	1.54007	3.32686e-05
Normal_Cell / Tumor_Cell	Epithelial	CCN2	2.09519	3.43512e-05
Normal_Cell / Tumor_Cell	Epithelial	HMGB3	-2.26967	3.45421e-05
Normal_Cell / Tumor_Cell	Epithelial	ABCA12	-0.859471	4.23313e-05
Normal_Cell / Tumor_Cell	Epithelial	FERMT1	-0.622684	4.40611e-05
Normal_Cell / Tumor_Cell	Epithelial	TFPI2	-1.10679	4.42664e-05
Normal_Cell / Tumor_Cell	Epithelial	SLC39A8	2.35453	4.61294e-05
Normal_Cell / Tumor_Cell	Epithelial	ANXA3	1.82151	4.66431e-05
Normal_Cell / Tumor_Cell	Epithelial	RDX	1.20746	4.83553e-05
Normal_Cell / Tumor_Cell	Epithelial	CIBAR2	1.26583	4.92467e-05
Normal_Cell / Tumor_Cell	Epithelial	LINC01996	0.855547	5.15708e-05
Normal_Cell / Tumor_Cell	Epithelial	AQP4	2.03155	5.22922e-05
Normal_Cell / Tumor_Cell	Epithelial	ADIRF	2.89616	5.55233e-05
Normal_Cell / Tumor_Cell	Epithelial	HHIP	2.87682	5.56115e-05
Normal_Cell / Tumor_Cell	Epithelial	SOCS3	1.63781	5.77214e-05
Normal_Cell / Tumor_Cell	Epithelial	PTPN21	1.48038	7.46315e-05
Normal_Cell / Tumor_Cell	Epithelial	NDNF	1.34986	7.56619e-05
Normal_Cell / Tumor_Cell	Epithelial	CXADR	1.41953	7.78017e-05
Normal_Cell / Tumor_Cell	Epithelial	OTUD1	1.49581	7.93447e-05
Normal_Cell / Tumor_Cell	Epithelial	FABP4	1.53195	8.36275e-05
Normal_Cell / Tumor_Cell	Epithelial	HS6ST2	-1.2509	8.55782e-05
Normal_Cell / Tumor_Cell	Epithelial	FADS3	1.14626	8.95869e-05
Normal_Cell / Tumor_Cell	Epithelial	RHOXF1-AS1	1.08293	0.000102623
Normal_Cell / Tumor_Cell	Epithelial	CYP4X1	0.989376	0.000108913
Normal_Cell / Tumor_Cell	Epithelial	GMDS	-1.51762	0.000113775
Normal_Cell / Tumor_Cell	Epithelial	CD59	1.51838	0.000119204
Normal_Cell / Tumor_Cell	Epithelial	LRRK2-DT	1.20916	0.000123119
Normal_Cell / Tumor_Cell	Epithelial	TRAF5	-1.22489	0.000127122
Normal_Cell / Tumor_Cell	Epithelial	FAM114A1	-0.95716	0.000128679
Normal_Cell / Tumor_Cell	Epithelial	TPX2	-0.577138	0.00014212
Normal_Cell / Tumor_Cell	Epithelial	PTGES	-0.665528	0.000142871
Normal_Cell / Tumor_Cell	Epithelial	ENSG00000286068	1.25274	0.000148736
Normal_Cell / Tumor_Cell	Epithelial	STK39	-2.19487	0.00016424
Normal_Cell / Tumor_Cell	Epithelial	RGS16	2.13732	0.000166439
Normal_Cell / Tumor_Cell	Epithelial	IGHGP	-0.931421	0.000180648
Normal_Cell / Tumor_Cell	Epithelial	ENSG00000259647	1.13395	0.000180889
Normal_Cell / Tumor_Cell	Epithelial	CAPSL	1.43358	0.000181697
Normal_Cell / Tumor_Cell	Epithelial	ANKRD22	-0.630072	0.000182501
Normal_Cell / Tumor_Cell	Epithelial	LINC02997	1.60864	0.000201637
Normal_Cell / Tumor_Cell	Epithelial	MMP28	1.59649	0.000202639
Normal_Cell / Tumor_Cell	Epithelial	NDST1	1.08171	0.000222683
Normal_Cell / Tumor_Cell	Epithelial	CCDC78	1.03342	0.000230523
Normal_Cell / Tumor_Cell	Epithelial	FERMT2	1.23981	0.000234571
Normal_Cell / Tumor_Cell	Epithelial	FSTL4	-1.74037	0.000248995
Normal_Cell / Tumor_Cell	Epithelial	TSPAN4	1.322	0.000257603
Normal_Cell / Tumor_Cell	Epithelial	CFAP73	1.19296	0.000283595
Normal_Cell / Tumor_Cell	Epithelial	ETV5	1.60967	0.000295412
Normal_Cell / Tumor_Cell	Epithelial	HORMAD1	-0.977315	0.000324007
Normal_Cell / Tumor_Cell	Epithelial	TMEM156	-1.20752	0.000324024
Normal_Cell / Tumor_Cell	Epithelial	ENSG00000254951	0.971094	0.000342857
Normal_Cell / Tumor_Cell	Epithelial	LGI3	1.0303	0.000355029
Normal_Cell / Tumor_Cell	Epithelial	CDHR3	2.0877	0.00036917
Normal_Cell / Tumor_Cell	Epithelial	ENSG00000214708	0.98812	0.000373506
Normal_Cell / Tumor_Cell	Epithelial	CPB2	1.47115	0.00037511
Normal_Cell / Tumor_Cell	Epithelial	FSCN1	-0.925826	0.000375811
Normal_Cell / Tumor_Cell	Epithelial	METTL7A	1.68768	0.000389507
Normal_Cell / Tumor_Cell	Epithelial	EFEMP1	1.61685	0.00039448
Normal_Cell / Tumor_Cell	Epithelial	PHLDB2	1.62358	0.000405091
Normal_Cell / Tumor_Cell	Epithelial	ATP13A4	1.3048	0.000432927
Normal_Cell / Tumor_Cell	Epithelial	GJA1	1.81747	0.000435239
Normal_Cell / Tumor_Cell	Epithelial	FAM216B	0.971072	0.000465023
Normal_Cell / Tumor_Cell	Epithelial	SCD5	1.5827	0.000485607
Normal_Cell / Tumor_Cell	Epithelial	COL1A1	-0.756526	0.000492349
Normal_Cell / Tumor_Cell	Epithelial	JAG1	0.917623	0.000492811
Normal_Cell / Tumor_Cell	Epithelial	DENND1A	-1.58486	0.000588495
Normal_Cell / Tumor_Cell	Epithelial	HACD4	1.22662	0.000601304
Normal_Cell / Tumor_Cell	Epithelial	C11orf97	1.09349	0.000621155
Normal_Cell / Tumor_Cell	Epithelial	RERG	-0.752317	0.000705669
Normal_Cell / Tumor_Cell	Epithelial	IGHG3	-0.763186	0.000723183
Normal_Cell / Tumor_Cell	Epithelial	CACNA2D2	1.4918	0.000726084
Normal_Cell / Tumor_Cell	Epithelial	PDPN	1.4111	0.000785447
Normal_Cell / Tumor_Cell	Epithelial	HSPG2	1.18717	0.000806997
Normal_Cell / Tumor_Cell	Epithelial	WDR38	0.751493	0.000826657
Normal_Cell / Tumor_Cell	Epithelial	MAB21L4	1.03252	0.000837683
Normal_Cell / Tumor_Cell	Epithelial	FSTL1	1.3107	0.000844289
Normal_Cell / Tumor_Cell	Epithelial	FAM229B	1.13759	0.000882383
Normal_Cell / Tumor_Cell	Epithelial	C15orf48	-1.5951	0.000889472
Normal_Cell / Tumor_Cell	Epithelial	TBX15	-0.660338	0.000897797
Normal_Cell / Tumor_Cell	Epithelial	MNS1	1.12685	0.000931778
Normal_Cell / Tumor_Cell	Epithelial	FRAS1	1.24966	0.000963258
Normal_Cell / Tumor_Cell	Epithelial	ARHGEF26	1.7731	0.00101037
Normal_Cell / Tumor_Cell	Epithelial	P4HA2	1.15481	0.00123001
Normal_Cell / Tumor_Cell	Epithelial	RSPH4A	0.842971	0.00134035
Normal_Cell / Tumor_Cell	Epithelial	LPGAT1	-1.08683	0.00147594
Normal_Cell / Tumor_Cell	Epithelial	RRM2	-0.578404	0.00157152
Normal_Cell / Tumor_Cell	Epithelial	SEMA3B	1.49156	0.00159338
Normal_Cell / Tumor_Cell	Epithelial	LHFPL3-AS2	1.83874	0.0016299
Normal_Cell / Tumor_Cell	Epithelial	WNT3A	0.822303	0.00165455
Normal_Cell / Tumor_Cell	Epithelial	ABCC3	-1.9284	0.00169465
Normal_Cell / Tumor_Cell	Epithelial	PLA2G4A	-1.11368	0.0017561
Normal_Cell / Tumor_Cell	Epithelial	NPNT	1.57707	0.00175818
Normal_Cell / Tumor_Cell	Epithelial	SPARC	1.44131	0.00178741
Normal_Cell / Tumor_Cell	Epithelial	CDA	-1.02515	0.00186414
Normal_Cell / Tumor_Cell	Epithelial	GKN2	1.96147	0.00206272
Normal_Cell / Tumor_Cell	Epithelial	DPP10	-1.14371	0.00207421
Normal_Cell / Tumor_Cell	Epithelial	NOTCH3	-0.724216	0.00208303
Normal_Cell / Tumor_Cell	Epithelial	EGFEM1P	1.59332	0.00216365
Normal_Cell / Tumor_Cell	Epithelial	RIIAD1	0.805794	0.00222988
Normal_Cell / Tumor_Cell	Epithelial	SLC4A7	-1.39495	0.00229406
Normal_Cell / Tumor_Cell	Epithelial	CCT3	-1.26554	0.00233186
Normal_Cell / Tumor_Cell	Epithelial	IGKC	-3.35616	0.00250986
Normal_Cell / Tumor_Cell	Epithelial	MATN3	1.45486	0.00262317
Normal_Cell / Tumor_Cell	Epithelial	FZD5	1.30869	0.00264534
Normal_Cell / Tumor_Cell	Epithelial	MDK	-2.15547	0.00270237
Normal_Cell / Tumor_Cell	Epithelial	SFTPD	3.19555	0.00306547
Normal_Cell / Tumor_Cell	Epithelial	MROH9	1.10773	0.00313908
Normal_Cell / Tumor_Cell	Epithelial	CCDC170	1.22986	0.00316006
Normal_Cell / Tumor_Cell	Epithelial	SEMA5A	1.61091	0.00343372
Normal_Cell / Tumor_Cell	Epithelial	ROR1	1.66251	0.0036121
Normal_Cell / Tumor_Cell	Epithelial	LINC01937	1.44607	0.00365537
Normal_Cell / Tumor_Cell	Epithelial	DENND3	1.53431	0.0040319
Normal_Cell / Tumor_Cell	Epithelial	GATA6	1.32371	0.00407686
Normal_Cell / Tumor_Cell	Epithelial	PITPNC1	-1.31235	0.00417675
Normal_Cell / Tumor_Cell	Epithelial	FBLN5	0.891679	0.00422755
Normal_Cell / Tumor_Cell	Epithelial	LIMS2	0.790587	0.00436967
Normal_Cell / Tumor_Cell	Epithelial	IGHM	-0.770566	0.00437042
Normal_Cell / Tumor_Cell	Epithelial	IGFBP7	2.11714	0.00470981
Normal_Cell / Tumor_Cell	Epithelial	EZH2	-0.740196	0.00501053
Normal_Cell / Tumor_Cell	Epithelial	KCNQ5	-2.0629	0.00502068
Normal_Cell / Tumor_Cell	Epithelial	LINC01765	0.622684	0.00513863
Normal_Cell / Tumor_Cell	Epithelial	FHL1	1.18219	0.00522726
Normal_Cell / Tumor_Cell	Epithelial	ANKRD44-AS1	1.15538	0.00527041
Normal_Cell / Tumor_Cell	Epithelial	CBLC	-0.550004	0.00530911
Normal_Cell / Tumor_Cell	Epithelial	ITLN2	1.41769	0.00586112
Normal_Cell / Tumor_Cell	Epithelial	CP	-1.83223	0.00598986
Normal_Cell / Tumor_Cell	Epithelial	PLEKHA6	-0.921208	0.00608192
Normal_Cell / Tumor_Cell	Epithelial	GGCT	-1.1313	0.00632242
Normal_Cell / Tumor_Cell	Epithelial	SRP9	-1.12905	0.00657697
Normal_Cell / Tumor_Cell	Epithelial	RP1	1.6945	0.00674749
Normal_Cell / Tumor_Cell	Epithelial	RETREG1	1.00911	0.00698305
Normal_Cell / Tumor_Cell	Epithelial	GPT2	-0.91853	0.00704911
Normal_Cell / Tumor_Cell	Epithelial	CFAP126	1.01246	0.00722451
Normal_Cell / Tumor_Cell	Epithelial	ITPKA	-0.392176	0.00745905
Normal_Cell / Tumor_Cell	Epithelial	IGLC2	-2.08625	0.00748798
Normal_Cell / Tumor_Cell	Epithelial	CAV2	1.53279	0.00759184
Normal_Cell / Tumor_Cell	Epithelial	DDIT4	-1.67352	0.00805503
Normal_Cell / Tumor_Cell	Epithelial	TSPAN13	1.46388	0.00831035
Normal_Cell / Tumor_Cell	Epithelial	ARHGAP31	1.11697	0.0084499
Normal_Cell / Tumor_Cell	Epithelial	RGS1	-1.82842	0.00849845
Normal_Cell / Tumor_Cell	Epithelial	DNAI2	0.813566	0.00864061
Normal_Cell / Tumor_Cell	Epithelial	ROS1	1.12853	0.00868593
Normal_Cell / Tumor_Cell	Epithelial	MORN5	1.09286	0.00913342
Normal_Cell / Tumor_Cell	Epithelial	PAFAH1B3	-1.15099	0.00931995
Normal_Cell / Tumor_Cell	Epithelial	DIAPH3	1.046	0.00966123
Normal_Cell / Tumor_Cell	Epithelial	SPDEF	-0.824355	0.00968579
Normal_Cell / Tumor_Cell	Epithelial	SEPTIN11	-1.11357	0.00996456
Normal_Cell / Tumor_Cell	Epithelial	ASPG	0.622968	0.0103063
Normal_Cell / Tumor_Cell	Epithelial	B3GALNT1	0.702892	0.0105346
Normal_Cell / Tumor_Cell	Epithelial	EMB	-1.57668	0.0108622
Normal_Cell / Tumor_Cell	Epithelial	ENSG00000282012	0.920195	0.0112417
Normal_Cell / Tumor_Cell	Epithelial	KPNA2	-0.844125	0.0118361
Normal_Cell / Tumor_Cell	Epithelial	PLA2G4F	0.810606	0.0125288
Normal_Cell / Tumor_Cell	Epithelial	MGAT3	0.891778	0.0126973
Normal_Cell / Tumor_Cell	Epithelial	CFAP52	1.06305	0.013833
Normal_Cell / Tumor_Cell	Epithelial	ARHGAP40	-0.440998	0.0138836
Normal_Cell / Tumor_Cell	Epithelial	C1orf87	0.922275	0.0141765
Normal_Cell / Tumor_Cell	Epithelial	ENSG00000277639	1.03086	0.014207
Normal_Cell / Tumor_Cell	Epithelial	SOGA1	-0.533349	0.0155543
Normal_Cell / Tumor_Cell	Epithelial	SNCG	-0.904231	0.0168072
Normal_Cell / Tumor_Cell	Epithelial	TMEM109	0.777198	0.0170756
Normal_Cell / Tumor_Cell	Epithelial	HHIP-AS1	1.0567	0.0172896
Normal_Cell / Tumor_Cell	Epithelial	BICDL1	-1.55954	0.0176813
Normal_Cell / Tumor_Cell	Epithelial	MINDY2	1.15711	0.0179538
Normal_Cell / Tumor_Cell	Epithelial	IGLC3	-1.17187	0.0180967
Normal_Cell / Tumor_Cell	Epithelial	EIF3H	-1.03177	0.0182996
Normal_Cell / Tumor_Cell	Epithelial	SPEF1	0.534431	0.0184339
Normal_Cell / Tumor_Cell	Epithelial	SLC12A7	-0.67467	0.0185896
Normal_Cell / Tumor_Cell	Epithelial	DNAI7	0.944844	0.019443
Normal_Cell / Tumor_Cell	Epithelial	VSIG2	1.6614	0.0196685
Normal_Cell / Tumor_Cell	Epithelial	HBEGF	1.71965	0.0198143
Normal_Cell / Tumor_Cell	Epithelial	NSMF	-0.610726	0.0200117
Normal_Cell / Tumor_Cell	Epithelial	NR2F1-AS1	-0.568473	0.0201287
Normal_Cell / Tumor_Cell	Epithelial	FBXO32	-0.917798	0.0210915
Normal_Cell / Tumor_Cell	Epithelial	CYBRD1	2.06746	0.021269
Normal_Cell / Tumor_Cell	Epithelial	RCC1	-0.665763	0.0215156
Normal_Cell / Tumor_Cell	Epithelial	SDC2	1.05154	0.0217009
Normal_Cell / Tumor_Cell	Epithelial	DYDC2	0.94197	0.0217429
Normal_Cell / Tumor_Cell	Epithelial	DLC1	1.51085	0.0226707
Normal_Cell / Tumor_Cell	Epithelial	SPAG8	0.714117	0.0240202
Normal_Cell / Tumor_Cell	Epithelial	PAPSS1	1.17604	0.02487
Normal_Cell / Tumor_Cell	Epithelial	CLXN	1.21742	0.0251391
Normal_Cell / Tumor_Cell	Epithelial	COA6	-1.25943	0.0262641
Normal_Cell / Tumor_Cell	Epithelial	NFIX	1.43874	0.0263874
Normal_Cell / Tumor_Cell	Epithelial	TUBA4B	0.742987	0.0274506
Normal_Cell / Tumor_Cell	Epithelial	ZEB1	-2.01459	0.0274588
Normal_Cell / Tumor_Cell	Epithelial	DHCR24	1.93519	0.0284162
Normal_Cell / Tumor_Cell	Epithelial	ADRB1	0.781211	0.0284263
Normal_Cell / Tumor_Cell	Epithelial	CSF3	0.683327	0.0289065
Normal_Cell / Tumor_Cell	Epithelial	ASPM	-0.767358	0.0295037
Normal_Cell / Tumor_Cell	Epithelial	ENSG00000285906	-0.451507	0.0295925
Normal_Cell / Tumor_Cell	Epithelial	CCT6A	-1.3972	0.0305286
Normal_Cell / Tumor_Cell	Epithelial	CCDC153	0.793902	0.0307616
Normal_Cell / Tumor_Cell	Epithelial	SH3PXD2B	-0.767029	0.0308296
Normal_Cell / Tumor_Cell	Epithelial	ANKRD66	0.913016	0.0312958
Normal_Cell / Tumor_Cell	Epithelial	PABPC1	-1.71621	0.0317717
Normal_Cell / Tumor_Cell	Epithelial	AKR1C3	-1.79547	0.0332975
Normal_Cell / Tumor_Cell	Epithelial	CEACAM1	-0.684522	0.0334084
Normal_Cell / Tumor_Cell	Epithelial	DCAF13	-1.39911	0.0336338
Normal_Cell / Tumor_Cell	Epithelial	C6	0.898484	0.0336556
Normal_Cell / Tumor_Cell	Epithelial	RASSF8	1.61199	0.0341948
Normal_Cell / Tumor_Cell	Epithelial	SKAP2	-1.30627	0.034611
Normal_Cell / Tumor_Cell	Epithelial	KLF6	1.31783	0.0350846
Normal_Cell / Tumor_Cell	Epithelial	GOLGA8B	1.12563	0.0359699
Normal_Cell / Tumor_Cell	Epithelial	IER5L	-0.625429	0.0373983
Normal_Cell / Tumor_Cell	Epithelial	FTH1	-1.25741	0.0393238
Normal_Cell / Tumor_Cell	Epithelial	ENSG00000258752	1.04289	0.0394771
Normal_Cell / Tumor_Cell	Epithelial	ATIC	-0.807218	0.0395895
Normal_Cell / Tumor_Cell	Epithelial	KIAA0408	0.699596	0.0397137
Normal_Cell / Tumor_Cell	Epithelial	BZW1	-1.16465	0.0398146
Normal_Cell / Tumor_Cell	Epithelial	BOP1	-0.669741	0.0405449
Normal_Cell / Tumor_Cell	Epithelial	ITGA1	-1.53853	0.0415525
Normal_Cell / Tumor_Cell	Epithelial	COPA	-0.845663	0.041822
Normal_Cell / Tumor_Cell	Epithelial	CCBE1	1.16497	0.0420051
Normal_Cell / Tumor_Cell	Epithelial	IFI16	-1.89278	0.0426702
Normal_Cell / Tumor_Cell	Epithelial	PDLIM2	1.39061	0.043314
Normal_Cell / Tumor_Cell	Epithelial	SCIN	-1.45375	0.0433561
Normal_Cell / Tumor_Cell	Epithelial	GRAMD2A	0.910791	0.043991
Normal_Cell / Tumor_Cell	Epithelial	TOGARAM2	0.912219	0.044709
Normal_Cell / Tumor_Cell	Epithelial	CXCR4	-1.1458	0.0453962
Normal_Cell / Tumor_Cell	Epithelial	ANO6	1.09125	0.0463779
Normal_Cell / Tumor_Cell	Epithelial	SYNJ2	-0.669749	0.0466054
Normal_Cell / Tumor_Cell	Epithelial	SPATA18	0.840962	0.0488395
Normal_Cell / Tumor_Cell	Epithelial	PALM2AKAP2	1.72255	0.0489577
Normal_Cell / Tumor_Cell	Epithelial	TK1	-0.900124	0.049874
Normal_Cell / Tumor_Cell	Immune	IGLV6-57	-0.52513	2.13249e-16
Normal_Cell / Tumor_Cell	Immune	ENSG00000289084	-0.690073	1.11982e-14
Normal_Cell / Tumor_Cell	Immune	IGHV1-18	-0.35505	2.09267e-11
Normal_Cell / Tumor_Cell	Immune	HS3ST2	-0.612805	1.72161e-10
Normal_Cell / Tumor_Cell	Immune	TOX3	-0.272131	2.14299e-10
Normal_Cell / Tumor_Cell	Immune	LINC01281	-0.342289	5.26558e-10
Normal_Cell / Tumor_Cell	Immune	ENSG00000284999	-0.288297	9.13528e-10
Normal_Cell / Tumor_Cell	Immune	MAL2	-0.774886	2.00049e-09
Normal_Cell / Tumor_Cell	Immune	AGER	0.358584	5.31142e-09
Normal_Cell / Tumor_Cell	Immune	ENSG00000249061	-0.257762	8.88301e-09
Normal_Cell / Tumor_Cell	Immune	IGHV2-5	-0.144167	2.13266e-08
Normal_Cell / Tumor_Cell	Immune	IGHV3-74	-0.147136	2.49999e-08
Normal_Cell / Tumor_Cell	Immune	ZC3H12C	-1.01646	7.38218e-08
Normal_Cell / Tumor_Cell	Immune	COL3A1	-0.354101	1.43691e-07
Normal_Cell / Tumor_Cell	Immune	RAB30	-1.21981	2.81866e-07
Normal_Cell / Tumor_Cell	Immune	NAPSA	-0.584723	7.71297e-07
Normal_Cell / Tumor_Cell	Immune	MMP12	-0.167596	1.06838e-06
Normal_Cell / Tumor_Cell	Immune	IGHV3-7	-0.340375	1.21368e-06
Normal_Cell / Tumor_Cell	Immune	IGFL2	-0.113634	1.249e-06
Normal_Cell / Tumor_Cell	Immune	SPINK1	-0.567357	1.81528e-06
Normal_Cell / Tumor_Cell	Immune	IGLV2-11	-0.455775	2.91152e-06
Normal_Cell / Tumor_Cell	Immune	DNAH8	-0.36585	3.0701e-06
Normal_Cell / Tumor_Cell	Immune	GEM	-0.825847	3.14866e-06
Normal_Cell / Tumor_Cell	Immune	CLDN3	-0.226257	3.80076e-06
Normal_Cell / Tumor_Cell	Immune	ADAMDEC1	-0.15386	6.31381e-06
Normal_Cell / Tumor_Cell	Immune	FCRL5	-0.537531	1.46811e-05
Normal_Cell / Tumor_Cell	Immune	LMO3	-0.385622	4.96468e-05
Normal_Cell / Tumor_Cell	Immune	COL1A1	-0.263601	6.34215e-05
Normal_Cell / Tumor_Cell	Immune	CLDN10	-0.201606	7.49166e-05
Normal_Cell / Tumor_Cell	Immune	EPCAM	-0.555238	8.22669e-05
Normal_Cell / Tumor_Cell	Immune	ENSG00000249334	-0.065967	0.000102689
Normal_Cell / Tumor_Cell	Immune	CLDN4	-0.446793	0.000126227
Normal_Cell / Tumor_Cell	Immune	AGR2	-1.09711	0.000145242
Normal_Cell / Tumor_Cell	Immune	RAB42	-0.157816	0.000149868
Normal_Cell / Tumor_Cell	Immune	MTUS1	-0.657251	0.000151973
Normal_Cell / Tumor_Cell	Immune	XXYLT1-AS2	-0.231436	0.00017296
Normal_Cell / Tumor_Cell	Immune	CP	-0.502239	0.000186527
Normal_Cell / Tumor_Cell	Immune	FOXA1	-0.115113	0.000191747
Normal_Cell / Tumor_Cell	Immune	MET	-0.61751	0.000194507
Normal_Cell / Tumor_Cell	Immune	ICA1	-0.920985	0.000195922
Normal_Cell / Tumor_Cell	Immune	JSRP1	-0.292968	0.000214415
Normal_Cell / Tumor_Cell	Immune	PON3	-0.138358	0.000226465
Normal_Cell / Tumor_Cell	Immune	GPR39	-0.183533	0.000247466
Normal_Cell / Tumor_Cell	Immune	ADGRL4	-0.1885	0.000251935
Normal_Cell / Tumor_Cell	Immune	IGHV1-69D	-0.292209	0.000279649
Normal_Cell / Tumor_Cell	Immune	SUSD1	0.411318	0.000303239
Normal_Cell / Tumor_Cell	Immune	KCNN3	-0.149342	0.000389094
Normal_Cell / Tumor_Cell	Immune	IRAK2	-0.590417	0.000420174
Normal_Cell / Tumor_Cell	Immune	FHL2	-0.101307	0.000469463
Normal_Cell / Tumor_Cell	Immune	COL6A3	-0.474107	0.000518383
Normal_Cell / Tumor_Cell	Immune	MYO5B	-0.240076	0.00051849
Normal_Cell / Tumor_Cell	Immune	CCN3	0.156341	0.000626967
Normal_Cell / Tumor_Cell	Immune	CLEC12B	0.0907733	0.000690622
Normal_Cell / Tumor_Cell	Immune	MYO1E	-1.12822	0.000879021
Normal_Cell / Tumor_Cell	Immune	SMIM22	-0.308663	0.00089089
Normal_Cell / Tumor_Cell	Immune	LMCD1-AS1	-0.358336	0.000948621
Normal_Cell / Tumor_Cell	Immune	ARL4C	0.661931	0.00101921
Normal_Cell / Tumor_Cell	Immune	TBC1D4	-1.06987	0.00103701
Normal_Cell / Tumor_Cell	Immune	RAB25	-0.419622	0.00104267
Normal_Cell / Tumor_Cell	Immune	SERPINE1	-0.331297	0.00118321
Normal_Cell / Tumor_Cell	Immune	ENSG00000224610	-0.526045	0.0013962
Normal_Cell / Tumor_Cell	Immune	SLC44A3-AS1	-0.333088	0.00140738
Normal_Cell / Tumor_Cell	Immune	LRP4-AS1	0.321844	0.00141363
Normal_Cell / Tumor_Cell	Immune	GSDME	-0.153517	0.00144362
Normal_Cell / Tumor_Cell	Immune	LINC02099	-0.533576	0.00165343
Normal_Cell / Tumor_Cell	Immune	DBH-AS1	-0.0785291	0.00167337
Normal_Cell / Tumor_Cell	Immune	MAPK1	0.694792	0.00167347
Normal_Cell / Tumor_Cell	Immune	TNFRSF10A	-0.333119	0.00174743
Normal_Cell / Tumor_Cell	Immune	C12orf42	-0.450267	0.00190999
Normal_Cell / Tumor_Cell	Immune	SGPP2	-1.28316	0.00210613
Normal_Cell / Tumor_Cell	Immune	PLS3	-0.545822	0.00218466
Normal_Cell / Tumor_Cell	Immune	ENSG00000240040	-1.03479	0.00281355
Normal_Cell / Tumor_Cell	Immune	FAM78B	-0.108299	0.00298144
Normal_Cell / Tumor_Cell	Immune	LINC02889	-0.517907	0.00334229
Normal_Cell / Tumor_Cell	Immune	TCIM	-0.935749	0.0039693
Normal_Cell / Tumor_Cell	Immune	LRP4	0.592851	0.00463037
Normal_Cell / Tumor_Cell	Immune	SDC1	-0.401341	0.00509335
Normal_Cell / Tumor_Cell	Immune	MAPRE3-AS1	0.072858	0.00538506
Normal_Cell / Tumor_Cell	Immune	ENSG00000233264	-0.256745	0.00551078
Normal_Cell / Tumor_Cell	Immune	KSR2	-0.126817	0.00552629
Normal_Cell / Tumor_Cell	Immune	ZNF563	-0.18981	0.00658386
Normal_Cell / Tumor_Cell	Immune	TMEM178B	-0.30531	0.00752678
Normal_Cell / Tumor_Cell	Immune	XKRX	-0.101288	0.00813318
Normal_Cell / Tumor_Cell	Immune	WFDC2	-0.789735	0.00866677
Normal_Cell / Tumor_Cell	Immune	ENSG00000289958	-0.159817	0.00928232
Normal_Cell / Tumor_Cell	Immune	ENSG00000237372	-0.121201	0.00936969
Normal_Cell / Tumor_Cell	Immune	ENSG00000248964	-0.0534951	0.00950023
Normal_Cell / Tumor_Cell	Immune	PACERR	0.201294	0.00998216
Normal_Cell / Tumor_Cell	Immune	RPL32P26	0.0414552	0.0102899
Normal_Cell / Tumor_Cell	Immune	ADAM28	-1.16218	0.0128389
Normal_Cell / Tumor_Cell	Immune	SFN	-0.411275	0.013221
Normal_Cell / Tumor_Cell	Immune	NKX2-1	-0.275719	0.0141862
Normal_Cell / Tumor_Cell	Immune	ENSG00000286277	-0.261641	0.0144688
Normal_Cell / Tumor_Cell	Immune	SULF1	-0.10058	0.0161454
Normal_Cell / Tumor_Cell	Immune	GPR27	0.138325	0.0164814
Normal_Cell / Tumor_Cell	Immune	CEACAM5	-1.04177	0.0176957
Normal_Cell / Tumor_Cell	Immune	CFAP92	0.236098	0.0183152
Normal_Cell / Tumor_Cell	Immune	GAS7	0.761628	0.019942
Normal_Cell / Tumor_Cell	Immune	WDR49	0.542695	0.0199903
Normal_Cell / Tumor_Cell	Immune	MUC21	-0.0702399	0.0210955
Normal_Cell / Tumor_Cell	Immune	OR14L1P	0.0368394	0.0217539
Normal_Cell / Tumor_Cell	Immune	COL1A2	-0.312136	0.0240532
Normal_Cell / Tumor_Cell	Immune	GRHL2	-0.177763	0.0263579
Normal_Cell / Tumor_Cell	Immune	TMPRSS4	-0.132397	0.0265956
Normal_Cell / Tumor_Cell	Immune	ARHGEF40	0.508656	0.0267134
Normal_Cell / Tumor_Cell	Immune	CDH1	-0.240118	0.0269646
Normal_Cell / Tumor_Cell	Immune	ADAM7-AS1	-1.20919	0.0277206
Normal_Cell / Tumor_Cell	Immune	INAVA	-0.119492	0.0300622
Normal_Cell / Tumor_Cell	Immune	MDK	-0.293596	0.031401
Normal_Cell / Tumor_Cell	Immune	ENSG00000285639	-0.320987	0.0327543
Normal_Cell / Tumor_Cell	Immune	TMC5	-0.259276	0.034801
Normal_Cell / Tumor_Cell	Immune	PARD3	-0.547855	0.0373854
Normal_Cell / Tumor_Cell	Immune	CHRNA6	-0.0907611	0.0376414
Normal_Cell / Tumor_Cell	Immune	LINC01515	-0.146551	0.0406767
Normal_Cell / Tumor_Cell	Immune	GPR141	0.349742	0.0414092
Normal_Cell / Tumor_Cell	Immune	LINC02257	-0.136457	0.0421471
Normal_Cell / Tumor_Cell	Immune	IGHM	-3.11479	0.042218
Normal_Cell / Tumor_Cell	Immune	ENSG00000234436	0.392322	0.0426182
Normal_Cell / Tumor_Cell	Immune	CA4	0.32152	0.042922
Normal_Cell / Tumor_Cell	Immune	LHFPL6	-0.678153	0.0472478
Normal_Cell / Tumor_Cell	Stroma	CFD	4.15215	2.05123e-12
Normal_Cell / Tumor_Cell	Stroma	INHBA	-1.85427	6.80846e-12
Normal_Cell / Tumor_Cell	Stroma	SUGCT	-1.61265	8.85678e-12
Normal_Cell / Tumor_Cell	Stroma	HECW1	-1.19451	1.4803e-10
Normal_Cell / Tumor_Cell	Stroma	COL10A1	-1.67663	7.30202e-10
Normal_Cell / Tumor_Cell	Stroma	RAI14	-1.41378	1.73931e-09
Normal_Cell / Tumor_Cell	Stroma	FAP	-1.67541	2.82045e-07
Normal_Cell / Tumor_Cell	Stroma	OLFML3	1.15913	9.06469e-07
Normal_Cell / Tumor_Cell	Stroma	TGFBI	-1.5515	9.75621e-07
Normal_Cell / Tumor_Cell	Stroma	ERG	-1.96232	1.02986e-06
Normal_Cell / Tumor_Cell	Stroma	VEGFD	1.33974	1.36044e-06
Normal_Cell / Tumor_Cell	Stroma	FABP4	1.41096	2.17054e-06
Normal_Cell / Tumor_Cell	Stroma	ENC1	-1.15643	2.3339e-06
Normal_Cell / Tumor_Cell	Stroma	GREM1	-1.25337	2.57943e-06
Normal_Cell / Tumor_Cell	Stroma	DGKI	-0.918984	4.06408e-06
Normal_Cell / Tumor_Cell	Stroma	GRM8	-2.15115	7.33672e-06
Normal_Cell / Tumor_Cell	Stroma	PLOD2	-1.27496	8.26781e-06
Normal_Cell / Tumor_Cell	Stroma	IGSF10	1.66774	9.83877e-06
Normal_Cell / Tumor_Cell	Stroma	RGCC	1.77915	1.40276e-05
Normal_Cell / Tumor_Cell	Stroma	AOX1	1.70353	1.80136e-05
Normal_Cell / Tumor_Cell	Stroma	ELOVL2	-0.917411	2.67973e-05
Normal_Cell / Tumor_Cell	Stroma	FBLN1	2.37372	2.72501e-05
Normal_Cell / Tumor_Cell	Stroma	RAB31	-0.996546	3.47598e-05
Normal_Cell / Tumor_Cell	Stroma	CD14	0.902628	5.37661e-05
Normal_Cell / Tumor_Cell	Stroma	ZNF532	-1.17487	5.58112e-05
Normal_Cell / Tumor_Cell	Stroma	NRXN3	-2.06249	6.82187e-05
Normal_Cell / Tumor_Cell	Stroma	GEM	-1.40431	7.40033e-05
Normal_Cell / Tumor_Cell	Stroma	KIF26B	-1.78531	9.15141e-05
Normal_Cell / Tumor_Cell	Stroma	RUNX1	-1.49227	9.9041e-05
Normal_Cell / Tumor_Cell	Stroma	FBXO32	-1.84797	0.000112645
Normal_Cell / Tumor_Cell	Stroma	LDLRAD3	-1.04691	0.000115558
Normal_Cell / Tumor_Cell	Stroma	ITGA11	-1.07015	0.000131901
Normal_Cell / Tumor_Cell	Stroma	SFRP2	1.91736	0.000150151
Normal_Cell / Tumor_Cell	Stroma	UNC5B	-0.830526	0.000190508
Normal_Cell / Tumor_Cell	Stroma	KIAA1217	-1.03062	0.000228119
Normal_Cell / Tumor_Cell	Stroma	MICAL2	-0.992808	0.000262657
Normal_Cell / Tumor_Cell	Stroma	SLC66A1L	0.782596	0.000272522
Normal_Cell / Tumor_Cell	Stroma	COL11A1	-2.0734	0.000359585
Normal_Cell / Tumor_Cell	Stroma	FRY	-1.63724	0.000395032
Normal_Cell / Tumor_Cell	Stroma	LRIG1	-1.12575	0.000464474
Normal_Cell / Tumor_Cell	Stroma	NHS	-1.4502	0.000467728
Normal_Cell / Tumor_Cell	Stroma	TSPAN8	1.59023	0.000552046
Normal_Cell / Tumor_Cell	Stroma	MMP11	-2.05624	0.000558664
Normal_Cell / Tumor_Cell	Stroma	CD52	1.15668	0.000589262
Normal_Cell / Tumor_Cell	Stroma	FGFR4	1.17706	0.000672199
Normal_Cell / Tumor_Cell	Stroma	C2orf27A	-0.909616	0.000708763
Normal_Cell / Tumor_Cell	Stroma	MYOCD	-1.52761	0.000709792
Normal_Cell / Tumor_Cell	Stroma	TNXB	1.47083	0.000787054
Normal_Cell / Tumor_Cell	Stroma	POT1-AS1	-0.941979	0.000794994
Normal_Cell / Tumor_Cell	Stroma	SLPI	2.72912	0.000885103
Normal_Cell / Tumor_Cell	Stroma	THBS2	-1.51472	0.000957079
Normal_Cell / Tumor_Cell	Stroma	PTPRE	-0.972663	0.00110332
Normal_Cell / Tumor_Cell	Stroma	OMD	1.4947	0.00128353
Normal_Cell / Tumor_Cell	Stroma	GPC3	1.46069	0.0013127
Normal_Cell / Tumor_Cell	Stroma	ENSG00000286153	-0.850011	0.00175855
Normal_Cell / Tumor_Cell	Stroma	GSTM5	1.17884	0.00177466
Normal_Cell / Tumor_Cell	Stroma	TENM4	-1.24084	0.00222874
Normal_Cell / Tumor_Cell	Stroma	RAMP2	0.799377	0.00245703
Normal_Cell / Tumor_Cell	Stroma	DCN	1.84006	0.00248568
Normal_Cell / Tumor_Cell	Stroma	ASPN	-1.47187	0.00259966
Normal_Cell / Tumor_Cell	Stroma	FHL1	1.16828	0.00308636
Normal_Cell / Tumor_Cell	Stroma	SGCG	0.858363	0.00321967
Normal_Cell / Tumor_Cell	Stroma	LYZ	1.58295	0.00413855
Normal_Cell / Tumor_Cell	Stroma	NREP	-0.906056	0.00423658
Normal_Cell / Tumor_Cell	Stroma	GDF10	1.10934	0.00426881
Normal_Cell / Tumor_Cell	Stroma	ENSG00000242816	0.715456	0.00454146
Normal_Cell / Tumor_Cell	Stroma	C1QB	0.809135	0.00464661
Normal_Cell / Tumor_Cell	Stroma	FBLN2	1.06174	0.00485241
Normal_Cell / Tumor_Cell	Stroma	SLC6A6	-0.981107	0.005129
Normal_Cell / Tumor_Cell	Stroma	CYP4B1	0.728375	0.00526779
Normal_Cell / Tumor_Cell	Stroma	SPINK1	-0.456069	0.00535879
Normal_Cell / Tumor_Cell	Stroma	HDAC9	-1.01064	0.00709269
Normal_Cell / Tumor_Cell	Stroma	COL12A1	-1.28889	0.00760858
Normal_Cell / Tumor_Cell	Stroma	PDE1A	-1.72612	0.00762211
Normal_Cell / Tumor_Cell	Stroma	ENSG00000224228	1.83649	0.00941188
Normal_Cell / Tumor_Cell	Stroma	SULF1	-1.73954	0.00953315
Normal_Cell / Tumor_Cell	Stroma	MAL	1.00076	0.0103934
Normal_Cell / Tumor_Cell	Stroma	CDKL5	-0.799684	0.0111224
Normal_Cell / Tumor_Cell	Stroma	P4HA3	-0.702249	0.0126384
Normal_Cell / Tumor_Cell	Stroma	PLEKHG1	-0.927709	0.0132089
Normal_Cell / Tumor_Cell	Stroma	CHSY3	-1.17847	0.0138337
Normal_Cell / Tumor_Cell	Stroma	CCL21	-1.56795	0.0162129
Normal_Cell / Tumor_Cell	Stroma	TRHDE	1.13439	0.0174419
Normal_Cell / Tumor_Cell	Stroma	RBM20	-0.769289	0.0192579
Normal_Cell / Tumor_Cell	Stroma	OSBPL10	-0.959285	0.0216737
Normal_Cell / Tumor_Cell	Stroma	AGER	0.631407	0.0234638
Normal_Cell / Tumor_Cell	Stroma	C8orf34	-0.924668	0.0236345
Normal_Cell / Tumor_Cell	Stroma	ACSL1	1.08182	0.0240002
Normal_Cell / Tumor_Cell	Stroma	ADAM12	-0.701987	0.0248229
Normal_Cell / Tumor_Cell	Stroma	SEMA5B	-0.682925	0.0258662
Normal_Cell / Tumor_Cell	Stroma	PCOLCE2	1.65826	0.0260833
Normal_Cell / Tumor_Cell	Stroma	SCIN	-0.456829	0.0283983
Normal_Cell / Tumor_Cell	Stroma	NEURL1B	-0.868197	0.0297905
Normal_Cell / Tumor_Cell	Stroma	IL1RAPL1	-1.03299	0.0307262
Normal_Cell / Tumor_Cell	Stroma	CTHRC1	-2.31477	0.0388119
Normal_Cell / Tumor_Cell	Stroma	UBE2E1	-0.725718	0.0403828
Normal_Cell / Tumor_Cell	Stroma	FBP1	0.94812	0.0456057
Normal_Cell / Tumor_Cell	Stroma	RNF152	-1.57931	0.0488718

## Sheet: Table_F
Table F | Differentially Expressed Genes (Normal Nucleus versus Tumor Nucleus samples)
comparison	celltype	genes	avg_log2FC	p_val_adj
Normal_Nucleus / Tumor_Nucleus	Endothelial	KCNQ3	-2.78817	8.81339e-15
Normal_Nucleus / Tumor_Nucleus	Endothelial	ADGRE5	2.21349	5.05143e-11
Normal_Nucleus / Tumor_Nucleus	Endothelial	LSAMP	5.16572	5.72532e-11
Normal_Nucleus / Tumor_Nucleus	Endothelial	LINC02882	-2.5041	5.32897e-09
Normal_Nucleus / Tumor_Nucleus	Endothelial	AGBL1	3.39763	5.37862e-09
Normal_Nucleus / Tumor_Nucleus	Endothelial	GRHL2	-1.91612	1.02397e-08
Normal_Nucleus / Tumor_Nucleus	Endothelial	LINC00511	-3.00513	1.64283e-08
Normal_Nucleus / Tumor_Nucleus	Endothelial	LINC02257	-2.70499	2.88591e-08
Normal_Nucleus / Tumor_Nucleus	Endothelial	TOX3	-2.0431	5.33743e-08
Normal_Nucleus / Tumor_Nucleus	Endothelial	NDRG4	1.68132	1.55087e-07
Normal_Nucleus / Tumor_Nucleus	Endothelial	TNXB	2.0289	1.76227e-07
Normal_Nucleus / Tumor_Nucleus	Endothelial	ACADL	1.75648	4.50035e-07
Normal_Nucleus / Tumor_Nucleus	Endothelial	IGSF1	-2.07952	5.35077e-07
Normal_Nucleus / Tumor_Nucleus	Endothelial	SFTPC	3.41637	6.66986e-07
Normal_Nucleus / Tumor_Nucleus	Endothelial	LRRK2	2.83198	9.69482e-07
Normal_Nucleus / Tumor_Nucleus	Endothelial	MGST1	-2.87472	1.18581e-06
Normal_Nucleus / Tumor_Nucleus	Endothelial	HS6ST2	-2.60795	1.49141e-06
Normal_Nucleus / Tumor_Nucleus	Endothelial	COL1A1	-1.24408	1.70466e-06
Normal_Nucleus / Tumor_Nucleus	Endothelial	TTN	2.92444	2.83909e-06
Normal_Nucleus / Tumor_Nucleus	Endothelial	ENSG00000285876	1.66633	5.46561e-06
Normal_Nucleus / Tumor_Nucleus	Endothelial	LANCL1-AS1	1.51958	6.38197e-06
Normal_Nucleus / Tumor_Nucleus	Endothelial	WIF1	1.45025	1.23898e-05
Normal_Nucleus / Tumor_Nucleus	Endothelial	CSMD1	1.98234	1.29627e-05
Normal_Nucleus / Tumor_Nucleus	Endothelial	MGC27382	1.82609	1.32547e-05
Normal_Nucleus / Tumor_Nucleus	Endothelial	NTM	3.58381	2.42051e-05
Normal_Nucleus / Tumor_Nucleus	Endothelial	FAM83A	-1.90172	2.69487e-05
Normal_Nucleus / Tumor_Nucleus	Endothelial	GPR39	-2.06958	4.3649e-05
Normal_Nucleus / Tumor_Nucleus	Endothelial	TMPRSS4	-1.4593	4.95684e-05
Normal_Nucleus / Tumor_Nucleus	Endothelial	LINC01655	-1.57482	5.97053e-05
Normal_Nucleus / Tumor_Nucleus	Endothelial	LINC01290	2.25213	6.75712e-05
Normal_Nucleus / Tumor_Nucleus	Endothelial	ZNF385B	2.76372	9.76615e-05
Normal_Nucleus / Tumor_Nucleus	Endothelial	ANGPT2	-2.34285	0.000238852
Normal_Nucleus / Tumor_Nucleus	Endothelial	EGFEM1P	1.32487	0.000244633
Normal_Nucleus / Tumor_Nucleus	Endothelial	MIR4435-2HG	-1.35597	0.000256421
Normal_Nucleus / Tumor_Nucleus	Endothelial	H2AC6	-1.63763	0.00035653
Normal_Nucleus / Tumor_Nucleus	Endothelial	AHNAK	2.19821	0.000487771
Normal_Nucleus / Tumor_Nucleus	Endothelial	ENSG00000286494	1.63628	0.000715906
Normal_Nucleus / Tumor_Nucleus	Endothelial	RMST	1.3668	0.000890746
Normal_Nucleus / Tumor_Nucleus	Endothelial	ZFPM2-AS1	-2.5191	0.000892807
Normal_Nucleus / Tumor_Nucleus	Endothelial	LHFPL3-AS2	1.8152	0.00111527
Normal_Nucleus / Tumor_Nucleus	Endothelial	CEACAM6	-1.77469	0.00147522
Normal_Nucleus / Tumor_Nucleus	Endothelial	GOLM1	-1.25288	0.00148512
Normal_Nucleus / Tumor_Nucleus	Endothelial	MMP19	1.73978	0.00189445
Normal_Nucleus / Tumor_Nucleus	Endothelial	ENSG00000289870	0.840152	0.00212792
Normal_Nucleus / Tumor_Nucleus	Endothelial	DNAH14	-1.91248	0.00223458
Normal_Nucleus / Tumor_Nucleus	Endothelial	ATP1B1	-1.5958	0.0027299
Normal_Nucleus / Tumor_Nucleus	Endothelial	SPRY1	-1.61175	0.00289714
Normal_Nucleus / Tumor_Nucleus	Endothelial	TESC	-1.41303	0.0029514
Normal_Nucleus / Tumor_Nucleus	Endothelial	SOX4	-1.41527	0.00299509
Normal_Nucleus / Tumor_Nucleus	Endothelial	CCDC141	2.28372	0.0030533
Normal_Nucleus / Tumor_Nucleus	Endothelial	C3	1.70887	0.00324181
Normal_Nucleus / Tumor_Nucleus	Endothelial	FAM107A	2.21867	0.00335112
Normal_Nucleus / Tumor_Nucleus	Endothelial	LINC01876	-2.89333	0.0038417
Normal_Nucleus / Tumor_Nucleus	Endothelial	ESM1	-2.882	0.00413183
Normal_Nucleus / Tumor_Nucleus	Endothelial	SCN1A	0.912915	0.00426227
Normal_Nucleus / Tumor_Nucleus	Endothelial	IQCN	1.35501	0.0052004
Normal_Nucleus / Tumor_Nucleus	Endothelial	MIR23AHG	2.65543	0.00528866
Normal_Nucleus / Tumor_Nucleus	Endothelial	ARID5A	1.87541	0.00720235
Normal_Nucleus / Tumor_Nucleus	Endothelial	RFX2	2.79253	0.0073271
Normal_Nucleus / Tumor_Nucleus	Endothelial	ENSG00000239572	1.11366	0.00743246
Normal_Nucleus / Tumor_Nucleus	Endothelial	LUCAT1	-1.61029	0.00759176
Normal_Nucleus / Tumor_Nucleus	Endothelial	ENSG00000288771	1.13331	0.00770061
Normal_Nucleus / Tumor_Nucleus	Endothelial	MARCHF3	-1.23706	0.00778469
Normal_Nucleus / Tumor_Nucleus	Endothelial	SLC44A2	1.49438	0.0085808
Normal_Nucleus / Tumor_Nucleus	Endothelial	CD5L	0.973745	0.0093639
Normal_Nucleus / Tumor_Nucleus	Endothelial	TSC22D1	-1.47757	0.00969504
Normal_Nucleus / Tumor_Nucleus	Endothelial	ENSG00000239268	3.92916	0.012632
Normal_Nucleus / Tumor_Nucleus	Endothelial	JDP2	1.75947	0.0127752
Normal_Nucleus / Tumor_Nucleus	Endothelial	LAMP3	1.20518	0.0131343
Normal_Nucleus / Tumor_Nucleus	Endothelial	IQANK1	-1.24158	0.0136144
Normal_Nucleus / Tumor_Nucleus	Endothelial	CA4	1.61086	0.0139719
Normal_Nucleus / Tumor_Nucleus	Endothelial	IL1RAPL1	1.21236	0.0143562
Normal_Nucleus / Tumor_Nucleus	Endothelial	DCDC1	1.33367	0.0166763
Normal_Nucleus / Tumor_Nucleus	Endothelial	AFF3	2.61712	0.0173922
Normal_Nucleus / Tumor_Nucleus	Endothelial	AGR2	-0.798964	0.0180647
Normal_Nucleus / Tumor_Nucleus	Endothelial	DLEU1	-2.50797	0.0215892
Normal_Nucleus / Tumor_Nucleus	Endothelial	LGSN	-0.781938	0.0230029
Normal_Nucleus / Tumor_Nucleus	Endothelial	ABCA3	1.87057	0.0235668
Normal_Nucleus / Tumor_Nucleus	Endothelial	FRMD5	-1.61564	0.0254577
Normal_Nucleus / Tumor_Nucleus	Endothelial	KIF26B	-2.22136	0.0271297
Normal_Nucleus / Tumor_Nucleus	Endothelial	TRIM2	-0.979105	0.0287046
Normal_Nucleus / Tumor_Nucleus	Endothelial	DPP6	1.03031	0.0295575
Normal_Nucleus / Tumor_Nucleus	Endothelial	ENSG00000250863	-1.05985	0.0299595
Normal_Nucleus / Tumor_Nucleus	Endothelial	MTUS1-DT	-1.72408	0.0303837
Normal_Nucleus / Tumor_Nucleus	Endothelial	PALS2	-1.5386	0.0309932
Normal_Nucleus / Tumor_Nucleus	Endothelial	ST8SIA6	1.46855	0.0320867
Normal_Nucleus / Tumor_Nucleus	Endothelial	MPZL1	-1.00066	0.0337675
Normal_Nucleus / Tumor_Nucleus	Endothelial	TBX15	-0.917153	0.0338114
Normal_Nucleus / Tumor_Nucleus	Endothelial	ENTREP2	1.53651	0.0395023
Normal_Nucleus / Tumor_Nucleus	Endothelial	SCIN	-1.45661	0.0396473
Normal_Nucleus / Tumor_Nucleus	Endothelial	SLC45A4	-2.21209	0.0415079
Normal_Nucleus / Tumor_Nucleus	Endothelial	LINC02185	1.01902	0.0454889
Normal_Nucleus / Tumor_Nucleus	Epithelial	C10orf67	2.51445	2.35283e-58
Normal_Nucleus / Tumor_Nucleus	Epithelial	SCD5	2.52488	7.02483e-52
Normal_Nucleus / Tumor_Nucleus	Epithelial	COL12A1	3.40662	1.74542e-47
Normal_Nucleus / Tumor_Nucleus	Epithelial	ENSG00000232295	0.719314	6.17975e-43
Normal_Nucleus / Tumor_Nucleus	Epithelial	MSRB3	1.67157	6.86878e-43
Normal_Nucleus / Tumor_Nucleus	Epithelial	GAS6	1.62589	2.84579e-42
Normal_Nucleus / Tumor_Nucleus	Epithelial	ENSG00000285216	2.86211	1.72439e-41
Normal_Nucleus / Tumor_Nucleus	Epithelial	ABI3BP	2.31722	7.85381e-37
Normal_Nucleus / Tumor_Nucleus	Epithelial	IGSF1	-3.23919	2.5825e-35
Normal_Nucleus / Tumor_Nucleus	Epithelial	ARHGAP6	1.84368	1.04259e-32
Normal_Nucleus / Tumor_Nucleus	Epithelial	FHL1	1.77399	1.95719e-32
Normal_Nucleus / Tumor_Nucleus	Epithelial	DMD	2.51853	3.61124e-32
Normal_Nucleus / Tumor_Nucleus	Epithelial	GATA6	1.96298	2.66567e-31
Normal_Nucleus / Tumor_Nucleus	Epithelial	SH3GL3	1.57211	3.40535e-29
Normal_Nucleus / Tumor_Nucleus	Epithelial	ANKRD33B	1.02385	3.60912e-29
Normal_Nucleus / Tumor_Nucleus	Epithelial	LRRC36	2.45659	1.11909e-28
Normal_Nucleus / Tumor_Nucleus	Epithelial	ADCY8	1.0136	1.97779e-28
Normal_Nucleus / Tumor_Nucleus	Epithelial	CLDN18	2.64435	2.66136e-27
Normal_Nucleus / Tumor_Nucleus	Epithelial	SLC39A8	2.72327	2.71998e-27
Normal_Nucleus / Tumor_Nucleus	Epithelial	HEG1	2.7058	8.50008e-26
Normal_Nucleus / Tumor_Nucleus	Epithelial	ENSG00000276850	2.10016	1.34856e-25
Normal_Nucleus / Tumor_Nucleus	Epithelial	ENSG00000269966	0.375191	1.46811e-25
Normal_Nucleus / Tumor_Nucleus	Epithelial	LINC02882	-3.51523	4.52002e-24
Normal_Nucleus / Tumor_Nucleus	Epithelial	LINC01290	4.16186	1.89479e-23
Normal_Nucleus / Tumor_Nucleus	Epithelial	AGER	1.41952	2.03383e-23
Normal_Nucleus / Tumor_Nucleus	Epithelial	ST6GALNAC5	3.75575	2.31989e-23
Normal_Nucleus / Tumor_Nucleus	Epithelial	GPM6A	4.19628	2.78025e-23
Normal_Nucleus / Tumor_Nucleus	Epithelial	EGFEM1P	2.92687	3.86359e-23
Normal_Nucleus / Tumor_Nucleus	Epithelial	C3orf86P	0.551998	6.49809e-23
Normal_Nucleus / Tumor_Nucleus	Epithelial	TBX15	-2.29617	1.77799e-21
Normal_Nucleus / Tumor_Nucleus	Epithelial	HS6ST2	-2.67615	9.22347e-21
Normal_Nucleus / Tumor_Nucleus	Epithelial	ENSG00000272508	0.618584	5.44915e-20
Normal_Nucleus / Tumor_Nucleus	Epithelial	LGSN	-1.5676	4.93263e-19
Normal_Nucleus / Tumor_Nucleus	Epithelial	PKDCC	1.39515	6.24756e-19
Normal_Nucleus / Tumor_Nucleus	Epithelial	TRIM71	1.02855	7.49863e-19
Normal_Nucleus / Tumor_Nucleus	Epithelial	ENSG00000289839	1.51705	1.22869e-18
Normal_Nucleus / Tumor_Nucleus	Epithelial	ADRB2	1.2087	1.82221e-18
Normal_Nucleus / Tumor_Nucleus	Epithelial	EML5	1.05988	5.62692e-18
Normal_Nucleus / Tumor_Nucleus	Epithelial	PLCB1	-3.72596	5.69777e-18
Normal_Nucleus / Tumor_Nucleus	Epithelial	DENND3	2.27509	6.18609e-18
Normal_Nucleus / Tumor_Nucleus	Epithelial	CCBE1	2.40411	8.38099e-18
Normal_Nucleus / Tumor_Nucleus	Epithelial	KCNIP1	2.29334	1.32089e-17
Normal_Nucleus / Tumor_Nucleus	Epithelial	RADX	1.08445	1.55102e-17
Normal_Nucleus / Tumor_Nucleus	Epithelial	FENDRR	0.673286	4.09342e-17
Normal_Nucleus / Tumor_Nucleus	Epithelial	ENSG00000288543	0.474256	5.53798e-17
Normal_Nucleus / Tumor_Nucleus	Epithelial	LRIG2-DT	0.474162	6.11711e-17
Normal_Nucleus / Tumor_Nucleus	Epithelial	H1-0	-0.91473	6.45044e-17
Normal_Nucleus / Tumor_Nucleus	Epithelial	ENSG00000289430	0.446614	9.92286e-17
Normal_Nucleus / Tumor_Nucleus	Epithelial	LINC00882	1.77655	1.02022e-16
Normal_Nucleus / Tumor_Nucleus	Epithelial	FOSB	3.34424	1.09011e-16
Normal_Nucleus / Tumor_Nucleus	Epithelial	RTN4RL1	1.51024	1.80846e-16
Normal_Nucleus / Tumor_Nucleus	Epithelial	ENSG00000236924	-0.860529	2.54285e-16
Normal_Nucleus / Tumor_Nucleus	Epithelial	XKR6	2.28846	1.4292e-15
Normal_Nucleus / Tumor_Nucleus	Epithelial	SDC2	1.09583	3.65916e-15
Normal_Nucleus / Tumor_Nucleus	Epithelial	RS1	0.315139	3.81546e-15
Normal_Nucleus / Tumor_Nucleus	Epithelial	ZC3H12B	3.00374	4.85236e-15
Normal_Nucleus / Tumor_Nucleus	Epithelial	PCAT19	0.290725	5.32576e-15
Normal_Nucleus / Tumor_Nucleus	Epithelial	SFTPD	1.50533	6.06902e-15
Normal_Nucleus / Tumor_Nucleus	Epithelial	ENSG00000250280	0.28575	6.73339e-15
Normal_Nucleus / Tumor_Nucleus	Epithelial	ENSG00000254951	2.03026	7.40837e-15
Normal_Nucleus / Tumor_Nucleus	Epithelial	ENSG00000259437	0.878922	8.69689e-15
Normal_Nucleus / Tumor_Nucleus	Epithelial	FERMT1	-0.828925	1.23312e-14
Normal_Nucleus / Tumor_Nucleus	Epithelial	BMP1	2.65847	1.79175e-14
Normal_Nucleus / Tumor_Nucleus	Epithelial	ENSG00000248551	2.14007	2.6591e-14
Normal_Nucleus / Tumor_Nucleus	Epithelial	LIN7A	1.54537	5.23584e-14
Normal_Nucleus / Tumor_Nucleus	Epithelial	SYNE3	1.37258	7.02144e-14
Normal_Nucleus / Tumor_Nucleus	Epithelial	VWF	0.947538	7.34106e-14
Normal_Nucleus / Tumor_Nucleus	Epithelial	ANKRD1	1.95948	8.73014e-14
Normal_Nucleus / Tumor_Nucleus	Epithelial	KCNJ5	0.389102	9.85241e-14
Normal_Nucleus / Tumor_Nucleus	Epithelial	RADIL	1.80313	1.01357e-13
Normal_Nucleus / Tumor_Nucleus	Epithelial	SLC6A4	0.800393	1.14651e-13
Normal_Nucleus / Tumor_Nucleus	Epithelial	PEAK1	2.26664	1.6664e-13
Normal_Nucleus / Tumor_Nucleus	Epithelial	SPINK1	-1.0092	1.84347e-13
Normal_Nucleus / Tumor_Nucleus	Epithelial	ZMYND10	0.799405	2.23674e-13
Normal_Nucleus / Tumor_Nucleus	Epithelial	ABCA5	1.12465	2.69112e-13
Normal_Nucleus / Tumor_Nucleus	Epithelial	ENSG00000230498	0.502495	3.13518e-13
Normal_Nucleus / Tumor_Nucleus	Epithelial	ENSG00000257894	2.97111	3.26162e-13
Normal_Nucleus / Tumor_Nucleus	Epithelial	LINC01996	0.932682	4.77105e-13
Normal_Nucleus / Tumor_Nucleus	Epithelial	CA4	0.185848	6.82401e-13
Normal_Nucleus / Tumor_Nucleus	Epithelial	NCKAP5	5.15394	7.75549e-13
Normal_Nucleus / Tumor_Nucleus	Epithelial	CLDN10	-2.4966	8.60326e-13
Normal_Nucleus / Tumor_Nucleus	Epithelial	PACRG-AS3	0.48751	9.13522e-13
Normal_Nucleus / Tumor_Nucleus	Epithelial	MIR548A1HG	0.571087	1.35762e-12
Normal_Nucleus / Tumor_Nucleus	Epithelial	LHFPL3-AS2	2.92703	1.50948e-12
Normal_Nucleus / Tumor_Nucleus	Epithelial	PTPRQ	2.66385	1.62349e-12
Normal_Nucleus / Tumor_Nucleus	Epithelial	C14orf132	1.88059	1.68102e-12
Normal_Nucleus / Tumor_Nucleus	Epithelial	LINC00472	1.55421	1.88137e-12
Normal_Nucleus / Tumor_Nucleus	Epithelial	ENSG00000286494	4.15749	1.88657e-12
Normal_Nucleus / Tumor_Nucleus	Epithelial	COL4A2	3.8122	1.95e-12
Normal_Nucleus / Tumor_Nucleus	Epithelial	CYB5R2	1.00184	1.96947e-12
Normal_Nucleus / Tumor_Nucleus	Epithelial	ENSG00000257604	0.666988	2.67377e-12
Normal_Nucleus / Tumor_Nucleus	Epithelial	SPC25	-0.783726	3.05601e-12
Normal_Nucleus / Tumor_Nucleus	Epithelial	RASD1	-1.16635	3.19177e-12
Normal_Nucleus / Tumor_Nucleus	Epithelial	NOTCH4	0.408829	4.41535e-12
Normal_Nucleus / Tumor_Nucleus	Epithelial	DCC	1.92175	5.48e-12
Normal_Nucleus / Tumor_Nucleus	Epithelial	ENSG00000287839	-0.635459	5.82666e-12
Normal_Nucleus / Tumor_Nucleus	Epithelial	FMO2	2.07581	6.82593e-12
Normal_Nucleus / Tumor_Nucleus	Epithelial	ENSG00000267299	0.540353	7.45034e-12
Normal_Nucleus / Tumor_Nucleus	Epithelial	REEP1	1.43855	1.0526e-11
Normal_Nucleus / Tumor_Nucleus	Epithelial	ENSG00000279662	2.46829	1.58225e-11
Normal_Nucleus / Tumor_Nucleus	Epithelial	PDLIM2	1.41933	1.89113e-11
Normal_Nucleus / Tumor_Nucleus	Epithelial	ENSG00000289326	-0.668189	2.00763e-11
Normal_Nucleus / Tumor_Nucleus	Epithelial	ENSG00000232234	0.371052	2.13229e-11
Normal_Nucleus / Tumor_Nucleus	Epithelial	HNRNPA1P33	0.194697	2.64832e-11
Normal_Nucleus / Tumor_Nucleus	Epithelial	ENSG00000291188	1.1168	3.30328e-11
Normal_Nucleus / Tumor_Nucleus	Epithelial	RTKN2	4.2745	3.42837e-11
Normal_Nucleus / Tumor_Nucleus	Epithelial	F11	1.34403	3.44125e-11
Normal_Nucleus / Tumor_Nucleus	Epithelial	ENSG00000255028	0.245559	6.45886e-11
Normal_Nucleus / Tumor_Nucleus	Epithelial	FAM83A	-2.12122	6.97537e-11
Normal_Nucleus / Tumor_Nucleus	Epithelial	GYPE	0.518787	7.53243e-11
Normal_Nucleus / Tumor_Nucleus	Epithelial	PAICSP7	0.322236	7.95274e-11
Normal_Nucleus / Tumor_Nucleus	Epithelial	GRTP1	-1.10017	1.00299e-10
Normal_Nucleus / Tumor_Nucleus	Epithelial	FAM107A	0.376652	1.10364e-10
Normal_Nucleus / Tumor_Nucleus	Epithelial	ENSG00000255910	-4.09198	1.25568e-10
Normal_Nucleus / Tumor_Nucleus	Epithelial	ANXA8L1	0.217105	1.39991e-10
Normal_Nucleus / Tumor_Nucleus	Epithelial	EZH2	-1.39604	1.6568e-10
Normal_Nucleus / Tumor_Nucleus	Epithelial	PIGM	-0.718398	1.84274e-10
Normal_Nucleus / Tumor_Nucleus	Epithelial	C12orf42	-0.949344	1.91979e-10
Normal_Nucleus / Tumor_Nucleus	Epithelial	RAB4A-AS1	-1.18427	2.09869e-10
Normal_Nucleus / Tumor_Nucleus	Epithelial	WNT7A	0.606518	2.16204e-10
Normal_Nucleus / Tumor_Nucleus	Epithelial	KCNE1	1.49323	2.80853e-10
Normal_Nucleus / Tumor_Nucleus	Epithelial	LCAT	0.983993	3.13712e-10
Normal_Nucleus / Tumor_Nucleus	Epithelial	RFX2	3.46803	3.46887e-10
Normal_Nucleus / Tumor_Nucleus	Epithelial	ZNF217	-1.27949	3.74314e-10
Normal_Nucleus / Tumor_Nucleus	Epithelial	KIT	-2.25449	3.85344e-10
Normal_Nucleus / Tumor_Nucleus	Epithelial	GATA6-AS1	0.24636	3.96453e-10
Normal_Nucleus / Tumor_Nucleus	Epithelial	IGFBP7	1.63085	4.31794e-10
Normal_Nucleus / Tumor_Nucleus	Epithelial	OTUD6B-AS1	-0.639453	4.96225e-10
Normal_Nucleus / Tumor_Nucleus	Epithelial	HRK	0.276681	4.99826e-10
Normal_Nucleus / Tumor_Nucleus	Epithelial	LIMS2	1.19803	5.91321e-10
Normal_Nucleus / Tumor_Nucleus	Epithelial	ENSG00000231772	0.899422	7.54092e-10
Normal_Nucleus / Tumor_Nucleus	Epithelial	ANXA8	0.29345	9.12613e-10
Normal_Nucleus / Tumor_Nucleus	Epithelial	SESN1	1.46537	1.23754e-09
Normal_Nucleus / Tumor_Nucleus	Epithelial	MCM6	-0.406907	1.58258e-09
Normal_Nucleus / Tumor_Nucleus	Epithelial	ENSG00000287625	-0.910368	1.59431e-09
Normal_Nucleus / Tumor_Nucleus	Epithelial	CAVIN1	1.20613	1.60273e-09
Normal_Nucleus / Tumor_Nucleus	Epithelial	PSMG3-AS1	-0.748728	1.78599e-09
Normal_Nucleus / Tumor_Nucleus	Epithelial	ENSG00000271901	0.538819	1.88802e-09
Normal_Nucleus / Tumor_Nucleus	Epithelial	SOX2-OT	1.02631	1.88942e-09
Normal_Nucleus / Tumor_Nucleus	Epithelial	ENSG00000230650	-0.552678	1.91115e-09
Normal_Nucleus / Tumor_Nucleus	Epithelial	LDB2	1.49811	1.93878e-09
Normal_Nucleus / Tumor_Nucleus	Epithelial	TOP2A	-0.841144	1.95616e-09
Normal_Nucleus / Tumor_Nucleus	Epithelial	KCNT2	3.23461	2.23227e-09
Normal_Nucleus / Tumor_Nucleus	Epithelial	HBEGF	1.46306	2.45761e-09
Normal_Nucleus / Tumor_Nucleus	Epithelial	SPTBN1	2.38761	2.77249e-09
Normal_Nucleus / Tumor_Nucleus	Epithelial	DENND1A	-2.12032	2.92448e-09
Normal_Nucleus / Tumor_Nucleus	Epithelial	SLC16A14	-2.19247	3.02714e-09
Normal_Nucleus / Tumor_Nucleus	Epithelial	COL4A6	0.735406	3.3678e-09
Normal_Nucleus / Tumor_Nucleus	Epithelial	ENSG00000269918	0.302531	3.39543e-09
Normal_Nucleus / Tumor_Nucleus	Epithelial	ENSG00000283240	-1.80239	3.48814e-09
Normal_Nucleus / Tumor_Nucleus	Epithelial	B4GAT1-DT	0.879054	3.53033e-09
Normal_Nucleus / Tumor_Nucleus	Epithelial	ENSG00000273760	0.769426	5.01834e-09
Normal_Nucleus / Tumor_Nucleus	Epithelial	ASPA	0.34822	5.41711e-09
Normal_Nucleus / Tumor_Nucleus	Epithelial	ENSG00000279442	-0.665808	5.56946e-09
Normal_Nucleus / Tumor_Nucleus	Epithelial	ENSG00000254936	0.239737	6.40043e-09
Normal_Nucleus / Tumor_Nucleus	Epithelial	SH3GL2	1.20975	7.0337e-09
Normal_Nucleus / Tumor_Nucleus	Epithelial	ENSG00000285184	-0.819254	7.13798e-09
Normal_Nucleus / Tumor_Nucleus	Epithelial	ENSG00000284685	0.651245	7.66881e-09
Normal_Nucleus / Tumor_Nucleus	Epithelial	CCDC150	-0.595602	7.77274e-09
Normal_Nucleus / Tumor_Nucleus	Epithelial	NECAB1	1.98223	7.89792e-09
Normal_Nucleus / Tumor_Nucleus	Epithelial	SFTPC	3.4801	8.62779e-09
Normal_Nucleus / Tumor_Nucleus	Epithelial	ENSG00000250431	0.461956	8.96136e-09
Normal_Nucleus / Tumor_Nucleus	Epithelial	MAP3K15	0.680403	9.46009e-09
Normal_Nucleus / Tumor_Nucleus	Epithelial	ACADL	2.75821	9.63414e-09
Normal_Nucleus / Tumor_Nucleus	Epithelial	SLC39A10	-2.03612	1.03513e-08
Normal_Nucleus / Tumor_Nucleus	Epithelial	MCM3AP-AS1	-0.817211	1.11282e-08
Normal_Nucleus / Tumor_Nucleus	Epithelial	OVCH2	1.69588	1.15135e-08
Normal_Nucleus / Tumor_Nucleus	Epithelial	FABP4	0.217384	1.37714e-08
Normal_Nucleus / Tumor_Nucleus	Epithelial	ENSG00000287390	-2.09922	1.61734e-08
Normal_Nucleus / Tumor_Nucleus	Epithelial	ONECUT1	-0.704305	1.7392e-08
Normal_Nucleus / Tumor_Nucleus	Epithelial	FBLIM1	-0.6902	1.97859e-08
Normal_Nucleus / Tumor_Nucleus	Epithelial	DMBT1	2.58783	2.28835e-08
Normal_Nucleus / Tumor_Nucleus	Epithelial	ENSG00000227400	-1.22484	2.58142e-08
Normal_Nucleus / Tumor_Nucleus	Epithelial	TCF4	1.30225	2.64239e-08
Normal_Nucleus / Tumor_Nucleus	Epithelial	TECTA	0.340668	2.72806e-08
Normal_Nucleus / Tumor_Nucleus	Epithelial	ENSG00000271758	2.411	2.7822e-08
Normal_Nucleus / Tumor_Nucleus	Epithelial	RAMP3	0.281079	2.80575e-08
Normal_Nucleus / Tumor_Nucleus	Epithelial	ENSG00000254409	0.36791	3.12722e-08
Normal_Nucleus / Tumor_Nucleus	Epithelial	ENSG00000261468	0.42931	3.19334e-08
Normal_Nucleus / Tumor_Nucleus	Epithelial	SOBP	1.41305	3.25556e-08
Normal_Nucleus / Tumor_Nucleus	Epithelial	LINC01876	-2.99974	3.63497e-08
Normal_Nucleus / Tumor_Nucleus	Epithelial	WNT3A	1.27407	3.66284e-08
Normal_Nucleus / Tumor_Nucleus	Epithelial	WDR12	-0.723965	3.71352e-08
Normal_Nucleus / Tumor_Nucleus	Epithelial	PAQR5-DT	0.69666	3.86117e-08
Normal_Nucleus / Tumor_Nucleus	Epithelial	DUOX2	0.534267	3.99375e-08
Normal_Nucleus / Tumor_Nucleus	Epithelial	LINC02257	-2.89126	4.4942e-08
Normal_Nucleus / Tumor_Nucleus	Epithelial	COL4A1	3.24475	4.54189e-08
Normal_Nucleus / Tumor_Nucleus	Epithelial	TRAF5	-1.16096	4.84879e-08
Normal_Nucleus / Tumor_Nucleus	Epithelial	ITGA5	0.40073	6.53301e-08
Normal_Nucleus / Tumor_Nucleus	Epithelial	VSIG2	0.587049	7.19557e-08
Normal_Nucleus / Tumor_Nucleus	Epithelial	TMEM132C	0.326967	7.70673e-08
Normal_Nucleus / Tumor_Nucleus	Epithelial	COLEC12	2.53663	8.35534e-08
Normal_Nucleus / Tumor_Nucleus	Epithelial	ANO2	0.816338	8.47717e-08
Normal_Nucleus / Tumor_Nucleus	Epithelial	ENSG00000271880	0.195665	9.36536e-08
Normal_Nucleus / Tumor_Nucleus	Epithelial	CLIC5	2.95729	9.94815e-08
Normal_Nucleus / Tumor_Nucleus	Epithelial	LINC02082	0.423641	1.23195e-07
Normal_Nucleus / Tumor_Nucleus	Epithelial	ENSG00000177725	0.867177	1.23378e-07
Normal_Nucleus / Tumor_Nucleus	Epithelial	ADIRF-AS1	0.901607	1.30207e-07
Normal_Nucleus / Tumor_Nucleus	Epithelial	UQCC2	-0.812944	1.31675e-07
Normal_Nucleus / Tumor_Nucleus	Epithelial	NOVA2	0.240837	1.44822e-07
Normal_Nucleus / Tumor_Nucleus	Epithelial	TPPP3	0.650241	1.47303e-07
Normal_Nucleus / Tumor_Nucleus	Epithelial	GMDS	-1.64126	1.73992e-07
Normal_Nucleus / Tumor_Nucleus	Epithelial	LINC00842	0.369886	1.74365e-07
Normal_Nucleus / Tumor_Nucleus	Epithelial	ENTREP1	2.60403	1.88211e-07
Normal_Nucleus / Tumor_Nucleus	Epithelial	ENSG00000285939	0.574441	2.20782e-07
Normal_Nucleus / Tumor_Nucleus	Epithelial	LINC00676	-0.651034	2.3184e-07
Normal_Nucleus / Tumor_Nucleus	Epithelial	ENSG00000286492	0.329423	2.73329e-07
Normal_Nucleus / Tumor_Nucleus	Epithelial	NTMT1	-1.11407	2.95218e-07
Normal_Nucleus / Tumor_Nucleus	Epithelial	TOX3	-3.04864	3.344e-07
Normal_Nucleus / Tumor_Nucleus	Epithelial	AKR1C3	-1.97625	3.5182e-07
Normal_Nucleus / Tumor_Nucleus	Epithelial	SLC2A3	2.35337	3.60849e-07
Normal_Nucleus / Tumor_Nucleus	Epithelial	AFAP1-AS1	-0.942164	3.85694e-07
Normal_Nucleus / Tumor_Nucleus	Epithelial	ENSG00000285837	0.202589	3.89912e-07
Normal_Nucleus / Tumor_Nucleus	Epithelial	PLA2G4F	1.68393	4.44723e-07
Normal_Nucleus / Tumor_Nucleus	Epithelial	ENSG00000223725	-1.21134	4.51815e-07
Normal_Nucleus / Tumor_Nucleus	Epithelial	LAMP3	2.25695	4.52453e-07
Normal_Nucleus / Tumor_Nucleus	Epithelial	TTC39C	-2.01347	4.57808e-07
Normal_Nucleus / Tumor_Nucleus	Epithelial	KCNA4	0.206315	4.68072e-07
Normal_Nucleus / Tumor_Nucleus	Epithelial	CABYR	-1.08051	5.47025e-07
Normal_Nucleus / Tumor_Nucleus	Epithelial	PDE8B	0.23126	5.69e-07
Normal_Nucleus / Tumor_Nucleus	Epithelial	ABCC3	-3.21505	6.57145e-07
Normal_Nucleus / Tumor_Nucleus	Epithelial	IL20RA	1.93247	6.64662e-07
Normal_Nucleus / Tumor_Nucleus	Epithelial	ARHGEF26	2.44245	7.05431e-07
Normal_Nucleus / Tumor_Nucleus	Epithelial	SLC12A4	0.747304	7.21063e-07
Normal_Nucleus / Tumor_Nucleus	Epithelial	TMEM182	-1.10848	7.60499e-07
Normal_Nucleus / Tumor_Nucleus	Epithelial	SCAI	1.9821	7.61505e-07
Normal_Nucleus / Tumor_Nucleus	Epithelial	SLC2A1	-0.778924	7.94807e-07
Normal_Nucleus / Tumor_Nucleus	Epithelial	KPNB1-DT	-0.573733	8.54688e-07
Normal_Nucleus / Tumor_Nucleus	Epithelial	ROBO4	0.20281	9.1234e-07
Normal_Nucleus / Tumor_Nucleus	Epithelial	PSMG3	-0.805466	9.14189e-07
Normal_Nucleus / Tumor_Nucleus	Epithelial	TMEM64	1.28933	9.74257e-07
Normal_Nucleus / Tumor_Nucleus	Epithelial	RBM12B	-0.753916	9.97081e-07
Normal_Nucleus / Tumor_Nucleus	Epithelial	DAPK2	2.57177	1.1119e-06
Normal_Nucleus / Tumor_Nucleus	Epithelial	BNIP3P4	-0.593295	1.16021e-06
Normal_Nucleus / Tumor_Nucleus	Epithelial	C10orf88B	-0.331004	1.1645e-06
Normal_Nucleus / Tumor_Nucleus	Epithelial	UHMK1	-1.05603	1.20612e-06
Normal_Nucleus / Tumor_Nucleus	Epithelial	FSTL4	-3.88634	1.20933e-06
Normal_Nucleus / Tumor_Nucleus	Epithelial	PKHD1L1	0.593201	1.24058e-06
Normal_Nucleus / Tumor_Nucleus	Epithelial	TRHDE	0.751224	1.3048e-06
Normal_Nucleus / Tumor_Nucleus	Epithelial	MTBP	-0.59557	1.38552e-06
Normal_Nucleus / Tumor_Nucleus	Epithelial	ENSG00000279289	0.463933	1.40906e-06
Normal_Nucleus / Tumor_Nucleus	Epithelial	LHFPL3-AS1	1.26406	1.48763e-06
Normal_Nucleus / Tumor_Nucleus	Epithelial	TEF	1.28662	1.50463e-06
Normal_Nucleus / Tumor_Nucleus	Epithelial	ZNF385D	0.636585	1.60686e-06
Normal_Nucleus / Tumor_Nucleus	Epithelial	PLEKHA6	-2.65791	1.77013e-06
Normal_Nucleus / Tumor_Nucleus	Epithelial	C1orf43	-0.776109	1.84035e-06
Normal_Nucleus / Tumor_Nucleus	Epithelial	ENSG00000289911	-2.39272	1.86709e-06
Normal_Nucleus / Tumor_Nucleus	Epithelial	LINC01914	0.352908	1.92355e-06
Normal_Nucleus / Tumor_Nucleus	Epithelial	RIC3	1.50653	1.93552e-06
Normal_Nucleus / Tumor_Nucleus	Epithelial	LUCAT1	-1.73867	2.01749e-06
Normal_Nucleus / Tumor_Nucleus	Epithelial	FAM136A	-0.457048	2.09565e-06
Normal_Nucleus / Tumor_Nucleus	Epithelial	PRKCQ	1.83085	2.23059e-06
Normal_Nucleus / Tumor_Nucleus	Epithelial	LINC02381	-0.385624	2.31408e-06
Normal_Nucleus / Tumor_Nucleus	Epithelial	ZC3HAV1L	-0.6305	2.39718e-06
Normal_Nucleus / Tumor_Nucleus	Epithelial	NQO2	-0.788423	2.4041e-06
Normal_Nucleus / Tumor_Nucleus	Epithelial	XRCC2	-0.55848	2.46567e-06
Normal_Nucleus / Tumor_Nucleus	Epithelial	GCNT4	0.63135	2.48013e-06
Normal_Nucleus / Tumor_Nucleus	Epithelial	PIR	-1.10885	2.55804e-06
Normal_Nucleus / Tumor_Nucleus	Epithelial	GAB3	0.900648	2.56757e-06
Normal_Nucleus / Tumor_Nucleus	Epithelial	ENSG00000249856	0.200342	2.59233e-06
Normal_Nucleus / Tumor_Nucleus	Epithelial	ENSG00000287593	0.128378	2.87136e-06
Normal_Nucleus / Tumor_Nucleus	Epithelial	MAP6	0.772174	2.89553e-06
Normal_Nucleus / Tumor_Nucleus	Epithelial	CPE	-2.11811	2.94122e-06
Normal_Nucleus / Tumor_Nucleus	Epithelial	NPSR1-AS1	-2.90061	3.02724e-06
Normal_Nucleus / Tumor_Nucleus	Epithelial	DLEU1	-3.54004	3.04241e-06
Normal_Nucleus / Tumor_Nucleus	Epithelial	LINC02835	-0.288089	3.05809e-06
Normal_Nucleus / Tumor_Nucleus	Epithelial	ZFPM2-AS1	-3.47206	3.07703e-06
Normal_Nucleus / Tumor_Nucleus	Epithelial	LINC02772	0.640549	3.19581e-06
Normal_Nucleus / Tumor_Nucleus	Epithelial	DUOX1	2.11891	3.22213e-06
Normal_Nucleus / Tumor_Nucleus	Epithelial	FGFR2	2.15411	3.25807e-06
Normal_Nucleus / Tumor_Nucleus	Epithelial	ENSG00000286850	-1.20202	3.5096e-06
Normal_Nucleus / Tumor_Nucleus	Epithelial	LPGAT1	-1.49607	3.51574e-06
Normal_Nucleus / Tumor_Nucleus	Epithelial	APBA2	-1.43266	3.59556e-06
Normal_Nucleus / Tumor_Nucleus	Epithelial	ENSG00000286863	1.10645	3.77941e-06
Normal_Nucleus / Tumor_Nucleus	Epithelial	LRRC20	-0.773908	3.99789e-06
Normal_Nucleus / Tumor_Nucleus	Epithelial	PAPOLB	0.290452	4.11781e-06
Normal_Nucleus / Tumor_Nucleus	Epithelial	LGR4	-2.15033	4.73965e-06
Normal_Nucleus / Tumor_Nucleus	Epithelial	MGAT4C	0.531435	4.79192e-06
Normal_Nucleus / Tumor_Nucleus	Epithelial	DTL	-0.645394	4.85745e-06
Normal_Nucleus / Tumor_Nucleus	Epithelial	LINC01094	0.551976	4.98326e-06
Normal_Nucleus / Tumor_Nucleus	Epithelial	ENSG00000265204	-0.622051	5.32522e-06
Normal_Nucleus / Tumor_Nucleus	Epithelial	SPAAR	0.309258	5.91387e-06
Normal_Nucleus / Tumor_Nucleus	Epithelial	MIR924HG	-2.08849	5.93452e-06
Normal_Nucleus / Tumor_Nucleus	Epithelial	CYGB	0.206786	6.05893e-06
Normal_Nucleus / Tumor_Nucleus	Epithelial	COLQ	0.802395	6.22745e-06
Normal_Nucleus / Tumor_Nucleus	Epithelial	LINC03031	0.275007	6.33332e-06
Normal_Nucleus / Tumor_Nucleus	Epithelial	SLCO3A1	2.56213	6.36441e-06
Normal_Nucleus / Tumor_Nucleus	Epithelial	CCND2	0.790766	6.44213e-06
Normal_Nucleus / Tumor_Nucleus	Epithelial	MFAP3L	0.718525	6.52273e-06
Normal_Nucleus / Tumor_Nucleus	Epithelial	PODXL2	-0.443603	6.57209e-06
Normal_Nucleus / Tumor_Nucleus	Epithelial	ARHGEF6	1.09493	6.59124e-06
Normal_Nucleus / Tumor_Nucleus	Epithelial	GRID1	1.02487	7.63832e-06
Normal_Nucleus / Tumor_Nucleus	Epithelial	CFAP210	1.85525	7.63984e-06
Normal_Nucleus / Tumor_Nucleus	Epithelial	BNC2	1.13976	7.79913e-06
Normal_Nucleus / Tumor_Nucleus	Epithelial	LINC01194	-1.6858	7.80224e-06
Normal_Nucleus / Tumor_Nucleus	Epithelial	PDPN	1.08219	7.8692e-06
Normal_Nucleus / Tumor_Nucleus	Epithelial	LINC00968	0.222537	7.90214e-06
Normal_Nucleus / Tumor_Nucleus	Epithelial	GOLM1	-1.39945	7.93612e-06
Normal_Nucleus / Tumor_Nucleus	Epithelial	MARCHF4	0.190369	8.06601e-06
Normal_Nucleus / Tumor_Nucleus	Epithelial	ENSG00000255330	0.721505	8.1851e-06
Normal_Nucleus / Tumor_Nucleus	Epithelial	PTGFR	2.03716	8.82722e-06
Normal_Nucleus / Tumor_Nucleus	Epithelial	PITX2	-0.60355	8.88309e-06
Normal_Nucleus / Tumor_Nucleus	Epithelial	SIPA1L2	-2.93781	9.2273e-06
Normal_Nucleus / Tumor_Nucleus	Epithelial	SCARF1	0.637435	9.69512e-06
Normal_Nucleus / Tumor_Nucleus	Epithelial	CYSTM1	2.46809	9.73537e-06
Normal_Nucleus / Tumor_Nucleus	Epithelial	INPP4B	-2.34699	9.88884e-06
Normal_Nucleus / Tumor_Nucleus	Epithelial	GOLGA7B	-1.01408	1.05803e-05
Normal_Nucleus / Tumor_Nucleus	Epithelial	ENSG00000277152	0.2139	1.09879e-05
Normal_Nucleus / Tumor_Nucleus	Epithelial	PYCR1	-0.498458	1.12868e-05
Normal_Nucleus / Tumor_Nucleus	Epithelial	ZNF251	-0.646287	1.14471e-05
Normal_Nucleus / Tumor_Nucleus	Epithelial	NEURL1B	-1.11458	1.17443e-05
Normal_Nucleus / Tumor_Nucleus	Epithelial	ENSG00000286511	0.268817	1.17843e-05
Normal_Nucleus / Tumor_Nucleus	Epithelial	TSHZ3	0.333408	1.19198e-05
Normal_Nucleus / Tumor_Nucleus	Epithelial	ITLN2	0.441384	1.21876e-05
Normal_Nucleus / Tumor_Nucleus	Epithelial	ANO4	0.285077	1.22304e-05
Normal_Nucleus / Tumor_Nucleus	Epithelial	JAM3	0.334484	1.25762e-05
Normal_Nucleus / Tumor_Nucleus	Epithelial	RRAD	0.910538	1.3504e-05
Normal_Nucleus / Tumor_Nucleus	Epithelial	RLIMP2	0.715605	1.37115e-05
Normal_Nucleus / Tumor_Nucleus	Epithelial	SLC19A1	2.27535	1.37315e-05
Normal_Nucleus / Tumor_Nucleus	Epithelial	LCAL1	-0.610499	1.38672e-05
Normal_Nucleus / Tumor_Nucleus	Epithelial	MYADM	1.38712	1.41566e-05
Normal_Nucleus / Tumor_Nucleus	Epithelial	MMP19	0.596717	1.41685e-05
Normal_Nucleus / Tumor_Nucleus	Epithelial	ARL13B	1.29417	1.42385e-05
Normal_Nucleus / Tumor_Nucleus	Epithelial	RUNX1	-1.35995	1.42875e-05
Normal_Nucleus / Tumor_Nucleus	Epithelial	IER5L	-0.406542	1.48399e-05
Normal_Nucleus / Tumor_Nucleus	Epithelial	EP300-AS1	1.17779	1.50189e-05
Normal_Nucleus / Tumor_Nucleus	Epithelial	LOXHD1	0.253177	1.50582e-05
Normal_Nucleus / Tumor_Nucleus	Epithelial	PMS1	-0.699211	1.51442e-05
Normal_Nucleus / Tumor_Nucleus	Epithelial	MIR99AHG	1.89557	1.6529e-05
Normal_Nucleus / Tumor_Nucleus	Epithelial	NEXN	1.47028	1.65717e-05
Normal_Nucleus / Tumor_Nucleus	Epithelial	TDRKH	-0.762747	1.68313e-05
Normal_Nucleus / Tumor_Nucleus	Epithelial	XYLB	-1.02254	1.74064e-05
Normal_Nucleus / Tumor_Nucleus	Epithelial	LINC02474	-2.55739	1.75321e-05
Normal_Nucleus / Tumor_Nucleus	Epithelial	ENSG00000285402	0.527346	1.78398e-05
Normal_Nucleus / Tumor_Nucleus	Epithelial	LAYN	0.343124	1.88141e-05
Normal_Nucleus / Tumor_Nucleus	Epithelial	FUT2	-0.377485	1.94579e-05
Normal_Nucleus / Tumor_Nucleus	Epithelial	UTP25	-0.605337	1.94699e-05
Normal_Nucleus / Tumor_Nucleus	Epithelial	RHOXF1P1	0.232289	2.05392e-05
Normal_Nucleus / Tumor_Nucleus	Epithelial	ENSG00000229618	-2.23975	2.18228e-05
Normal_Nucleus / Tumor_Nucleus	Epithelial	SYT15B	0.852183	2.18918e-05
Normal_Nucleus / Tumor_Nucleus	Epithelial	TMEM184A	-1.13373	2.19214e-05
Normal_Nucleus / Tumor_Nucleus	Epithelial	SRGAP2D	0.46922	2.69139e-05
Normal_Nucleus / Tumor_Nucleus	Epithelial	LINC00511	-2.34242	2.71182e-05
Normal_Nucleus / Tumor_Nucleus	Epithelial	ENSG00000290538	0.154426	2.78181e-05
Normal_Nucleus / Tumor_Nucleus	Epithelial	TACC1	3.05534	2.81724e-05
Normal_Nucleus / Tumor_Nucleus	Epithelial	VAT1L	0.309183	2.82057e-05
Normal_Nucleus / Tumor_Nucleus	Epithelial	NORAD	-0.843545	2.85719e-05
Normal_Nucleus / Tumor_Nucleus	Epithelial	METTL8	-0.875924	2.92862e-05
Normal_Nucleus / Tumor_Nucleus	Epithelial	CACNB4	1.69196	2.93217e-05
Normal_Nucleus / Tumor_Nucleus	Epithelial	OCIAD2	-0.763063	3.03437e-05
Normal_Nucleus / Tumor_Nucleus	Epithelial	P3H4	-0.408299	3.03675e-05
Normal_Nucleus / Tumor_Nucleus	Epithelial	TSKU	-0.362699	3.08163e-05
Normal_Nucleus / Tumor_Nucleus	Epithelial	LINC02320	-0.947486	3.25286e-05
Normal_Nucleus / Tumor_Nucleus	Epithelial	GRIK4	0.272486	3.25737e-05
Normal_Nucleus / Tumor_Nucleus	Epithelial	ID4	1.85923	3.26622e-05
Normal_Nucleus / Tumor_Nucleus	Epithelial	GAS7	1.00272	3.38434e-05
Normal_Nucleus / Tumor_Nucleus	Epithelial	CPEB1	0.39316	3.3858e-05
Normal_Nucleus / Tumor_Nucleus	Epithelial	STXBP6	1.75817	3.59155e-05
Normal_Nucleus / Tumor_Nucleus	Epithelial	PSD3	-2.06539	3.70825e-05
Normal_Nucleus / Tumor_Nucleus	Epithelial	LINC01993	-0.272397	3.7931e-05
Normal_Nucleus / Tumor_Nucleus	Epithelial	MTUS1-DT	-1.80603	3.80835e-05
Normal_Nucleus / Tumor_Nucleus	Epithelial	LINC01237	-0.571071	3.97887e-05
Normal_Nucleus / Tumor_Nucleus	Epithelial	PHF14	-1.15258	4.18326e-05
Normal_Nucleus / Tumor_Nucleus	Epithelial	TMEM252-DT	0.309544	4.22127e-05
Normal_Nucleus / Tumor_Nucleus	Epithelial	ANO7	-0.354696	4.43478e-05
Normal_Nucleus / Tumor_Nucleus	Epithelial	CD5L	0.309502	4.70456e-05
Normal_Nucleus / Tumor_Nucleus	Epithelial	IARS2	-0.691217	4.74649e-05
Normal_Nucleus / Tumor_Nucleus	Epithelial	TNFRSF11A	-0.616247	4.97539e-05
Normal_Nucleus / Tumor_Nucleus	Epithelial	ENSG00000286071	-0.375067	5.41938e-05
Normal_Nucleus / Tumor_Nucleus	Epithelial	ENSG00000222017	-1.97327	5.49721e-05
Normal_Nucleus / Tumor_Nucleus	Epithelial	SNTG2	0.373128	5.57273e-05
Normal_Nucleus / Tumor_Nucleus	Epithelial	SYT15	0.204402	6.02507e-05
Normal_Nucleus / Tumor_Nucleus	Epithelial	LRRC69	-0.854958	6.14494e-05
Normal_Nucleus / Tumor_Nucleus	Epithelial	RNF165	0.234364	6.29407e-05
Normal_Nucleus / Tumor_Nucleus	Epithelial	COL18A1	-1.61769	6.36897e-05
Normal_Nucleus / Tumor_Nucleus	Epithelial	CCDC54-AS1	0.959281	6.64943e-05
Normal_Nucleus / Tumor_Nucleus	Epithelial	DIPK2A	0.854373	6.74514e-05
Normal_Nucleus / Tumor_Nucleus	Epithelial	ENSG00000272789	0.0813438	6.78623e-05
Normal_Nucleus / Tumor_Nucleus	Epithelial	ADM2	-0.179212	7.09112e-05
Normal_Nucleus / Tumor_Nucleus	Epithelial	C3	2.87684	7.11104e-05
Normal_Nucleus / Tumor_Nucleus	Epithelial	FGR	0.659765	7.11471e-05
Normal_Nucleus / Tumor_Nucleus	Epithelial	DACH1	0.770339	7.27998e-05
Normal_Nucleus / Tumor_Nucleus	Epithelial	ASPG	0.753852	7.56309e-05
Normal_Nucleus / Tumor_Nucleus	Epithelial	AKR1C2	-3.33273	7.61651e-05
Normal_Nucleus / Tumor_Nucleus	Epithelial	LSAMP	2.84086	7.95202e-05
Normal_Nucleus / Tumor_Nucleus	Epithelial	HNRNPCP6	0.431742	7.98282e-05
Normal_Nucleus / Tumor_Nucleus	Epithelial	GPC3	0.590565	8.03708e-05
Normal_Nucleus / Tumor_Nucleus	Epithelial	LINC01435	0.81247	8.34454e-05
Normal_Nucleus / Tumor_Nucleus	Epithelial	SLC16A9	-0.929055	8.349e-05
Normal_Nucleus / Tumor_Nucleus	Epithelial	FAM83A-AS1	-0.410941	8.35116e-05
Normal_Nucleus / Tumor_Nucleus	Epithelial	PDZD4	0.312539	8.37315e-05
Normal_Nucleus / Tumor_Nucleus	Epithelial	ENSG00000253671	-1.07216	8.48509e-05
Normal_Nucleus / Tumor_Nucleus	Epithelial	MCEMP1	0.179966	8.56401e-05
Normal_Nucleus / Tumor_Nucleus	Epithelial	ENSG00000254556	0.131774	8.75325e-05
Normal_Nucleus / Tumor_Nucleus	Epithelial	ANLN	-1.02579	8.90749e-05
Normal_Nucleus / Tumor_Nucleus	Epithelial	ENSG00000285471	0.190751	8.94932e-05
Normal_Nucleus / Tumor_Nucleus	Epithelial	TBC1D16	-1.07657	9.86415e-05
Normal_Nucleus / Tumor_Nucleus	Epithelial	KCNN3	1.64612	0.000101669
Normal_Nucleus / Tumor_Nucleus	Epithelial	RSPH4A	0.497891	0.000104134
Normal_Nucleus / Tumor_Nucleus	Epithelial	ENSG00000290792	-0.425893	0.000105783
Normal_Nucleus / Tumor_Nucleus	Epithelial	C2CD6	-2.4632	0.000108268
Normal_Nucleus / Tumor_Nucleus	Epithelial	PARD6G	-0.365895	0.000113713
Normal_Nucleus / Tumor_Nucleus	Epithelial	LINC02974	0.12461	0.000121089
Normal_Nucleus / Tumor_Nucleus	Epithelial	LINC01270	-0.26899	0.000124575
Normal_Nucleus / Tumor_Nucleus	Epithelial	C1orf87	1.21913	0.000125862
Normal_Nucleus / Tumor_Nucleus	Epithelial	TTC13	-1.1949	0.000130414
Normal_Nucleus / Tumor_Nucleus	Epithelial	CRTAC1	1.34242	0.000131206
Normal_Nucleus / Tumor_Nucleus	Epithelial	TAGLN	0.822115	0.00013533
Normal_Nucleus / Tumor_Nucleus	Epithelial	SYNJ2	-0.879348	0.0001359
Normal_Nucleus / Tumor_Nucleus	Epithelial	ENSG00000237844	0.766925	0.000148666
Normal_Nucleus / Tumor_Nucleus	Epithelial	USP44	0.910405	0.000149036
Normal_Nucleus / Tumor_Nucleus	Epithelial	KRTCAP3	-1.15987	0.000150822
Normal_Nucleus / Tumor_Nucleus	Epithelial	TMED3	-0.747998	0.000154582
Normal_Nucleus / Tumor_Nucleus	Epithelial	H2AC6	-2.17637	0.00015567
Normal_Nucleus / Tumor_Nucleus	Epithelial	WIF1	2.62391	0.000161964
Normal_Nucleus / Tumor_Nucleus	Epithelial	KLHL29	2.29469	0.00016521
Normal_Nucleus / Tumor_Nucleus	Epithelial	ENSG00000261386	0.779938	0.000168744
Normal_Nucleus / Tumor_Nucleus	Epithelial	RYR2	0.661737	0.000172275
Normal_Nucleus / Tumor_Nucleus	Epithelial	HMSD	0.179955	0.000179523
Normal_Nucleus / Tumor_Nucleus	Epithelial	EPHA4	-1.56233	0.00017953
Normal_Nucleus / Tumor_Nucleus	Epithelial	ENSG00000286277	1.16678	0.000180125
Normal_Nucleus / Tumor_Nucleus	Epithelial	TTLL9	1.42856	0.00018437
Normal_Nucleus / Tumor_Nucleus	Epithelial	VPS45	-0.846313	0.000187264
Normal_Nucleus / Tumor_Nucleus	Epithelial	BTK	0.33541	0.000190809
Normal_Nucleus / Tumor_Nucleus	Epithelial	RN7SKP154	0.0890067	0.000191712
Normal_Nucleus / Tumor_Nucleus	Epithelial	LINC02016	0.680797	0.000194504
Normal_Nucleus / Tumor_Nucleus	Epithelial	FAM181A	0.0885506	0.000198853
Normal_Nucleus / Tumor_Nucleus	Epithelial	ENSG00000255829	0.717587	0.000201743
Normal_Nucleus / Tumor_Nucleus	Epithelial	CARD14	-1.06209	0.000202563
Normal_Nucleus / Tumor_Nucleus	Epithelial	BRIP1	-1.10507	0.000222517
Normal_Nucleus / Tumor_Nucleus	Epithelial	RGS16	1.43568	0.000238425
Normal_Nucleus / Tumor_Nucleus	Epithelial	LINC03000	0.250886	0.000248159
Normal_Nucleus / Tumor_Nucleus	Epithelial	NXPH1	-0.638307	0.000248515
Normal_Nucleus / Tumor_Nucleus	Epithelial	LINC00607	1.27103	0.000248634
Normal_Nucleus / Tumor_Nucleus	Epithelial	NRG3	3.02253	0.000284498
Normal_Nucleus / Tumor_Nucleus	Epithelial	IQSEC3	0.136962	0.000286241
Normal_Nucleus / Tumor_Nucleus	Epithelial	LINC01266	0.769888	0.000286689
Normal_Nucleus / Tumor_Nucleus	Epithelial	AFF3	3.01315	0.000295685
Normal_Nucleus / Tumor_Nucleus	Epithelial	ENSG00000229151	0.72231	0.00030592
Normal_Nucleus / Tumor_Nucleus	Epithelial	SETDB1	-0.636512	0.000306005
Normal_Nucleus / Tumor_Nucleus	Epithelial	DZIP1L	1.66828	0.000309865
Normal_Nucleus / Tumor_Nucleus	Epithelial	CHKB-DT	-0.409246	0.000320733
Normal_Nucleus / Tumor_Nucleus	Epithelial	LINC01331	0.731147	0.000336554
Normal_Nucleus / Tumor_Nucleus	Epithelial	TMPRSS4	-1.67982	0.000339543
Normal_Nucleus / Tumor_Nucleus	Epithelial	CSF3	1.03965	0.000339638
Normal_Nucleus / Tumor_Nucleus	Epithelial	C10orf67-AS1	0.0823002	0.000342444
Normal_Nucleus / Tumor_Nucleus	Epithelial	ENPP2	0.632723	0.000352726
Normal_Nucleus / Tumor_Nucleus	Epithelial	PLIN4	0.255345	0.000359302
Normal_Nucleus / Tumor_Nucleus	Epithelial	LINC00624	-0.955264	0.000359799
Normal_Nucleus / Tumor_Nucleus	Epithelial	AHR	-3.53689	0.000362244
Normal_Nucleus / Tumor_Nucleus	Epithelial	ENSG00000278931	0.322184	0.000369587
Normal_Nucleus / Tumor_Nucleus	Epithelial	GLRB	-0.71257	0.000374182
Normal_Nucleus / Tumor_Nucleus	Epithelial	ASPM	-0.908528	0.000383829
Normal_Nucleus / Tumor_Nucleus	Epithelial	LINC01589	-1.03304	0.000384275
Normal_Nucleus / Tumor_Nucleus	Epithelial	LMO2	0.40189	0.00039699
Normal_Nucleus / Tumor_Nucleus	Epithelial	ALDH1A3	0.606676	0.000405242
Normal_Nucleus / Tumor_Nucleus	Epithelial	PCBP3	-0.843573	0.000406751
Normal_Nucleus / Tumor_Nucleus	Epithelial	PRKCQ-AS1	0.761043	0.000408773
Normal_Nucleus / Tumor_Nucleus	Epithelial	NUF2	-0.675485	0.00041022
Normal_Nucleus / Tumor_Nucleus	Epithelial	ELMOD1	0.217529	0.000420403
Normal_Nucleus / Tumor_Nucleus	Epithelial	CD80	0.524867	0.000433717
Normal_Nucleus / Tumor_Nucleus	Epithelial	DTYMK	-0.425245	0.00044594
Normal_Nucleus / Tumor_Nucleus	Epithelial	CAV1	3.11208	0.000448704
Normal_Nucleus / Tumor_Nucleus	Epithelial	ADAMTS7P3	0.0819249	0.000454248
Normal_Nucleus / Tumor_Nucleus	Epithelial	RORA	2.05741	0.000454521
Normal_Nucleus / Tumor_Nucleus	Epithelial	NRGN	0.971313	0.000465808
Normal_Nucleus / Tumor_Nucleus	Epithelial	IQGAP3	-0.59174	0.000466322
Normal_Nucleus / Tumor_Nucleus	Epithelial	ENSG00000291126	-0.875293	0.000480306
Normal_Nucleus / Tumor_Nucleus	Epithelial	INHBA	1.16302	0.000494848
Normal_Nucleus / Tumor_Nucleus	Epithelial	ENSG00000264825	0.158656	0.000503148
Normal_Nucleus / Tumor_Nucleus	Epithelial	ENSG00000219133	-0.130373	0.000520179
Normal_Nucleus / Tumor_Nucleus	Epithelial	APBA1	-1.30722	0.000527927
Normal_Nucleus / Tumor_Nucleus	Epithelial	ENSG00000287806	-0.227984	0.0005487
Normal_Nucleus / Tumor_Nucleus	Epithelial	GPT2	-2.35494	0.000550368
Normal_Nucleus / Tumor_Nucleus	Epithelial	CCDC13	0.513491	0.00055369
Normal_Nucleus / Tumor_Nucleus	Epithelial	MIR325HG	0.758811	0.000559627
Normal_Nucleus / Tumor_Nucleus	Epithelial	ENSG00000253288	1.82624	0.000565898
Normal_Nucleus / Tumor_Nucleus	Epithelial	FAM3C	-1.19985	0.000567452
Normal_Nucleus / Tumor_Nucleus	Epithelial	TENM2	0.529626	0.000572875
Normal_Nucleus / Tumor_Nucleus	Epithelial	COL1A1	-1.11203	0.000587506
Normal_Nucleus / Tumor_Nucleus	Epithelial	RALGPS2	-1.97896	0.000598201
Normal_Nucleus / Tumor_Nucleus	Epithelial	LENG8-AS1	-0.593132	0.00060061
Normal_Nucleus / Tumor_Nucleus	Epithelial	TMEM79	-0.266948	0.00060173
Normal_Nucleus / Tumor_Nucleus	Epithelial	STARD13	1.84194	0.000602518
Normal_Nucleus / Tumor_Nucleus	Epithelial	WASF3	2.63351	0.000604583
Normal_Nucleus / Tumor_Nucleus	Epithelial	P2RX1	0.317443	0.000604762
Normal_Nucleus / Tumor_Nucleus	Epithelial	METTL13	-0.51858	0.000612515
Normal_Nucleus / Tumor_Nucleus	Epithelial	ENSG00000224700	0.312522	0.00061379
Normal_Nucleus / Tumor_Nucleus	Epithelial	PPP1R3B	-1.26626	0.000615937
Normal_Nucleus / Tumor_Nucleus	Epithelial	ST13P11	0.0739119	0.000617177
Normal_Nucleus / Tumor_Nucleus	Epithelial	ENSG00000285933	0.127925	0.000636905
Normal_Nucleus / Tumor_Nucleus	Epithelial	ICA1	-2.17892	0.00065569
Normal_Nucleus / Tumor_Nucleus	Epithelial	ENSG00000281091	1.06816	0.000663343
Normal_Nucleus / Tumor_Nucleus	Epithelial	ENSG00000226197	0.167591	0.000668634
Normal_Nucleus / Tumor_Nucleus	Epithelial	DIPK2B	0.244164	0.000676704
Normal_Nucleus / Tumor_Nucleus	Epithelial	FKBP14	-0.8534	0.000710174
Normal_Nucleus / Tumor_Nucleus	Epithelial	MGAT3	0.431657	0.000715327
Normal_Nucleus / Tumor_Nucleus	Epithelial	ENSG00000229970	-0.44303	0.000726866
Normal_Nucleus / Tumor_Nucleus	Epithelial	CYP4Z1	1.00386	0.00072707
Normal_Nucleus / Tumor_Nucleus	Epithelial	ENSG00000258461	0.894643	0.000741512
Normal_Nucleus / Tumor_Nucleus	Epithelial	ENSG00000289310	1.21766	0.000749164
Normal_Nucleus / Tumor_Nucleus	Epithelial	PCAT6	-0.181771	0.000750202
Normal_Nucleus / Tumor_Nucleus	Epithelial	CACNA2D1	1.59259	0.000756632
Normal_Nucleus / Tumor_Nucleus	Epithelial	VEPH1	2.15085	0.000764609
Normal_Nucleus / Tumor_Nucleus	Epithelial	STYK1	-0.619713	0.000769313
Normal_Nucleus / Tumor_Nucleus	Epithelial	ZDHHC18	-0.683041	0.000779475
Normal_Nucleus / Tumor_Nucleus	Epithelial	CSMD1	0.85361	0.00078682
Normal_Nucleus / Tumor_Nucleus	Epithelial	RPL23AP32	0.499569	0.000791229
Normal_Nucleus / Tumor_Nucleus	Epithelial	RNU6ATAC12P	0.082646	0.000803532
Normal_Nucleus / Tumor_Nucleus	Epithelial	ZNF696	-0.348805	0.00081959
Normal_Nucleus / Tumor_Nucleus	Epithelial	BRAFP1	0.0922234	0.000820135
Normal_Nucleus / Tumor_Nucleus	Epithelial	TMEM167A	-0.766092	0.000858404
Normal_Nucleus / Tumor_Nucleus	Epithelial	DLEU7	-1.65587	0.000859833
Normal_Nucleus / Tumor_Nucleus	Epithelial	PAQR5	1.26646	0.000868326
Normal_Nucleus / Tumor_Nucleus	Epithelial	SCCPDH	-0.618129	0.000873337
Normal_Nucleus / Tumor_Nucleus	Epithelial	EPB41L3	2.39683	0.000876574
Normal_Nucleus / Tumor_Nucleus	Epithelial	ENSG00000234540	0.217218	0.000882386
Normal_Nucleus / Tumor_Nucleus	Epithelial	TMEM47	0.146804	0.00089379
Normal_Nucleus / Tumor_Nucleus	Epithelial	KLHL12	-0.489664	0.000895436
Normal_Nucleus / Tumor_Nucleus	Epithelial	PVT1	-2.2244	0.000900109
Normal_Nucleus / Tumor_Nucleus	Epithelial	OSGEPL1	-0.440299	0.000906417
Normal_Nucleus / Tumor_Nucleus	Epithelial	BCO2	0.91275	0.000956239
Normal_Nucleus / Tumor_Nucleus	Epithelial	NUDT17	-0.218954	0.000956509
Normal_Nucleus / Tumor_Nucleus	Epithelial	CD99L2	-0.962879	0.000973599
Normal_Nucleus / Tumor_Nucleus	Epithelial	ACSS3	1.81813	0.000981244
Normal_Nucleus / Tumor_Nucleus	Epithelial	CLSTN2	0.732597	0.000995457
Normal_Nucleus / Tumor_Nucleus	Epithelial	MDK	-1.06887	0.000997493
Normal_Nucleus / Tumor_Nucleus	Epithelial	IL34	1.54566	0.00101772
Normal_Nucleus / Tumor_Nucleus	Epithelial	E2F3	-1.46283	0.00102564
Normal_Nucleus / Tumor_Nucleus	Epithelial	USP2	0.318355	0.00105387
Normal_Nucleus / Tumor_Nucleus	Epithelial	OLR1	1.00111	0.00106138
Normal_Nucleus / Tumor_Nucleus	Epithelial	PKNOX2	0.371174	0.00106573
Normal_Nucleus / Tumor_Nucleus	Epithelial	TAMALIN	0.314211	0.00108028
Normal_Nucleus / Tumor_Nucleus	Epithelial	SRP9	-0.722148	0.00110703
Normal_Nucleus / Tumor_Nucleus	Epithelial	RASGRP2	0.269417	0.00111795
Normal_Nucleus / Tumor_Nucleus	Epithelial	CFAP20DC-DT	0.498563	0.00113193
Normal_Nucleus / Tumor_Nucleus	Epithelial	HDHD3	-0.633274	0.00114512
Normal_Nucleus / Tumor_Nucleus	Epithelial	EDNRB	0.450736	0.00116674
Normal_Nucleus / Tumor_Nucleus	Epithelial	CACNA2D3	2.04247	0.001189
Normal_Nucleus / Tumor_Nucleus	Epithelial	ARAP2	2.26548	0.00120219
Normal_Nucleus / Tumor_Nucleus	Epithelial	TMSB10	-1.56011	0.00122351
Normal_Nucleus / Tumor_Nucleus	Epithelial	SLC5A9	0.653512	0.00126292
Normal_Nucleus / Tumor_Nucleus	Epithelial	ENSG00000273151	-0.6775	0.00132144
Normal_Nucleus / Tumor_Nucleus	Epithelial	RPL22P1	0.459339	0.00133486
Normal_Nucleus / Tumor_Nucleus	Epithelial	EDEM3	-1.02736	0.0013409
Normal_Nucleus / Tumor_Nucleus	Epithelial	TDRD9	0.375662	0.00134237
Normal_Nucleus / Tumor_Nucleus	Epithelial	RIMS2	0.733452	0.00134306
Normal_Nucleus / Tumor_Nucleus	Epithelial	ENSG00000234902	-0.317574	0.00134439
Normal_Nucleus / Tumor_Nucleus	Epithelial	ARHGAP40	-1.12126	0.00137856
Normal_Nucleus / Tumor_Nucleus	Epithelial	SILC1	0.513229	0.0013933
Normal_Nucleus / Tumor_Nucleus	Epithelial	HIVEP2-DT	0.967207	0.00140507
Normal_Nucleus / Tumor_Nucleus	Epithelial	HMGB3	-0.919918	0.00143428
Normal_Nucleus / Tumor_Nucleus	Epithelial	HSPB8	0.660972	0.00149488
Normal_Nucleus / Tumor_Nucleus	Epithelial	NAT9	-0.673111	0.00150529
Normal_Nucleus / Tumor_Nucleus	Epithelial	LINC01768	0.219484	0.0015324
Normal_Nucleus / Tumor_Nucleus	Epithelial	SCIN	-2.10456	0.00155149
Normal_Nucleus / Tumor_Nucleus	Epithelial	KIF26B	-3.15341	0.00161029
Normal_Nucleus / Tumor_Nucleus	Epithelial	SMIM22	-0.71302	0.00161684
Normal_Nucleus / Tumor_Nucleus	Epithelial	IQCA1	1.45978	0.00162002
Normal_Nucleus / Tumor_Nucleus	Epithelial	RPS11	-0.680013	0.00162385
Normal_Nucleus / Tumor_Nucleus	Epithelial	ZNF529-AS1	-0.613545	0.0016453
Normal_Nucleus / Tumor_Nucleus	Epithelial	SLC27A6	0.276209	0.00164987
Normal_Nucleus / Tumor_Nucleus	Epithelial	ALDH18A1	-0.514593	0.00167271
Normal_Nucleus / Tumor_Nucleus	Epithelial	SKAP2	-1.88774	0.00168494
Normal_Nucleus / Tumor_Nucleus	Epithelial	PLIN5	1.26834	0.00168838
Normal_Nucleus / Tumor_Nucleus	Epithelial	ENSG00000290989	-0.820847	0.00170452
Normal_Nucleus / Tumor_Nucleus	Epithelial	MGC27382	2.73524	0.00171926
Normal_Nucleus / Tumor_Nucleus	Epithelial	ENSG00000260289	-3.78869	0.00173032
Normal_Nucleus / Tumor_Nucleus	Epithelial	RPL5P14	0.0842715	0.00176358
Normal_Nucleus / Tumor_Nucleus	Epithelial	ENPEP	-1.00531	0.00177321
Normal_Nucleus / Tumor_Nucleus	Epithelial	LINC01426	-0.806246	0.00179969
Normal_Nucleus / Tumor_Nucleus	Epithelial	TGFBR3	1.23154	0.00182831
Normal_Nucleus / Tumor_Nucleus	Epithelial	JDP2	1.68522	0.0018326
Normal_Nucleus / Tumor_Nucleus	Epithelial	TDRKH-AS1	-0.225091	0.00183853
Normal_Nucleus / Tumor_Nucleus	Epithelial	MIR9-1HG	-0.381336	0.00195336
Normal_Nucleus / Tumor_Nucleus	Epithelial	TMEM106B	-1.00779	0.00196376
Normal_Nucleus / Tumor_Nucleus	Epithelial	ENSG00000291293	0.169336	0.00199088
Normal_Nucleus / Tumor_Nucleus	Epithelial	KANK3	0.430157	0.00201152
Normal_Nucleus / Tumor_Nucleus	Epithelial	LIMK1	-0.753401	0.00205897
Normal_Nucleus / Tumor_Nucleus	Epithelial	LINC02898	1.17719	0.00206876
Normal_Nucleus / Tumor_Nucleus	Epithelial	ENSG00000198106	0.562298	0.0020848
Normal_Nucleus / Tumor_Nucleus	Epithelial	ENSG00000273269	0.477206	0.00213456
Normal_Nucleus / Tumor_Nucleus	Epithelial	PLA2G4A	-1.92929	0.00214916
Normal_Nucleus / Tumor_Nucleus	Epithelial	RRN3P2	0.321847	0.00219559
Normal_Nucleus / Tumor_Nucleus	Epithelial	H2BC5	-0.742744	0.00224085
Normal_Nucleus / Tumor_Nucleus	Epithelial	FLAD1	-0.621368	0.00225004
Normal_Nucleus / Tumor_Nucleus	Epithelial	RASSF8	2.43756	0.00227905
Normal_Nucleus / Tumor_Nucleus	Epithelial	PHKA1	-0.946646	0.00229087
Normal_Nucleus / Tumor_Nucleus	Epithelial	RRM2	-1.29932	0.00233657
Normal_Nucleus / Tumor_Nucleus	Epithelial	GFPT2	0.874243	0.00234787
Normal_Nucleus / Tumor_Nucleus	Epithelial	LEMD1	-0.984363	0.00239608
Normal_Nucleus / Tumor_Nucleus	Epithelial	NOXA1	-0.832345	0.00240023
Normal_Nucleus / Tumor_Nucleus	Epithelial	NTRK3	0.180181	0.00241087
Normal_Nucleus / Tumor_Nucleus	Epithelial	SMG5	-0.701893	0.00244201
Normal_Nucleus / Tumor_Nucleus	Epithelial	AMOTL1	1.69986	0.00245626
Normal_Nucleus / Tumor_Nucleus	Epithelial	FSTL1	1.52949	0.00250253
Normal_Nucleus / Tumor_Nucleus	Epithelial	GATA2-AS1	-1.24893	0.00251374
Normal_Nucleus / Tumor_Nucleus	Epithelial	ENSG00000197550	-0.298262	0.00251844
Normal_Nucleus / Tumor_Nucleus	Epithelial	BTNL8	0.124007	0.0025309
Normal_Nucleus / Tumor_Nucleus	Epithelial	CACNA2D2	1.88881	0.00253724
Normal_Nucleus / Tumor_Nucleus	Epithelial	TESC	-1.91289	0.00258707
Normal_Nucleus / Tumor_Nucleus	Epithelial	KIF17	0.415702	0.00259241
Normal_Nucleus / Tumor_Nucleus	Epithelial	NFATC3	1.39101	0.00267617
Normal_Nucleus / Tumor_Nucleus	Epithelial	LINC02398	-4.30025	0.00267717
Normal_Nucleus / Tumor_Nucleus	Epithelial	EYA2	1.52963	0.00268128
Normal_Nucleus / Tumor_Nucleus	Epithelial	WFS1	1.0528	0.00268978
Normal_Nucleus / Tumor_Nucleus	Epithelial	ACVRL1	0.248907	0.00271963
Normal_Nucleus / Tumor_Nucleus	Epithelial	BTNL9	0.651397	0.0027528
Normal_Nucleus / Tumor_Nucleus	Epithelial	FBXO32	-0.829085	0.00280846
Normal_Nucleus / Tumor_Nucleus	Epithelial	EPRS1	-0.754177	0.00281999
Normal_Nucleus / Tumor_Nucleus	Epithelial	ASB16-AS1	-0.451577	0.00284496
Normal_Nucleus / Tumor_Nucleus	Epithelial	DOCK4	1.82814	0.00285435
Normal_Nucleus / Tumor_Nucleus	Epithelial	SFT2D2	-0.819453	0.00295623
Normal_Nucleus / Tumor_Nucleus	Epithelial	ZPBP	0.22527	0.00296598
Normal_Nucleus / Tumor_Nucleus	Epithelial	TMEM238	-0.433519	0.00296789
Normal_Nucleus / Tumor_Nucleus	Epithelial	MEST	-0.510597	0.00297645
Normal_Nucleus / Tumor_Nucleus	Epithelial	ENSG00000242880	0.275635	0.00300722
Normal_Nucleus / Tumor_Nucleus	Epithelial	ADRA2A	-0.18807	0.00306251
Normal_Nucleus / Tumor_Nucleus	Epithelial	PYGO1	1.11569	0.00308374
Normal_Nucleus / Tumor_Nucleus	Epithelial	LINC02541	0.361166	0.00311393
Normal_Nucleus / Tumor_Nucleus	Epithelial	RPL22P16	0.155265	0.00320474
Normal_Nucleus / Tumor_Nucleus	Epithelial	LRRC74B	0.885394	0.00320521
Normal_Nucleus / Tumor_Nucleus	Epithelial	ENSG00000226266	-0.574049	0.00325534
Normal_Nucleus / Tumor_Nucleus	Epithelial	NUPR1	0.950131	0.00326881
Normal_Nucleus / Tumor_Nucleus	Epithelial	ENSG00000259754	0.912186	0.00327431
Normal_Nucleus / Tumor_Nucleus	Epithelial	CDC14A	1.36229	0.00328266
Normal_Nucleus / Tumor_Nucleus	Epithelial	MARCKSL1	-0.613012	0.00331546
Normal_Nucleus / Tumor_Nucleus	Epithelial	TMEM255A	0.133165	0.00333974
Normal_Nucleus / Tumor_Nucleus	Epithelial	KCTD9P4	0.163421	0.00335642
Normal_Nucleus / Tumor_Nucleus	Epithelial	RAD54B	-0.556048	0.00335693
Normal_Nucleus / Tumor_Nucleus	Epithelial	ADAM15	-0.567665	0.00341214
Normal_Nucleus / Tumor_Nucleus	Epithelial	VPS13B-DT	-0.650916	0.00344028
Normal_Nucleus / Tumor_Nucleus	Epithelial	UCHL5	-0.858869	0.00347561
Normal_Nucleus / Tumor_Nucleus	Epithelial	ENSG00000257060	0.546856	0.0034886
Normal_Nucleus / Tumor_Nucleus	Epithelial	GPR89B	-0.69134	0.00349816
Normal_Nucleus / Tumor_Nucleus	Epithelial	CBLC	-0.915056	0.00356714
Normal_Nucleus / Tumor_Nucleus	Epithelial	SCYL3	-0.484231	0.00357382
Normal_Nucleus / Tumor_Nucleus	Epithelial	TUBB3	-0.201501	0.00360148
Normal_Nucleus / Tumor_Nucleus	Epithelial	ENSG00000279106	0.074719	0.00363123
Normal_Nucleus / Tumor_Nucleus	Epithelial	ZNF790	-0.531143	0.0037348
Normal_Nucleus / Tumor_Nucleus	Epithelial	PLEKHA8	-1.12171	0.00376095
Normal_Nucleus / Tumor_Nucleus	Epithelial	DRC7	0.799519	0.00376275
Normal_Nucleus / Tumor_Nucleus	Epithelial	ENSG00000285565	0.531613	0.00380206
Normal_Nucleus / Tumor_Nucleus	Epithelial	ENSG00000289074	-0.210673	0.00380454
Normal_Nucleus / Tumor_Nucleus	Epithelial	ENSG00000236230	-0.905716	0.00393759
Normal_Nucleus / Tumor_Nucleus	Epithelial	ENSG00000279237	0.0833894	0.00394275
Normal_Nucleus / Tumor_Nucleus	Epithelial	NIHCOLE	-4.23322	0.00395409
Normal_Nucleus / Tumor_Nucleus	Epithelial	FABP6	1.66487	0.0040026
Normal_Nucleus / Tumor_Nucleus	Epithelial	ENSG00000279977	0.411934	0.00400454
Normal_Nucleus / Tumor_Nucleus	Epithelial	VNN2	0.263128	0.00407571
Normal_Nucleus / Tumor_Nucleus	Epithelial	ENSG00000289870	1.89816	0.0041941
Normal_Nucleus / Tumor_Nucleus	Epithelial	CFAP70	2.1959	0.00419628
Normal_Nucleus / Tumor_Nucleus	Epithelial	CASZ1	1.42738	0.00423145
Normal_Nucleus / Tumor_Nucleus	Epithelial	NIFK-AS1	-0.648862	0.00435136
Normal_Nucleus / Tumor_Nucleus	Epithelial	ATP13A5	0.912446	0.00438279
Normal_Nucleus / Tumor_Nucleus	Epithelial	LINC01703	-0.2277	0.00443193
Normal_Nucleus / Tumor_Nucleus	Epithelial	CBX2	-0.243428	0.00444515
Normal_Nucleus / Tumor_Nucleus	Epithelial	FGF2	0.263774	0.00457832
Normal_Nucleus / Tumor_Nucleus	Epithelial	PPFIA2-AS1	0.12477	0.00478691
Normal_Nucleus / Tumor_Nucleus	Epithelial	PRR36	-0.283514	0.00487499
Normal_Nucleus / Tumor_Nucleus	Epithelial	LPAR1	-1.44319	0.00503842
Normal_Nucleus / Tumor_Nucleus	Epithelial	PKD2	-1.0979	0.00506122
Normal_Nucleus / Tumor_Nucleus	Epithelial	NSL1	-0.575021	0.00507653
Normal_Nucleus / Tumor_Nucleus	Epithelial	ENSG00000287263	-1.60184	0.0050914
Normal_Nucleus / Tumor_Nucleus	Epithelial	GNGT1	-2.91772	0.00519592
Normal_Nucleus / Tumor_Nucleus	Epithelial	EFNA4	-0.21184	0.00520504
Normal_Nucleus / Tumor_Nucleus	Epithelial	GALE	-0.728038	0.00534791
Normal_Nucleus / Tumor_Nucleus	Epithelial	ACBD6	-1.25711	0.00552437
Normal_Nucleus / Tumor_Nucleus	Epithelial	R3HDM1	-1.0519	0.00560046
Normal_Nucleus / Tumor_Nucleus	Epithelial	CUX2	0.421766	0.00561042
Normal_Nucleus / Tumor_Nucleus	Epithelial	MCM4	-0.338859	0.00572078
Normal_Nucleus / Tumor_Nucleus	Epithelial	LINC01830	0.325068	0.00572868
Normal_Nucleus / Tumor_Nucleus	Epithelial	DUBR	0.802569	0.00587907
Normal_Nucleus / Tumor_Nucleus	Epithelial	EML1	1.45963	0.00595443
Normal_Nucleus / Tumor_Nucleus	Epithelial	DDIT4L	-0.0941628	0.00615858
Normal_Nucleus / Tumor_Nucleus	Epithelial	OTUD1	0.446205	0.00635483
Normal_Nucleus / Tumor_Nucleus	Epithelial	ATIC	-0.671298	0.00643358
Normal_Nucleus / Tumor_Nucleus	Epithelial	DENND2C	1.46065	0.00648162
Normal_Nucleus / Tumor_Nucleus	Epithelial	GLIPR2	0.825847	0.006564
Normal_Nucleus / Tumor_Nucleus	Epithelial	ATP10A	2.03237	0.00679329
Normal_Nucleus / Tumor_Nucleus	Epithelial	RBIS	-1.11274	0.00682146
Normal_Nucleus / Tumor_Nucleus	Epithelial	ENSG00000273329	-0.563913	0.00688315
Normal_Nucleus / Tumor_Nucleus	Epithelial	ENSG00000222031	0.509978	0.00698627
Normal_Nucleus / Tumor_Nucleus	Epithelial	DDX11-AS1	-0.406733	0.00708417
Normal_Nucleus / Tumor_Nucleus	Epithelial	LHFPL5	-0.827471	0.00711491
Normal_Nucleus / Tumor_Nucleus	Epithelial	ELF4	0.851509	0.007212
Normal_Nucleus / Tumor_Nucleus	Epithelial	MRC1	1.68823	0.00722197
Normal_Nucleus / Tumor_Nucleus	Epithelial	DNAH14	-1.65814	0.00726705
Normal_Nucleus / Tumor_Nucleus	Epithelial	ENSG00000231918	0.317427	0.00728319
Normal_Nucleus / Tumor_Nucleus	Epithelial	MORN5	0.611062	0.00739331
Normal_Nucleus / Tumor_Nucleus	Epithelial	FCRL1	0.289477	0.00752219
Normal_Nucleus / Tumor_Nucleus	Epithelial	EIPR1	-0.999869	0.00761861
Normal_Nucleus / Tumor_Nucleus	Epithelial	ENSG00000224228	0.361162	0.00769414
Normal_Nucleus / Tumor_Nucleus	Epithelial	DNAI2	1.57688	0.00769962
Normal_Nucleus / Tumor_Nucleus	Epithelial	PEG3	0.143341	0.00774628
Normal_Nucleus / Tumor_Nucleus	Epithelial	CATSPERD	0.538287	0.00775939
Normal_Nucleus / Tumor_Nucleus	Epithelial	GLRA3	-0.198369	0.00781825
Normal_Nucleus / Tumor_Nucleus	Epithelial	SLC17A9	-0.400004	0.00789518
Normal_Nucleus / Tumor_Nucleus	Epithelial	ENSG00000263212	0.248888	0.00802683
Normal_Nucleus / Tumor_Nucleus	Epithelial	KCNMB4	-1.69271	0.00811639
Normal_Nucleus / Tumor_Nucleus	Epithelial	PCYT1B	0.349066	0.00814376
Normal_Nucleus / Tumor_Nucleus	Epithelial	ENSG00000287092	0.585002	0.00826048
Normal_Nucleus / Tumor_Nucleus	Epithelial	PPM1E	0.871898	0.00827773
Normal_Nucleus / Tumor_Nucleus	Epithelial	ENSG00000290319	-0.176161	0.00833205
Normal_Nucleus / Tumor_Nucleus	Epithelial	DLG2	2.32895	0.00839112
Normal_Nucleus / Tumor_Nucleus	Epithelial	IGSF9	-0.365374	0.00843084
Normal_Nucleus / Tumor_Nucleus	Epithelial	SLC7A11	-2.6447	0.00851322
Normal_Nucleus / Tumor_Nucleus	Epithelial	PRKCG	0.159394	0.00857834
Normal_Nucleus / Tumor_Nucleus	Epithelial	KIAA2012	1.73667	0.00866143
Normal_Nucleus / Tumor_Nucleus	Epithelial	LINC00482	-0.82938	0.00866477
Normal_Nucleus / Tumor_Nucleus	Epithelial	LINC01705	-1.38825	0.0087088
Normal_Nucleus / Tumor_Nucleus	Epithelial	PACRG	2.73824	0.0087223
Normal_Nucleus / Tumor_Nucleus	Epithelial	ENSG00000264924	-0.291889	0.00890298
Normal_Nucleus / Tumor_Nucleus	Epithelial	ELK3	-0.519426	0.00895508
Normal_Nucleus / Tumor_Nucleus	Epithelial	ST13P2	0.303592	0.00895567
Normal_Nucleus / Tumor_Nucleus	Epithelial	PLXNB3-AS1	-0.209791	0.00928306
Normal_Nucleus / Tumor_Nucleus	Epithelial	DUOXA1	1.93259	0.00938286
Normal_Nucleus / Tumor_Nucleus	Epithelial	TMPRSS2	1.94323	0.00943564
Normal_Nucleus / Tumor_Nucleus	Epithelial	HOXB3	-1.18974	0.00946936
Normal_Nucleus / Tumor_Nucleus	Epithelial	CAT	1.28178	0.00950835
Normal_Nucleus / Tumor_Nucleus	Epithelial	MZT2A	-0.435818	0.00952644
Normal_Nucleus / Tumor_Nucleus	Epithelial	MEX3A	-0.450533	0.00958805
Normal_Nucleus / Tumor_Nucleus	Epithelial	DNAH9	3.0716	0.00965889
Normal_Nucleus / Tumor_Nucleus	Epithelial	MAP3K14	1.60197	0.00966388
Normal_Nucleus / Tumor_Nucleus	Epithelial	DGKI	-1.87025	0.00970172
Normal_Nucleus / Tumor_Nucleus	Epithelial	ENSG00000258631	0.364163	0.00989348
Normal_Nucleus / Tumor_Nucleus	Epithelial	ERBB4	2.42025	0.0100241
Normal_Nucleus / Tumor_Nucleus	Epithelial	ENSG00000287003	0.220748	0.0100476
Normal_Nucleus / Tumor_Nucleus	Epithelial	AQP7B	-0.441507	0.0104744
Normal_Nucleus / Tumor_Nucleus	Epithelial	C5AR1	1.48926	0.0105058
Normal_Nucleus / Tumor_Nucleus	Epithelial	CST3	-0.627824	0.010545
Normal_Nucleus / Tumor_Nucleus	Epithelial	ENSG00000248347	-2.01121	0.0106039
Normal_Nucleus / Tumor_Nucleus	Epithelial	TMEM212	1.33793	0.0106141
Normal_Nucleus / Tumor_Nucleus	Epithelial	CXCL2	2.12686	0.0107505
Normal_Nucleus / Tumor_Nucleus	Epithelial	FRMD5	-1.9572	0.0109178
Normal_Nucleus / Tumor_Nucleus	Epithelial	HPGD	-3.0127	0.0112973
Normal_Nucleus / Tumor_Nucleus	Epithelial	ENSG00000287899	0.58186	0.0114291
Normal_Nucleus / Tumor_Nucleus	Epithelial	CBX4	-0.826577	0.0114325
Normal_Nucleus / Tumor_Nucleus	Epithelial	ACP6	-0.73994	0.0115613
Normal_Nucleus / Tumor_Nucleus	Epithelial	LINC01982	0.507364	0.0116683
Normal_Nucleus / Tumor_Nucleus	Epithelial	MDGA1	0.544293	0.0116746
Normal_Nucleus / Tumor_Nucleus	Epithelial	ENSG00000287862	1.08966	0.0116862
Normal_Nucleus / Tumor_Nucleus	Epithelial	ENSG00000225750	0.253001	0.0117895
Normal_Nucleus / Tumor_Nucleus	Epithelial	CYP4X1	1.37494	0.0118672
Normal_Nucleus / Tumor_Nucleus	Epithelial	APBB2	1.59312	0.0118694
Normal_Nucleus / Tumor_Nucleus	Epithelial	Y-RNA.353	0.0486385	0.0119318
Normal_Nucleus / Tumor_Nucleus	Epithelial	ENSG00000291224	-0.62886	0.0119858
Normal_Nucleus / Tumor_Nucleus	Epithelial	SSC4D	-0.764352	0.0121854
Normal_Nucleus / Tumor_Nucleus	Epithelial	HEBP2P1	-0.350793	0.0122175
Normal_Nucleus / Tumor_Nucleus	Epithelial	PAMR1	0.0904587	0.0123694
Normal_Nucleus / Tumor_Nucleus	Epithelial	ENSG00000230826	-0.429786	0.0125347
Normal_Nucleus / Tumor_Nucleus	Epithelial	MARCO	0.651697	0.0125899
Normal_Nucleus / Tumor_Nucleus	Epithelial	FA2H	-1.02321	0.0126753
Normal_Nucleus / Tumor_Nucleus	Epithelial	OSCAR	0.296214	0.0127099
Normal_Nucleus / Tumor_Nucleus	Epithelial	TTYH3	-0.727555	0.0127103
Normal_Nucleus / Tumor_Nucleus	Epithelial	SLC26A3	0.941132	0.0129026
Normal_Nucleus / Tumor_Nucleus	Epithelial	PURB	-0.907373	0.0132102
Normal_Nucleus / Tumor_Nucleus	Epithelial	S100P	-2.24019	0.0132862
Normal_Nucleus / Tumor_Nucleus	Epithelial	SCUBE1-AS2	0.1018	0.0134682
Normal_Nucleus / Tumor_Nucleus	Epithelial	ABCA10	1.26889	0.0136308
Normal_Nucleus / Tumor_Nucleus	Epithelial	ENSG00000227619	-0.13986	0.0136592
Normal_Nucleus / Tumor_Nucleus	Epithelial	LINC01284	0.255037	0.0142896
Normal_Nucleus / Tumor_Nucleus	Epithelial	MFSD9	-0.464752	0.014371
Normal_Nucleus / Tumor_Nucleus	Epithelial	NOSTRIN	-0.909027	0.0144528
Normal_Nucleus / Tumor_Nucleus	Epithelial	BUB1B	-0.383431	0.0144681
Normal_Nucleus / Tumor_Nucleus	Epithelial	SLC16A1-AS1	0.523227	0.0145863
Normal_Nucleus / Tumor_Nucleus	Epithelial	AURKA	-0.276249	0.0146131
Normal_Nucleus / Tumor_Nucleus	Epithelial	ENSG00000151303	0.142027	0.0146848
Normal_Nucleus / Tumor_Nucleus	Epithelial	MIR23AHG	2.16427	0.01491
Normal_Nucleus / Tumor_Nucleus	Epithelial	RPL7L1P9	0.201866	0.0152189
Normal_Nucleus / Tumor_Nucleus	Epithelial	ENSG00000276668	0.277989	0.0152769
Normal_Nucleus / Tumor_Nucleus	Epithelial	POLE2	-0.568796	0.0153266
Normal_Nucleus / Tumor_Nucleus	Epithelial	SCNM1	-0.519318	0.0155809
Normal_Nucleus / Tumor_Nucleus	Epithelial	ENSG00000265055	-0.197121	0.0157123
Normal_Nucleus / Tumor_Nucleus	Epithelial	PPFIA4	-0.210554	0.0158081
Normal_Nucleus / Tumor_Nucleus	Epithelial	HSF2BP	-0.333441	0.0158217
Normal_Nucleus / Tumor_Nucleus	Epithelial	KLHL6	0.618965	0.0159098
Normal_Nucleus / Tumor_Nucleus	Epithelial	CPNE7	-0.680485	0.0159211
Normal_Nucleus / Tumor_Nucleus	Epithelial	TAPT1-AS1	-1.3687	0.0159225
Normal_Nucleus / Tumor_Nucleus	Epithelial	NBPF15	-0.752244	0.0161508
Normal_Nucleus / Tumor_Nucleus	Epithelial	ENSG00000253821	0.430419	0.0166415
Normal_Nucleus / Tumor_Nucleus	Epithelial	ENSG00000276289	0.129219	0.0169562
Normal_Nucleus / Tumor_Nucleus	Epithelial	HJURP	-0.2262	0.0169665
Normal_Nucleus / Tumor_Nucleus	Epithelial	POLR3C	-0.524225	0.0170568
Normal_Nucleus / Tumor_Nucleus	Epithelial	UPK3B	0.202411	0.0174026
Normal_Nucleus / Tumor_Nucleus	Epithelial	LMOD3	0.444175	0.0174673
Normal_Nucleus / Tumor_Nucleus	Epithelial	TSKU-AS1	-0.159585	0.0175605
Normal_Nucleus / Tumor_Nucleus	Epithelial	ENSG00000285876	0.0976562	0.0175743
Normal_Nucleus / Tumor_Nucleus	Epithelial	FAM111B	-0.228925	0.0176522
Normal_Nucleus / Tumor_Nucleus	Epithelial	SGCG	0.122166	0.0179073
Normal_Nucleus / Tumor_Nucleus	Epithelial	TUBB6	1.30512	0.0179873
Normal_Nucleus / Tumor_Nucleus	Epithelial	PABPC1	-1.28436	0.0182189
Normal_Nucleus / Tumor_Nucleus	Epithelial	AP1S1	-0.748656	0.0185433
Normal_Nucleus / Tumor_Nucleus	Epithelial	MGST1	-2.49705	0.0187191
Normal_Nucleus / Tumor_Nucleus	Epithelial	AKR1C1	-2.55225	0.0188024
Normal_Nucleus / Tumor_Nucleus	Epithelial	ADTRP	0.4458	0.0189385
Normal_Nucleus / Tumor_Nucleus	Epithelial	BLM	-0.64973	0.0191508
Normal_Nucleus / Tumor_Nucleus	Epithelial	MNX1	-0.733102	0.0192349
Normal_Nucleus / Tumor_Nucleus	Epithelial	ERCC1	1.2081	0.0194713
Normal_Nucleus / Tumor_Nucleus	Epithelial	PWRN1	0.12558	0.0195285
Normal_Nucleus / Tumor_Nucleus	Epithelial	CSRP1-AS1	-0.360987	0.0195361
Normal_Nucleus / Tumor_Nucleus	Epithelial	RPL18	-1.06495	0.0195781
Normal_Nucleus / Tumor_Nucleus	Epithelial	ENSG00000258740	0.244166	0.0199431
Normal_Nucleus / Tumor_Nucleus	Epithelial	ENSG00000286068	1.11176	0.0200154
Normal_Nucleus / Tumor_Nucleus	Epithelial	EMP2	2.57902	0.0202104
Normal_Nucleus / Tumor_Nucleus	Epithelial	ZNF124	-0.84622	0.0202192
Normal_Nucleus / Tumor_Nucleus	Epithelial	BCL9	-0.944215	0.0202324
Normal_Nucleus / Tumor_Nucleus	Epithelial	WWC2	1.65267	0.0206463
Normal_Nucleus / Tumor_Nucleus	Epithelial	MROH6	-0.585682	0.0206493
Normal_Nucleus / Tumor_Nucleus	Epithelial	PROM2	-0.466089	0.0206546
Normal_Nucleus / Tumor_Nucleus	Epithelial	ITM2C	-0.276244	0.0207721
Normal_Nucleus / Tumor_Nucleus	Epithelial	SEC14L3	0.27383	0.0208791
Normal_Nucleus / Tumor_Nucleus	Epithelial	ENSG00000288526	0.626938	0.0210248
Normal_Nucleus / Tumor_Nucleus	Epithelial	MCMDC2	-0.45961	0.0210439
Normal_Nucleus / Tumor_Nucleus	Epithelial	ST6GALNAC6	0.286517	0.0211314
Normal_Nucleus / Tumor_Nucleus	Epithelial	GJA1	1.10721	0.0211406
Normal_Nucleus / Tumor_Nucleus	Epithelial	KDM5B	-0.95296	0.0212538
Normal_Nucleus / Tumor_Nucleus	Epithelial	ARMC2	1.51632	0.021286
Normal_Nucleus / Tumor_Nucleus	Epithelial	ENSG00000287897	0.249999	0.0212927
Normal_Nucleus / Tumor_Nucleus	Epithelial	RASGRF1	1.63217	0.0213728
Normal_Nucleus / Tumor_Nucleus	Epithelial	LINC01515	-1.53253	0.0217723
Normal_Nucleus / Tumor_Nucleus	Epithelial	OR5P1P	0.0463619	0.0217814
Normal_Nucleus / Tumor_Nucleus	Epithelial	SMUG1	-0.504239	0.021787
Normal_Nucleus / Tumor_Nucleus	Epithelial	PPP1R14B	-0.635148	0.0218476
Normal_Nucleus / Tumor_Nucleus	Epithelial	TENT5B	0.536948	0.0218876
Normal_Nucleus / Tumor_Nucleus	Epithelial	RPL28	-1.05943	0.0221412
Normal_Nucleus / Tumor_Nucleus	Epithelial	ENSG00000283003	0.32596	0.0222415
Normal_Nucleus / Tumor_Nucleus	Epithelial	CASC19	-1.81378	0.0223325
Normal_Nucleus / Tumor_Nucleus	Epithelial	DPM3	-0.891406	0.0224116
Normal_Nucleus / Tumor_Nucleus	Epithelial	RETREG1	1.3099	0.0224541
Normal_Nucleus / Tumor_Nucleus	Epithelial	RPL23	-0.911354	0.0225847
Normal_Nucleus / Tumor_Nucleus	Epithelial	IL16	1.04609	0.0226957
Normal_Nucleus / Tumor_Nucleus	Epithelial	NFE2L3	-1.18623	0.0227827
Normal_Nucleus / Tumor_Nucleus	Epithelial	HEY2-AS1	0.293255	0.02281
Normal_Nucleus / Tumor_Nucleus	Epithelial	CDC42SE1	-0.613858	0.0228852
Normal_Nucleus / Tumor_Nucleus	Epithelial	STX11	1.48914	0.0228962
Normal_Nucleus / Tumor_Nucleus	Epithelial	STK39	-2.37982	0.0229446
Normal_Nucleus / Tumor_Nucleus	Epithelial	Y-RNA.746	0.0568244	0.0230433
Normal_Nucleus / Tumor_Nucleus	Epithelial	TMTC4	-0.773858	0.0232139
Normal_Nucleus / Tumor_Nucleus	Epithelial	LINC01645	0.333911	0.023278
Normal_Nucleus / Tumor_Nucleus	Epithelial	SLC16A3	-0.802537	0.0233962
Normal_Nucleus / Tumor_Nucleus	Epithelial	DNAAF1	2.2111	0.0234205
Normal_Nucleus / Tumor_Nucleus	Epithelial	ENSG00000272913	-0.0844348	0.0239923
Normal_Nucleus / Tumor_Nucleus	Epithelial	ENSG00000275897	0.172198	0.0246536
Normal_Nucleus / Tumor_Nucleus	Epithelial	ENSG00000284977	0.208079	0.0246868
Normal_Nucleus / Tumor_Nucleus	Epithelial	ENSG00000213144	0.138703	0.0256346
Normal_Nucleus / Tumor_Nucleus	Epithelial	ENSG00000224479	1.87018	0.0256775
Normal_Nucleus / Tumor_Nucleus	Epithelial	SCARF2	0.367541	0.0257919
Normal_Nucleus / Tumor_Nucleus	Epithelial	SLC19A3	1.42736	0.0258761
Normal_Nucleus / Tumor_Nucleus	Epithelial	NQO1-DT	-0.638938	0.0262905
Normal_Nucleus / Tumor_Nucleus	Epithelial	MORC2	-0.6311	0.026292
Normal_Nucleus / Tumor_Nucleus	Epithelial	VWDE	-1.68104	0.0263579
Normal_Nucleus / Tumor_Nucleus	Epithelial	DNAI7	1.69015	0.0267291
Normal_Nucleus / Tumor_Nucleus	Epithelial	JAG1	0.808194	0.026944
Normal_Nucleus / Tumor_Nucleus	Epithelial	ANXA2R-OT1	-2.59755	0.0272558
Normal_Nucleus / Tumor_Nucleus	Epithelial	ABCA3	2.26203	0.0272853
Normal_Nucleus / Tumor_Nucleus	Epithelial	LINC02416	-0.24522	0.02731
Normal_Nucleus / Tumor_Nucleus	Epithelial	SWT1	-0.69393	0.0279916
Normal_Nucleus / Tumor_Nucleus	Epithelial	ENSG00000253377	0.170623	0.0282485
Normal_Nucleus / Tumor_Nucleus	Epithelial	RHOXF1-AS1	1.20103	0.0283022
Normal_Nucleus / Tumor_Nucleus	Epithelial	RPS16	-0.872752	0.0284845
Normal_Nucleus / Tumor_Nucleus	Epithelial	GRTP1-AS1	-0.255511	0.0285156
Normal_Nucleus / Tumor_Nucleus	Epithelial	LINC02445	-0.204285	0.0288227
Normal_Nucleus / Tumor_Nucleus	Epithelial	HID1	-0.569691	0.0288978
Normal_Nucleus / Tumor_Nucleus	Epithelial	CHMP1B	-0.643912	0.0291025
Normal_Nucleus / Tumor_Nucleus	Epithelial	ARHGAP45	1.22383	0.0292859
Normal_Nucleus / Tumor_Nucleus	Epithelial	ENSG00000262434	0.0486293	0.0295891
Normal_Nucleus / Tumor_Nucleus	Epithelial	FRMD4B	2.22255	0.0298343
Normal_Nucleus / Tumor_Nucleus	Epithelial	PSTPIP1	0.241518	0.0302635
Normal_Nucleus / Tumor_Nucleus	Epithelial	TSNAXIP1	0.608945	0.0305788
Normal_Nucleus / Tumor_Nucleus	Epithelial	NCAPG2	-0.766351	0.0306559
Normal_Nucleus / Tumor_Nucleus	Epithelial	ENSG00000204971	0.507102	0.0308175
Normal_Nucleus / Tumor_Nucleus	Epithelial	SPTB	-1.173	0.0310559
Normal_Nucleus / Tumor_Nucleus	Epithelial	C1orf53	-0.130894	0.031175
Normal_Nucleus / Tumor_Nucleus	Epithelial	RSPH10B2	0.429705	0.0315172
Normal_Nucleus / Tumor_Nucleus	Epithelial	FAM89A	-1.23636	0.0320248
Normal_Nucleus / Tumor_Nucleus	Epithelial	MYL9	1.61057	0.0322911
Normal_Nucleus / Tumor_Nucleus	Epithelial	ATP10D	0.759546	0.0330484
Normal_Nucleus / Tumor_Nucleus	Epithelial	TMEM63A	-1.16998	0.0330486
Normal_Nucleus / Tumor_Nucleus	Epithelial	SRD5A3-AS1	-1.09862	0.0332519
Normal_Nucleus / Tumor_Nucleus	Epithelial	ENSG00000290790	0.159381	0.0334516
Normal_Nucleus / Tumor_Nucleus	Epithelial	CFAP58	0.913288	0.0334673
Normal_Nucleus / Tumor_Nucleus	Epithelial	LRRC4C	0.797517	0.0335875
Normal_Nucleus / Tumor_Nucleus	Epithelial	ENSG00000272800	-0.760464	0.0338936
Normal_Nucleus / Tumor_Nucleus	Epithelial	CERS6	-1.42605	0.0342774
Normal_Nucleus / Tumor_Nucleus	Epithelial	RNF144A	-0.637876	0.0343208
Normal_Nucleus / Tumor_Nucleus	Epithelial	SDHC	-0.429871	0.0343761
Normal_Nucleus / Tumor_Nucleus	Epithelial	LAMTOR2	-0.480507	0.0346766
Normal_Nucleus / Tumor_Nucleus	Epithelial	METAP2	1.1736	0.0350776
Normal_Nucleus / Tumor_Nucleus	Epithelial	NECTIN4	-0.988151	0.0352177
Normal_Nucleus / Tumor_Nucleus	Epithelial	HCK	0.612546	0.0357284
Normal_Nucleus / Tumor_Nucleus	Epithelial	MACROD1	-0.769007	0.0358993
Normal_Nucleus / Tumor_Nucleus	Epithelial	CALN1	0.594437	0.0359102
Normal_Nucleus / Tumor_Nucleus	Epithelial	PAFAH1B3	-0.308771	0.0363004
Normal_Nucleus / Tumor_Nucleus	Epithelial	LANCL1-AS1	2.44673	0.0364521
Normal_Nucleus / Tumor_Nucleus	Epithelial	DNASE1	-0.6846	0.0365917
Normal_Nucleus / Tumor_Nucleus	Epithelial	RO60	-0.668091	0.0365996
Normal_Nucleus / Tumor_Nucleus	Epithelial	SHISA9	0.619623	0.036603
Normal_Nucleus / Tumor_Nucleus	Epithelial	AKAP14	0.770256	0.0366101
Normal_Nucleus / Tumor_Nucleus	Epithelial	C3orf52	1.64963	0.0367722
Normal_Nucleus / Tumor_Nucleus	Epithelial	CLDN10-AS1	-5.07665	0.0368344
Normal_Nucleus / Tumor_Nucleus	Epithelial	ENSG00000275649	0.316732	0.0369216
Normal_Nucleus / Tumor_Nucleus	Epithelial	RPL8	-1.35742	0.0371412
Normal_Nucleus / Tumor_Nucleus	Epithelial	FANCF	-0.229728	0.0372738
Normal_Nucleus / Tumor_Nucleus	Epithelial	LINC02275	0.110825	0.0373565
Normal_Nucleus / Tumor_Nucleus	Epithelial	LACTB2	-1.02586	0.0373731
Normal_Nucleus / Tumor_Nucleus	Epithelial	TMEM11-DT	-0.634018	0.0374351
Normal_Nucleus / Tumor_Nucleus	Epithelial	ENSG00000272070	-0.207721	0.0375819
Normal_Nucleus / Tumor_Nucleus	Epithelial	DCDC1	2.69981	0.0376162
Normal_Nucleus / Tumor_Nucleus	Epithelial	POTEG	0.268218	0.0379051
Normal_Nucleus / Tumor_Nucleus	Epithelial	CARD11	-1.73742	0.0379953
Normal_Nucleus / Tumor_Nucleus	Epithelial	LINC03046	-0.681205	0.0382998
Normal_Nucleus / Tumor_Nucleus	Epithelial	FGF7	0.40757	0.0384571
Normal_Nucleus / Tumor_Nucleus	Epithelial	IFFO1	0.225882	0.0385894
Normal_Nucleus / Tumor_Nucleus	Epithelial	APBB1IP	1.0287	0.0386964
Normal_Nucleus / Tumor_Nucleus	Epithelial	ZBTB41	-0.634545	0.03882
Normal_Nucleus / Tumor_Nucleus	Epithelial	ANKRD46	-0.688762	0.0397665
Normal_Nucleus / Tumor_Nucleus	Epithelial	ARHGEF11	-1.09596	0.0399576
Normal_Nucleus / Tumor_Nucleus	Epithelial	ENSG00000288828	0.457262	0.0404761
Normal_Nucleus / Tumor_Nucleus	Epithelial	FHAD1	1.8625	0.040946
Normal_Nucleus / Tumor_Nucleus	Epithelial	MATK	0.171182	0.0412901
Normal_Nucleus / Tumor_Nucleus	Epithelial	RBBP8NL	-0.073217	0.0414569
Normal_Nucleus / Tumor_Nucleus	Epithelial	ENSG00000289019	0.7197	0.041624
Normal_Nucleus / Tumor_Nucleus	Epithelial	ENSG00000259345	-1.84772	0.0417411
Normal_Nucleus / Tumor_Nucleus	Epithelial	ENSG00000231815	0.195254	0.0417965
Normal_Nucleus / Tumor_Nucleus	Epithelial	ENSG00000260517	0.117187	0.0420073
Normal_Nucleus / Tumor_Nucleus	Epithelial	PALMD	0.916353	0.0421191
Normal_Nucleus / Tumor_Nucleus	Epithelial	CENPF	-1.01229	0.0422212
Normal_Nucleus / Tumor_Nucleus	Epithelial	CENPK	-0.690779	0.0422593
Normal_Nucleus / Tumor_Nucleus	Epithelial	SLC7A7	0.730405	0.043149
Normal_Nucleus / Tumor_Nucleus	Epithelial	MEG3	0.201636	0.0433264
Normal_Nucleus / Tumor_Nucleus	Epithelial	ENSG00000249478	-0.123132	0.0440711
Normal_Nucleus / Tumor_Nucleus	Epithelial	MYO7B	0.10372	0.0444818
Normal_Nucleus / Tumor_Nucleus	Epithelial	IL17RD	-0.416481	0.0450723
Normal_Nucleus / Tumor_Nucleus	Epithelial	CDKL5	1.621	0.0451649
Normal_Nucleus / Tumor_Nucleus	Epithelial	ETF1	0.86906	0.0453106
Normal_Nucleus / Tumor_Nucleus	Epithelial	RHOJ	0.334337	0.045337
Normal_Nucleus / Tumor_Nucleus	Epithelial	FGF10-AS1	0.0570472	0.0455951
Normal_Nucleus / Tumor_Nucleus	Epithelial	SLC6A13	0.124628	0.0464107
Normal_Nucleus / Tumor_Nucleus	Epithelial	FKBP10	-0.349623	0.0469773
Normal_Nucleus / Tumor_Nucleus	Epithelial	KCNQ3	-2.62244	0.0479522
Normal_Nucleus / Tumor_Nucleus	Epithelial	SDCBP	1.49932	0.0482003
Normal_Nucleus / Tumor_Nucleus	Epithelial	B3GNTL1	-0.81463	0.0488795
Normal_Nucleus / Tumor_Nucleus	Epithelial	ATP1B1	-1.39211	0.0490213
Normal_Nucleus / Tumor_Nucleus	Epithelial	C2CD4D-AS1	-0.922762	0.049125
Normal_Nucleus / Tumor_Nucleus	Epithelial	ROPN1L	0.914603	0.0494485
Normal_Nucleus / Tumor_Nucleus	Epithelial	ENSG00000287413	0.436577	0.0496896
Normal_Nucleus / Tumor_Nucleus	Immune	SEPTIN9-DT	1.91562	8.8158e-35
Normal_Nucleus / Tumor_Nucleus	Immune	LNCAROD	-2.09357	1.16418e-33
Normal_Nucleus / Tumor_Nucleus	Immune	MGAT3	2.01428	9.46477e-27
Normal_Nucleus / Tumor_Nucleus	Immune	INHBA	4.84072	9.9993e-27
Normal_Nucleus / Tumor_Nucleus	Immune	AGAP1	-1.87996	8.37485e-24
Normal_Nucleus / Tumor_Nucleus	Immune	FABP4	2.64524	5.28253e-23
Normal_Nucleus / Tumor_Nucleus	Immune	DIP2C	-1.46655	6.26562e-21
Normal_Nucleus / Tumor_Nucleus	Immune	LINC01876	-3.39356	3.96122e-20
Normal_Nucleus / Tumor_Nucleus	Immune	RGL1	-1.85166	1.94322e-17
Normal_Nucleus / Tumor_Nucleus	Immune	ICA1	-1.97268	2.34842e-16
Normal_Nucleus / Tumor_Nucleus	Immune	PLXNC1	-2.0449	2.35984e-16
Normal_Nucleus / Tumor_Nucleus	Immune	ENSG00000267262	1.72551	1.31081e-15
Normal_Nucleus / Tumor_Nucleus	Immune	TMEM74B	1.5122	1.16156e-14
Normal_Nucleus / Tumor_Nucleus	Immune	ADAM17	2.14932	1.36614e-14
Normal_Nucleus / Tumor_Nucleus	Immune	ARHGAP12	-1.98598	2.30598e-14
Normal_Nucleus / Tumor_Nucleus	Immune	HS6ST2	-1.80092	8.19657e-14
Normal_Nucleus / Tumor_Nucleus	Immune	MERTK	-2.47053	1.15072e-13
Normal_Nucleus / Tumor_Nucleus	Immune	DNAH14	-2.35246	1.69745e-13
Normal_Nucleus / Tumor_Nucleus	Immune	ENSG00000239572	1.78171	3.24013e-13
Normal_Nucleus / Tumor_Nucleus	Immune	HBEGF	2.03059	3.25155e-13
Normal_Nucleus / Tumor_Nucleus	Immune	LINC02882	-2.08582	5.57947e-13
Normal_Nucleus / Tumor_Nucleus	Immune	GLIPR2	2.63187	1.09169e-12
Normal_Nucleus / Tumor_Nucleus	Immune	MGST1	-2.75595	1.21068e-12
Normal_Nucleus / Tumor_Nucleus	Immune	LPL	3.2202	2.3283e-12
Normal_Nucleus / Tumor_Nucleus	Immune	ATP8B4	-1.73932	4.2029e-12
Normal_Nucleus / Tumor_Nucleus	Immune	GPR39	-2.47724	5.53297e-12
Normal_Nucleus / Tumor_Nucleus	Immune	GLDN	4.33609	1.0461e-11
Normal_Nucleus / Tumor_Nucleus	Immune	LINC02185	1.59584	1.05122e-11
Normal_Nucleus / Tumor_Nucleus	Immune	PHF14	-1.06672	1.19074e-11
Normal_Nucleus / Tumor_Nucleus	Immune	MYO7B	1.08246	1.39727e-11
Normal_Nucleus / Tumor_Nucleus	Immune	ENSG00000262560	0.817715	2.42186e-11
Normal_Nucleus / Tumor_Nucleus	Immune	KCNQ1OT1	-1.80601	4.14792e-11
Normal_Nucleus / Tumor_Nucleus	Immune	CEBPD	-1.90389	5.90563e-11
Normal_Nucleus / Tumor_Nucleus	Immune	CCR5AS	0.954242	5.91352e-11
Normal_Nucleus / Tumor_Nucleus	Immune	ITGA5	1.45433	8.55254e-11
Normal_Nucleus / Tumor_Nucleus	Immune	B3GNT5	2.28159	1.16944e-10
Normal_Nucleus / Tumor_Nucleus	Immune	LINC02257	-2.34144	1.67949e-10
Normal_Nucleus / Tumor_Nucleus	Immune	MYADM	1.93384	1.95725e-10
Normal_Nucleus / Tumor_Nucleus	Immune	ATP10A	3.10227	2.80242e-10
Normal_Nucleus / Tumor_Nucleus	Immune	CMKLR1	-1.1255	3.09869e-10
Normal_Nucleus / Tumor_Nucleus	Immune	SAMD12	-2.04604	4.077e-10
Normal_Nucleus / Tumor_Nucleus	Immune	TEDC1	1.20138	6.81261e-10
Normal_Nucleus / Tumor_Nucleus	Immune	LINC02346	1.64227	8.00075e-10
Normal_Nucleus / Tumor_Nucleus	Immune	ACADL	1.07498	8.24075e-10
Normal_Nucleus / Tumor_Nucleus	Immune	ADGRE5	2.66628	1.42783e-09
Normal_Nucleus / Tumor_Nucleus	Immune	HS3ST2	-3.44089	1.89729e-09
Normal_Nucleus / Tumor_Nucleus	Immune	DOK2	1.27584	3.75012e-09
Normal_Nucleus / Tumor_Nucleus	Immune	ARL4C	-1.27515	4.58157e-09
Normal_Nucleus / Tumor_Nucleus	Immune	RARA	1.82009	6.35327e-09
Normal_Nucleus / Tumor_Nucleus	Immune	EFNA5	-2.44742	7.7223e-09
Normal_Nucleus / Tumor_Nucleus	Immune	ENSG00000237596	2.48385	8.55844e-09
Normal_Nucleus / Tumor_Nucleus	Immune	FHL1	1.87597	9.06092e-09
Normal_Nucleus / Tumor_Nucleus	Immune	ANO5	2.88313	1.08373e-08
Normal_Nucleus / Tumor_Nucleus	Immune	PLA2G7	-1.93817	1.23303e-08
Normal_Nucleus / Tumor_Nucleus	Immune	ST8SIA4	-1.69846	1.25966e-08
Normal_Nucleus / Tumor_Nucleus	Immune	ATP6AP1L	2.8074	1.29469e-08
Normal_Nucleus / Tumor_Nucleus	Immune	ITGA1	-1.90666	1.57531e-08
Normal_Nucleus / Tumor_Nucleus	Immune	SERPINI2	1.56457	2.20132e-08
Normal_Nucleus / Tumor_Nucleus	Immune	GPATCH11	1.34938	2.58454e-08
Normal_Nucleus / Tumor_Nucleus	Immune	CD46	-1.08161	2.88291e-08
Normal_Nucleus / Tumor_Nucleus	Immune	RIN2	-1.30626	3.50395e-08
Normal_Nucleus / Tumor_Nucleus	Immune	INHBA-AS1	1.18008	5.80925e-08
Normal_Nucleus / Tumor_Nucleus	Immune	TRPV2	1.36788	7.55814e-08
Normal_Nucleus / Tumor_Nucleus	Immune	ENSG00000257341	0.802926	8.23238e-08
Normal_Nucleus / Tumor_Nucleus	Immune	LINC00511	-2.33636	8.28735e-08
Normal_Nucleus / Tumor_Nucleus	Immune	SAMHD1	1.73256	9.67841e-08
Normal_Nucleus / Tumor_Nucleus	Immune	TPCN1	-1.54258	9.70766e-08
Normal_Nucleus / Tumor_Nucleus	Immune	PNPLA6	2.23182	1.02504e-07
Normal_Nucleus / Tumor_Nucleus	Immune	MTUS1	-1.53818	1.0583e-07
Normal_Nucleus / Tumor_Nucleus	Immune	MTSS1	-1.31901	1.11309e-07
Normal_Nucleus / Tumor_Nucleus	Immune	FGF10-AS1	0.897676	1.16466e-07
Normal_Nucleus / Tumor_Nucleus	Immune	GRHL2	-2.08544	1.19039e-07
Normal_Nucleus / Tumor_Nucleus	Immune	RNF145	-1.16862	1.42539e-07
Normal_Nucleus / Tumor_Nucleus	Immune	MIR223HG	1.50675	1.56859e-07
Normal_Nucleus / Tumor_Nucleus	Immune	IL1A	1.71151	1.58847e-07
Normal_Nucleus / Tumor_Nucleus	Immune	RHBDD2	1.59027	1.67882e-07
Normal_Nucleus / Tumor_Nucleus	Immune	ITIH5	1.8524	2.10188e-07
Normal_Nucleus / Tumor_Nucleus	Immune	TAGLN	1.82697	2.77513e-07
Normal_Nucleus / Tumor_Nucleus	Immune	PLK3	1.00375	3.01164e-07
Normal_Nucleus / Tumor_Nucleus	Immune	ADAM28	-1.65749	3.01636e-07
Normal_Nucleus / Tumor_Nucleus	Immune	OASL	1.54417	3.21169e-07
Normal_Nucleus / Tumor_Nucleus	Immune	ENSG00000225026	0.997126	3.31444e-07
Normal_Nucleus / Tumor_Nucleus	Immune	ACACA	-1.36493	3.37597e-07
Normal_Nucleus / Tumor_Nucleus	Immune	CREB3L2	-1.27158	3.71119e-07
Normal_Nucleus / Tumor_Nucleus	Immune	TREM1	2.9423	3.72153e-07
Normal_Nucleus / Tumor_Nucleus	Immune	VASP	1.49276	3.87024e-07
Normal_Nucleus / Tumor_Nucleus	Immune	ENSG00000249988	-0.758233	3.92719e-07
Normal_Nucleus / Tumor_Nucleus	Immune	PTPRE	-1.05798	3.98803e-07
Normal_Nucleus / Tumor_Nucleus	Immune	CCSER1	-2.32536	4.26832e-07
Normal_Nucleus / Tumor_Nucleus	Immune	HK3	1.30082	4.41698e-07
Normal_Nucleus / Tumor_Nucleus	Immune	HIF1A	-1.62318	4.50204e-07
Normal_Nucleus / Tumor_Nucleus	Immune	TCF4	-1.14521	5.77066e-07
Normal_Nucleus / Tumor_Nucleus	Immune	RGCC	2.9102	6.22985e-07
Normal_Nucleus / Tumor_Nucleus	Immune	BTBD19	1.28098	6.29662e-07
Normal_Nucleus / Tumor_Nucleus	Immune	PLCL1	-1.11359	7.2833e-07
Normal_Nucleus / Tumor_Nucleus	Immune	PTK2	-1.9697	7.32269e-07
Normal_Nucleus / Tumor_Nucleus	Immune	ENSG00000274213	0.558956	9.60894e-07
Normal_Nucleus / Tumor_Nucleus	Immune	DCAF6	-1.27139	9.79946e-07
Normal_Nucleus / Tumor_Nucleus	Immune	ENSG00000287124	1.1721	1.01525e-06
Normal_Nucleus / Tumor_Nucleus	Immune	TLCD2	0.899582	1.10899e-06
Normal_Nucleus / Tumor_Nucleus	Immune	KCNQ3	-2.78386	1.36322e-06
Normal_Nucleus / Tumor_Nucleus	Immune	PDE1B	1.19122	1.51934e-06
Normal_Nucleus / Tumor_Nucleus	Immune	MYO1D	-1.7312	1.77967e-06
Normal_Nucleus / Tumor_Nucleus	Immune	SMYD3	-1.13219	2.21303e-06
Normal_Nucleus / Tumor_Nucleus	Immune	AMPD3	-1.42974	2.33613e-06
Normal_Nucleus / Tumor_Nucleus	Immune	TRMT6	0.888162	2.67746e-06
Normal_Nucleus / Tumor_Nucleus	Immune	PDYN-AS1	0.543166	2.74152e-06
Normal_Nucleus / Tumor_Nucleus	Immune	DLEU1	-1.88405	2.95445e-06
Normal_Nucleus / Tumor_Nucleus	Immune	SPOCD1	1.52534	2.99002e-06
Normal_Nucleus / Tumor_Nucleus	Immune	ENSG00000258807	1.06972	3.4002e-06
Normal_Nucleus / Tumor_Nucleus	Immune	PLCB1	-2.55341	3.70373e-06
Normal_Nucleus / Tumor_Nucleus	Immune	ENSG00000291144	1.25486	4.78129e-06
Normal_Nucleus / Tumor_Nucleus	Immune	PDE7A	-1.49641	5.07634e-06
Normal_Nucleus / Tumor_Nucleus	Immune	SCIN	-1.6171	5.11936e-06
Normal_Nucleus / Tumor_Nucleus	Immune	HERPUD1	-0.898979	5.2375e-06
Normal_Nucleus / Tumor_Nucleus	Immune	CD276	1.46891	5.48324e-06
Normal_Nucleus / Tumor_Nucleus	Immune	PLEKHA7	-1.51546	5.79529e-06
Normal_Nucleus / Tumor_Nucleus	Immune	SLC44A3-AS1	-1.26213	6.116e-06
Normal_Nucleus / Tumor_Nucleus	Immune	ZNF704	-1.29626	6.18817e-06
Normal_Nucleus / Tumor_Nucleus	Immune	CD101	1.67091	6.27663e-06
Normal_Nucleus / Tumor_Nucleus	Immune	KDM5B	-1.18756	6.51158e-06
Normal_Nucleus / Tumor_Nucleus	Immune	DDO	0.918409	6.77034e-06
Normal_Nucleus / Tumor_Nucleus	Immune	CRIP1	1.03156	7.72166e-06
Normal_Nucleus / Tumor_Nucleus	Immune	IL2RA	-2.08506	8.40401e-06
Normal_Nucleus / Tumor_Nucleus	Immune	PKP4	-1.50088	8.733e-06
Normal_Nucleus / Tumor_Nucleus	Immune	MTUS1-DT	-1.83746	9.05677e-06
Normal_Nucleus / Tumor_Nucleus	Immune	FNBP1L	-1.61264	9.95595e-06
Normal_Nucleus / Tumor_Nucleus	Immune	ARHGEF35-AS1	1.47229	1.15055e-05
Normal_Nucleus / Tumor_Nucleus	Immune	ENSG00000253214	0.686448	1.1537e-05
Normal_Nucleus / Tumor_Nucleus	Immune	RGS1	-1.45052	1.17267e-05
Normal_Nucleus / Tumor_Nucleus	Immune	MBD5	-1.0745	1.28577e-05
Normal_Nucleus / Tumor_Nucleus	Immune	SLC44A2	1.81285	1.29714e-05
Normal_Nucleus / Tumor_Nucleus	Immune	GPR155	-1.05388	1.35313e-05
Normal_Nucleus / Tumor_Nucleus	Immune	SLC18B1	-1.20263	1.38819e-05
Normal_Nucleus / Tumor_Nucleus	Immune	PNP	0.893501	1.44076e-05
Normal_Nucleus / Tumor_Nucleus	Immune	GRAMD2B	-1.28169	1.47349e-05
Normal_Nucleus / Tumor_Nucleus	Immune	TMEM163	-2.22012	1.52015e-05
Normal_Nucleus / Tumor_Nucleus	Immune	PVR	1.29111	1.61618e-05
Normal_Nucleus / Tumor_Nucleus	Immune	ARRDC4	2.29896	1.82744e-05
Normal_Nucleus / Tumor_Nucleus	Immune	TCIM	-1.87322	2.07806e-05
Normal_Nucleus / Tumor_Nucleus	Immune	RALGPS2	-1.81693	2.11896e-05
Normal_Nucleus / Tumor_Nucleus	Immune	GRIP1	-1.98678	2.23531e-05
Normal_Nucleus / Tumor_Nucleus	Immune	ATP2B1-AS1	1.15518	2.24056e-05
Normal_Nucleus / Tumor_Nucleus	Immune	KLF4	2.22964	2.34155e-05
Normal_Nucleus / Tumor_Nucleus	Immune	ENSG00000279549	0.790131	2.68126e-05
Normal_Nucleus / Tumor_Nucleus	Immune	TRPM2	-1.08304	2.72047e-05
Normal_Nucleus / Tumor_Nucleus	Immune	ADGRE1	1.36779	3.18974e-05
Normal_Nucleus / Tumor_Nucleus	Immune	PRKCA	-1.93937	3.50282e-05
Normal_Nucleus / Tumor_Nucleus	Immune	HMGB1P31	0.931236	3.53165e-05
Normal_Nucleus / Tumor_Nucleus	Immune	ABCA1	-1.73348	4.72766e-05
Normal_Nucleus / Tumor_Nucleus	Immune	GRB10	-1.39007	4.92393e-05
Normal_Nucleus / Tumor_Nucleus	Immune	ST3GAL2	1.51126	4.95709e-05
Normal_Nucleus / Tumor_Nucleus	Immune	OTUD7B	-1.00337	5.51349e-05
Normal_Nucleus / Tumor_Nucleus	Immune	FGF10	1.15075	5.53762e-05
Normal_Nucleus / Tumor_Nucleus	Immune	RBFOX2	-1.43538	5.77422e-05
Normal_Nucleus / Tumor_Nucleus	Immune	ZC3H12C	-1.06767	5.81538e-05
Normal_Nucleus / Tumor_Nucleus	Immune	ENSG00000225885	-1.22305	5.86789e-05
Normal_Nucleus / Tumor_Nucleus	Immune	SH2D4B	0.662994	5.99911e-05
Normal_Nucleus / Tumor_Nucleus	Immune	SLC38A4-AS1	-1.41788	6.3938e-05
Normal_Nucleus / Tumor_Nucleus	Immune	RGPD8	1.03635	6.67698e-05
Normal_Nucleus / Tumor_Nucleus	Immune	STXBP2	1.36687	7.23929e-05
Normal_Nucleus / Tumor_Nucleus	Immune	SGMS2	2.70588	7.31602e-05
Normal_Nucleus / Tumor_Nucleus	Immune	NAA38	-0.580789	7.75059e-05
Normal_Nucleus / Tumor_Nucleus	Immune	FOSL1	0.728682	7.99433e-05
Normal_Nucleus / Tumor_Nucleus	Immune	FAAH2	-1.42822	8.34477e-05
Normal_Nucleus / Tumor_Nucleus	Immune	ENSG00000259678	2.00165	8.42002e-05
Normal_Nucleus / Tumor_Nucleus	Immune	COA1	-0.903853	8.48894e-05
Normal_Nucleus / Tumor_Nucleus	Immune	ENSG00000233547	0.601757	8.51247e-05
Normal_Nucleus / Tumor_Nucleus	Immune	PARD3B	-1.57985	9.34152e-05
Normal_Nucleus / Tumor_Nucleus	Immune	CHST15	-1.11258	9.35564e-05
Normal_Nucleus / Tumor_Nucleus	Immune	RICTOR	-1.22942	9.68504e-05
Normal_Nucleus / Tumor_Nucleus	Immune	SLC25A33	1.22196	9.7348e-05
Normal_Nucleus / Tumor_Nucleus	Immune	CD84	-0.875844	0.000103667
Normal_Nucleus / Tumor_Nucleus	Immune	PALS2	-1.34891	0.000106739
Normal_Nucleus / Tumor_Nucleus	Immune	ENAH	-2.06476	0.000107486
Normal_Nucleus / Tumor_Nucleus	Immune	TMEM53	0.79451	0.000113475
Normal_Nucleus / Tumor_Nucleus	Immune	MIR3945HG	1.872	0.00012106
Normal_Nucleus / Tumor_Nucleus	Immune	CHD6	-0.931701	0.00013173
Normal_Nucleus / Tumor_Nucleus	Immune	RALGAPA2	-1.1704	0.000141209
Normal_Nucleus / Tumor_Nucleus	Immune	VPS37C	1.32776	0.000142898
Normal_Nucleus / Tumor_Nucleus	Immune	PDLIM1	2.1717	0.00014571
Normal_Nucleus / Tumor_Nucleus	Immune	FOSB	3.18769	0.000148422
Normal_Nucleus / Tumor_Nucleus	Immune	DYSF	-0.913183	0.000154844
Normal_Nucleus / Tumor_Nucleus	Immune	LMNA	2.58092	0.000162396
Normal_Nucleus / Tumor_Nucleus	Immune	TSEN2	1.64113	0.000174194
Normal_Nucleus / Tumor_Nucleus	Immune	RALA	-1.04961	0.000181842
Normal_Nucleus / Tumor_Nucleus	Immune	MYO10	-1.59368	0.000202698
Normal_Nucleus / Tumor_Nucleus	Immune	NCKAP1	-1.47055	0.000213119
Normal_Nucleus / Tumor_Nucleus	Immune	ACBD6	-0.964902	0.000240832
Normal_Nucleus / Tumor_Nucleus	Immune	CD2AP	-1.54827	0.000247774
Normal_Nucleus / Tumor_Nucleus	Immune	RND3	2.42871	0.000256697
Normal_Nucleus / Tumor_Nucleus	Immune	LPGAT1	-1.21443	0.000256943
Normal_Nucleus / Tumor_Nucleus	Immune	FAT3	1.15353	0.000268184
Normal_Nucleus / Tumor_Nucleus	Immune	ENSG00000278891	0.446345	0.00028101
Normal_Nucleus / Tumor_Nucleus	Immune	MALAT1	-1.1227	0.00028248
Normal_Nucleus / Tumor_Nucleus	Immune	MIR23AHG	2.72998	0.000300309
Normal_Nucleus / Tumor_Nucleus	Immune	SLC16A7	-1.46444	0.000306869
Normal_Nucleus / Tumor_Nucleus	Immune	LINC00654	0.737606	0.000332427
Normal_Nucleus / Tumor_Nucleus	Immune	LINC01655	-1.10444	0.000363728
Normal_Nucleus / Tumor_Nucleus	Immune	NOS1AP	-1.50423	0.000375088
Normal_Nucleus / Tumor_Nucleus	Immune	NAV2	-1.53068	0.00037542
Normal_Nucleus / Tumor_Nucleus	Immune	LINC02976	0.939133	0.000378162
Normal_Nucleus / Tumor_Nucleus	Immune	SYT17	-0.860893	0.000383648
Normal_Nucleus / Tumor_Nucleus	Immune	RHOBTB3	-1.65544	0.00038416
Normal_Nucleus / Tumor_Nucleus	Immune	MIPOL1	-1.65111	0.000392489
Normal_Nucleus / Tumor_Nucleus	Immune	RPS6KA2	-1.59193	0.000400695
Normal_Nucleus / Tumor_Nucleus	Immune	ENSG00000286494	0.982812	0.0004069
Normal_Nucleus / Tumor_Nucleus	Immune	CHRM3	2.79727	0.000407832
Normal_Nucleus / Tumor_Nucleus	Immune	PAQR5	2.17672	0.000421732
Normal_Nucleus / Tumor_Nucleus	Immune	PAWR	-1.14358	0.000469757
Normal_Nucleus / Tumor_Nucleus	Immune	VEGFA	-1.49907	0.000473868
Normal_Nucleus / Tumor_Nucleus	Immune	PRKAG2	-1.59965	0.000483719
Normal_Nucleus / Tumor_Nucleus	Immune	IGSF1	-1.79188	0.000489134
Normal_Nucleus / Tumor_Nucleus	Immune	A2M	-1.14176	0.00049076
Normal_Nucleus / Tumor_Nucleus	Immune	SPI1	1.91019	0.000576052
Normal_Nucleus / Tumor_Nucleus	Immune	STOM	1.9031	0.000619954
Normal_Nucleus / Tumor_Nucleus	Immune	FABP5	1.16768	0.000665209
Normal_Nucleus / Tumor_Nucleus	Immune	CENPV	0.872722	0.000711558
Normal_Nucleus / Tumor_Nucleus	Immune	DNAJC6	1.43457	0.000726357
Normal_Nucleus / Tumor_Nucleus	Immune	TRPC2.1	0.401151	0.000747782
Normal_Nucleus / Tumor_Nucleus	Immune	EPS8	-1.77325	0.000859655
Normal_Nucleus / Tumor_Nucleus	Immune	ST18	-1.18361	0.000893244
Normal_Nucleus / Tumor_Nucleus	Immune	SRPK2	-0.936626	0.00095262
Normal_Nucleus / Tumor_Nucleus	Immune	WWP1	-1.11173	0.000960492
Normal_Nucleus / Tumor_Nucleus	Immune	ENSG00000261997	0.61531	0.000992075
Normal_Nucleus / Tumor_Nucleus	Immune	LINC02073	-0.895004	0.00101239
Normal_Nucleus / Tumor_Nucleus	Immune	ENSG00000289197	0.403412	0.00102125
Normal_Nucleus / Tumor_Nucleus	Immune	ERBIN	-0.859993	0.00104282
Normal_Nucleus / Tumor_Nucleus	Immune	TANC1	-1.41069	0.00105184
Normal_Nucleus / Tumor_Nucleus	Immune	SRGAP3	-1.83644	0.00106732
Normal_Nucleus / Tumor_Nucleus	Immune	ENSG00000286215	1.36553	0.00107173
Normal_Nucleus / Tumor_Nucleus	Immune	ITPR2-AS1	1.24753	0.00109757
Normal_Nucleus / Tumor_Nucleus	Immune	ENSG00000288755	0.654435	0.00111197
Normal_Nucleus / Tumor_Nucleus	Immune	CES1	1.2075	0.0011847
Normal_Nucleus / Tumor_Nucleus	Immune	SLC39A11	-0.618161	0.00119043
Normal_Nucleus / Tumor_Nucleus	Immune	L3MBTL4	-1.27981	0.00120721
Normal_Nucleus / Tumor_Nucleus	Immune	ENSG00000265121	0.466316	0.00125834
Normal_Nucleus / Tumor_Nucleus	Immune	ST6GALNAC6	0.619116	0.00130407
Normal_Nucleus / Tumor_Nucleus	Immune	SEL1L3	-1.29066	0.00138566
Normal_Nucleus / Tumor_Nucleus	Immune	KLF2	1.61023	0.00142872
Normal_Nucleus / Tumor_Nucleus	Immune	ENSG00000286581	0.341444	0.00146586
Normal_Nucleus / Tumor_Nucleus	Immune	ATP8A1	-1.55611	0.00147206
Normal_Nucleus / Tumor_Nucleus	Immune	LRBA	-1.4324	0.00147731
Normal_Nucleus / Tumor_Nucleus	Immune	TMEM150B	1.45767	0.00148601
Normal_Nucleus / Tumor_Nucleus	Immune	NCOA2	-1.41805	0.00149057
Normal_Nucleus / Tumor_Nucleus	Immune	H2AC6	-1.62659	0.00152158
Normal_Nucleus / Tumor_Nucleus	Immune	COL1A1	-1.06294	0.00159787
Normal_Nucleus / Tumor_Nucleus	Immune	CPLANE1	-0.955128	0.0016452
Normal_Nucleus / Tumor_Nucleus	Immune	ANXA5	1.60468	0.00167539
Normal_Nucleus / Tumor_Nucleus	Immune	ATOSA	-1.03633	0.00170528
Normal_Nucleus / Tumor_Nucleus	Immune	TTC6	-0.882073	0.00175943
Normal_Nucleus / Tumor_Nucleus	Immune	ACVRL1	0.682283	0.00176861
Normal_Nucleus / Tumor_Nucleus	Immune	SELENOP	-0.980079	0.00195563
Normal_Nucleus / Tumor_Nucleus	Immune	SLC9A9	-1.77423	0.00196346
Normal_Nucleus / Tumor_Nucleus	Immune	PHKB	-0.879858	0.00202778
Normal_Nucleus / Tumor_Nucleus	Immune	APP	-0.76921	0.00214012
Normal_Nucleus / Tumor_Nucleus	Immune	IL1B	1.24528	0.00219591
Normal_Nucleus / Tumor_Nucleus	Immune	Metazoa-SRP.93	0.335799	0.00238173
Normal_Nucleus / Tumor_Nucleus	Immune	GMDS-DT	-1.054	0.00240467
Normal_Nucleus / Tumor_Nucleus	Immune	KDM6B	1.29884	0.00246187
Normal_Nucleus / Tumor_Nucleus	Immune	CDC42BPA	-2.12787	0.00256272
Normal_Nucleus / Tumor_Nucleus	Immune	FARP1	-1.02382	0.00273679
Normal_Nucleus / Tumor_Nucleus	Immune	CEACAM19	0.837313	0.00283903
Normal_Nucleus / Tumor_Nucleus	Immune	RANBP17	-1.93329	0.00303724
Normal_Nucleus / Tumor_Nucleus	Immune	ZBTB7C	2.13446	0.00305654
Normal_Nucleus / Tumor_Nucleus	Immune	TSPEAR-AS1	0.731615	0.00327026
Normal_Nucleus / Tumor_Nucleus	Immune	LMTK2	-1.13223	0.00336638
Normal_Nucleus / Tumor_Nucleus	Immune	DOCK4	-1.26336	0.00347267
Normal_Nucleus / Tumor_Nucleus	Immune	EFHD2	0.969304	0.00352924
Normal_Nucleus / Tumor_Nucleus	Immune	TAPT1-AS1	-0.865794	0.00361277
Normal_Nucleus / Tumor_Nucleus	Immune	ATF3	1.6465	0.0037148
Normal_Nucleus / Tumor_Nucleus	Immune	TIRAP	0.811454	0.00396981
Normal_Nucleus / Tumor_Nucleus	Immune	AWAT2	0.32771	0.00407757
Normal_Nucleus / Tumor_Nucleus	Immune	CCL24	0.506573	0.00426894
Normal_Nucleus / Tumor_Nucleus	Immune	MLF1	0.892076	0.00428123
Normal_Nucleus / Tumor_Nucleus	Immune	SFXN1	-0.758924	0.00432542
Normal_Nucleus / Tumor_Nucleus	Immune	AATBC	0.672482	0.00448257
Normal_Nucleus / Tumor_Nucleus	Immune	NBEAL1	-1.20599	0.00461032
Normal_Nucleus / Tumor_Nucleus	Immune	PRLR	-0.906435	0.00479684
Normal_Nucleus / Tumor_Nucleus	Immune	CLASP1	-0.990601	0.00497467
Normal_Nucleus / Tumor_Nucleus	Immune	EPHA4	-1.32662	0.00511954
Normal_Nucleus / Tumor_Nucleus	Immune	ENSG00000269179	0.50517	0.00526687
Normal_Nucleus / Tumor_Nucleus	Immune	RNFT1	1.21127	0.00527857
Normal_Nucleus / Tumor_Nucleus	Immune	POR	1.73003	0.00540849
Normal_Nucleus / Tumor_Nucleus	Immune	CYB5R3	0.908888	0.00589083
Normal_Nucleus / Tumor_Nucleus	Immune	LINC02929	0.359839	0.0061542
Normal_Nucleus / Tumor_Nucleus	Immune	TOX3	-2.52211	0.00619094
Normal_Nucleus / Tumor_Nucleus	Immune	NPL	-0.707409	0.00619491
Normal_Nucleus / Tumor_Nucleus	Immune	ENSG00000284644	0.659383	0.00622864
Normal_Nucleus / Tumor_Nucleus	Immune	RCSD1	-1.06622	0.00639713
Normal_Nucleus / Tumor_Nucleus	Immune	ITGB1	-0.935097	0.00664599
Normal_Nucleus / Tumor_Nucleus	Immune	ENSG00000283240	-0.622867	0.00665145
Normal_Nucleus / Tumor_Nucleus	Immune	LPCAT2	1.71792	0.00692979
Normal_Nucleus / Tumor_Nucleus	Immune	TTC39C	-1.24322	0.00700417
Normal_Nucleus / Tumor_Nucleus	Immune	HBA2	2.54347	0.00704944
Normal_Nucleus / Tumor_Nucleus	Immune	ENSG00000288819	1.63628	0.00707435
Normal_Nucleus / Tumor_Nucleus	Immune	AUH	-0.950693	0.00757438
Normal_Nucleus / Tumor_Nucleus	Immune	ERBB3	-0.611664	0.00775541
Normal_Nucleus / Tumor_Nucleus	Immune	MAGED1	-0.752492	0.0078584
Normal_Nucleus / Tumor_Nucleus	Immune	LINC01515	-1.32004	0.00854156
Normal_Nucleus / Tumor_Nucleus	Immune	BABAM2	-0.886328	0.00866356
Normal_Nucleus / Tumor_Nucleus	Immune	DDX60L	1.69007	0.00890133
Normal_Nucleus / Tumor_Nucleus	Immune	KCNA3	1.80667	0.00895526
Normal_Nucleus / Tumor_Nucleus	Immune	TESC	-0.6318	0.0090746
Normal_Nucleus / Tumor_Nucleus	Immune	MOGAT1	2.74799	0.00916529
Normal_Nucleus / Tumor_Nucleus	Immune	BMP2K	-0.873209	0.00941891
Normal_Nucleus / Tumor_Nucleus	Immune	MEF2C	-1.35053	0.00967092
Normal_Nucleus / Tumor_Nucleus	Immune	FAM13A	-1.68767	0.00968642
Normal_Nucleus / Tumor_Nucleus	Immune	GMDS	-1.06079	0.00974424
Normal_Nucleus / Tumor_Nucleus	Immune	OSCAR	1.55952	0.00978525
Normal_Nucleus / Tumor_Nucleus	Immune	LINC00656	0.265704	0.00990736
Normal_Nucleus / Tumor_Nucleus	Immune	ENSG00000279838	0.931244	0.0100454
Normal_Nucleus / Tumor_Nucleus	Immune	TBL1XR1	-1.22129	0.0102484
Normal_Nucleus / Tumor_Nucleus	Immune	ABCG2	0.894022	0.0108375
Normal_Nucleus / Tumor_Nucleus	Immune	SLC27A3	0.728558	0.0112817
Normal_Nucleus / Tumor_Nucleus	Immune	TBX15	-0.80508	0.0113987
Normal_Nucleus / Tumor_Nucleus	Immune	ST6GAL1	-1.80051	0.011568
Normal_Nucleus / Tumor_Nucleus	Immune	ZNF507	-0.576947	0.0117469
Normal_Nucleus / Tumor_Nucleus	Immune	LGSN	-0.492112	0.0121697
Normal_Nucleus / Tumor_Nucleus	Immune	OSBPL11	1.73504	0.0124223
Normal_Nucleus / Tumor_Nucleus	Immune	HEATR5B	1.84106	0.0128511
Normal_Nucleus / Tumor_Nucleus	Immune	SLC22A3	-1.05648	0.0130984
Normal_Nucleus / Tumor_Nucleus	Immune	ELF4	1.16161	0.013103
Normal_Nucleus / Tumor_Nucleus	Immune	GSDME	-0.783607	0.0133074
Normal_Nucleus / Tumor_Nucleus	Immune	TMEM252-DT	0.729383	0.0136342
Normal_Nucleus / Tumor_Nucleus	Immune	TCF7L2	2.16104	0.0139207
Normal_Nucleus / Tumor_Nucleus	Immune	SIRPB1	0.717145	0.01393
Normal_Nucleus / Tumor_Nucleus	Immune	SYT1	-1.17108	0.014457
Normal_Nucleus / Tumor_Nucleus	Immune	CAVIN4	0.647318	0.0148677
Normal_Nucleus / Tumor_Nucleus	Immune	ATP2B1	2.08777	0.0151465
Normal_Nucleus / Tumor_Nucleus	Immune	ESRP1	-1.29119	0.0156288
Normal_Nucleus / Tumor_Nucleus	Immune	ENSG00000286162	-0.597683	0.0158594
Normal_Nucleus / Tumor_Nucleus	Immune	KCNS3	-0.550865	0.0160165
Normal_Nucleus / Tumor_Nucleus	Immune	SNUPN	0.82757	0.0165802
Normal_Nucleus / Tumor_Nucleus	Immune	PLA2G4F	0.562886	0.0169331
Normal_Nucleus / Tumor_Nucleus	Immune	B3GALT1	0.795913	0.0170298
Normal_Nucleus / Tumor_Nucleus	Immune	WDR49	3.11622	0.0171147
Normal_Nucleus / Tumor_Nucleus	Immune	ENSG00000289870	0.432105	0.0173223
Normal_Nucleus / Tumor_Nucleus	Immune	CCND1	-0.826924	0.0176819
Normal_Nucleus / Tumor_Nucleus	Immune	VOPP1	-0.705978	0.0182487
Normal_Nucleus / Tumor_Nucleus	Immune	FBP1	2.15208	0.0183553
Normal_Nucleus / Tumor_Nucleus	Immune	ENSG00000285216	0.480745	0.0188303
Normal_Nucleus / Tumor_Nucleus	Immune	SPP1	-1.94905	0.0190871
Normal_Nucleus / Tumor_Nucleus	Immune	ERCC1	1.28503	0.0191067
Normal_Nucleus / Tumor_Nucleus	Immune	ZNF487	1.07168	0.0202602
Normal_Nucleus / Tumor_Nucleus	Immune	ZFP36L1	-1.6942	0.0203172
Normal_Nucleus / Tumor_Nucleus	Immune	OTUD1	0.617784	0.0207028
Normal_Nucleus / Tumor_Nucleus	Immune	H1-3	-0.817304	0.0211623
Normal_Nucleus / Tumor_Nucleus	Immune	TOX	-2.16923	0.0213519
Normal_Nucleus / Tumor_Nucleus	Immune	ZNF292	-0.738269	0.0213718
Normal_Nucleus / Tumor_Nucleus	Immune	YAP1	-1.23871	0.0223866
Normal_Nucleus / Tumor_Nucleus	Immune	RNASE1	-0.92434	0.0229619
Normal_Nucleus / Tumor_Nucleus	Immune	LINC02245	-0.78287	0.023336
Normal_Nucleus / Tumor_Nucleus	Immune	ADAMTSL4-AS1	0.373624	0.0234642
Normal_Nucleus / Tumor_Nucleus	Immune	ADGRA3	-0.879911	0.0234673
Normal_Nucleus / Tumor_Nucleus	Immune	EHBP1	-0.702196	0.0235456
Normal_Nucleus / Tumor_Nucleus	Immune	EML4-AS1	1.2245	0.0238615
Normal_Nucleus / Tumor_Nucleus	Immune	SFMBT2	-0.731147	0.0247955
Normal_Nucleus / Tumor_Nucleus	Immune	CEP44	1.20606	0.0253355
Normal_Nucleus / Tumor_Nucleus	Immune	MS4A6E	0.538642	0.0259085
Normal_Nucleus / Tumor_Nucleus	Immune	CLNK	-1.23763	0.0266964
Normal_Nucleus / Tumor_Nucleus	Immune	NCALD	-2.53088	0.0269066
Normal_Nucleus / Tumor_Nucleus	Immune	STK3	-0.826909	0.0270395
Normal_Nucleus / Tumor_Nucleus	Immune	NAALADL2	-1.54267	0.0272537
Normal_Nucleus / Tumor_Nucleus	Immune	ERRFI1	-2.35267	0.0273247
Normal_Nucleus / Tumor_Nucleus	Immune	LINC01290	1.2694	0.0275309
Normal_Nucleus / Tumor_Nucleus	Immune	FNIP2	-0.984256	0.0278421
Normal_Nucleus / Tumor_Nucleus	Immune	LINC02889	-2.17922	0.0296395
Normal_Nucleus / Tumor_Nucleus	Immune	PPP1R12B	-1.15167	0.0306915
Normal_Nucleus / Tumor_Nucleus	Immune	FCRL1	2.12668	0.0307684
Normal_Nucleus / Tumor_Nucleus	Immune	ANKIB1	-0.88069	0.030982
Normal_Nucleus / Tumor_Nucleus	Immune	STK39	-1.48728	0.0315563
Normal_Nucleus / Tumor_Nucleus	Immune	ENSG00000259668	0.508887	0.0318966
Normal_Nucleus / Tumor_Nucleus	Immune	NFIB	-2.43337	0.0331265
Normal_Nucleus / Tumor_Nucleus	Immune	RRP12	1.0652	0.0331936
Normal_Nucleus / Tumor_Nucleus	Immune	IRS1	-0.427374	0.0336487
Normal_Nucleus / Tumor_Nucleus	Immune	SMIM2-AS1	0.684675	0.0348881
Normal_Nucleus / Tumor_Nucleus	Immune	SOS1	-0.677664	0.0354118
Normal_Nucleus / Tumor_Nucleus	Immune	HMOX2	0.988655	0.0359407
Normal_Nucleus / Tumor_Nucleus	Immune	AHCYL2	-0.783731	0.0360054
Normal_Nucleus / Tumor_Nucleus	Immune	STX11	1.82332	0.0364606
Normal_Nucleus / Tumor_Nucleus	Immune	EGFR	-2.01567	0.0366185
Normal_Nucleus / Tumor_Nucleus	Immune	ENSG00000260111	0.471695	0.036844
Normal_Nucleus / Tumor_Nucleus	Immune	KLHL5	-0.933851	0.0376208
Normal_Nucleus / Tumor_Nucleus	Immune	AOC3	0.64325	0.0376449
Normal_Nucleus / Tumor_Nucleus	Immune	SLC44A1	-1.08778	0.0380785
Normal_Nucleus / Tumor_Nucleus	Immune	VWDE	-0.769003	0.038912
Normal_Nucleus / Tumor_Nucleus	Immune	SERPINA1	1.23135	0.0394961
Normal_Nucleus / Tumor_Nucleus	Immune	HOPX	-2.04671	0.0401816
Normal_Nucleus / Tumor_Nucleus	Immune	ENSG00000274383	1.07607	0.0408797
Normal_Nucleus / Tumor_Nucleus	Immune	PPARG	2.68192	0.041971
Normal_Nucleus / Tumor_Nucleus	Immune	EPC1	-0.516914	0.0431521
Normal_Nucleus / Tumor_Nucleus	Immune	GTF2F1	0.692725	0.0443049
Normal_Nucleus / Tumor_Nucleus	Immune	MAFF	0.842075	0.0451572
Normal_Nucleus / Tumor_Nucleus	Immune	MME	3.0646	0.0482154
Normal_Nucleus / Tumor_Nucleus	Immune	MAP3K3	-0.527633	0.0482768
Normal_Nucleus / Tumor_Nucleus	Immune	ENSG00000288087	-3.25987	0.0483672
Normal_Nucleus / Tumor_Nucleus	Immune	AGR2	-0.59775	0.0489745
Normal_Nucleus / Tumor_Nucleus	Stroma	HECW1	-3.18697	1.65591e-25
Normal_Nucleus / Tumor_Nucleus	Stroma	DGKI	-2.23986	3.48393e-23
Normal_Nucleus / Tumor_Nucleus	Stroma	LINC02257	-2.52115	3.78608e-22
Normal_Nucleus / Tumor_Nucleus	Stroma	LINC01290	2.72399	1.03523e-18
Normal_Nucleus / Tumor_Nucleus	Stroma	SLC39A8	2.09642	2.94395e-18
Normal_Nucleus / Tumor_Nucleus	Stroma	LRRC36	1.34798	4.69025e-18
Normal_Nucleus / Tumor_Nucleus	Stroma	ENSG00000286494	1.96419	2.26289e-17
Normal_Nucleus / Tumor_Nucleus	Stroma	LHFPL3-AS2	2.12679	1.67942e-16
Normal_Nucleus / Tumor_Nucleus	Stroma	KIF26B	-4.46983	3.20426e-16
Normal_Nucleus / Tumor_Nucleus	Stroma	ADGRE5	1.98722	4.62575e-16
Normal_Nucleus / Tumor_Nucleus	Stroma	GPM6A	2.83229	6.25566e-16
Normal_Nucleus / Tumor_Nucleus	Stroma	LAMP3	1.538	1.93182e-13
Normal_Nucleus / Tumor_Nucleus	Stroma	FAP	-2.9184	3.17386e-13
Normal_Nucleus / Tumor_Nucleus	Stroma	CLIC5	1.82239	2.02364e-12
Normal_Nucleus / Tumor_Nucleus	Stroma	SLC44A3-AS1	-1.69732	2.08997e-12
Normal_Nucleus / Tumor_Nucleus	Stroma	RGS6	1.47112	2.49973e-12
Normal_Nucleus / Tumor_Nucleus	Stroma	BTNL9	1.06288	3.19068e-12
Normal_Nucleus / Tumor_Nucleus	Stroma	SFTPC	3.43765	1.0387e-11
Normal_Nucleus / Tumor_Nucleus	Stroma	ABCA3	2.43552	1.12157e-11
Normal_Nucleus / Tumor_Nucleus	Stroma	CCDC141	2.36539	1.76118e-11
Normal_Nucleus / Tumor_Nucleus	Stroma	DCC	2.4342	2.10484e-11
Normal_Nucleus / Tumor_Nucleus	Stroma	DMBT1	1.44132	2.95574e-11
Normal_Nucleus / Tumor_Nucleus	Stroma	ENSG00000285216	1.01273	3.91655e-11
Normal_Nucleus / Tumor_Nucleus	Stroma	NREP	-2.05838	7.29453e-11
Normal_Nucleus / Tumor_Nucleus	Stroma	ENSG00000253288	1.08713	8.24503e-11
Normal_Nucleus / Tumor_Nucleus	Stroma	NCKAP5	2.63548	9.59002e-11
Normal_Nucleus / Tumor_Nucleus	Stroma	TSPYL2	1.92678	1.50578e-10
Normal_Nucleus / Tumor_Nucleus	Stroma	NECAB1	1.06033	3.14652e-10
Normal_Nucleus / Tumor_Nucleus	Stroma	KLF4	1.26997	5.03801e-10
Normal_Nucleus / Tumor_Nucleus	Stroma	TTN	2.37912	9.22388e-10
Normal_Nucleus / Tumor_Nucleus	Stroma	WIF1	1.4943	1.58836e-09
Normal_Nucleus / Tumor_Nucleus	Stroma	BICD1	-1.33543	3.92738e-09
Normal_Nucleus / Tumor_Nucleus	Stroma	ADAMTS15	1.44313	3.92871e-09
Normal_Nucleus / Tumor_Nucleus	Stroma	IGSF1	-1.96116	5.17034e-09
Normal_Nucleus / Tumor_Nucleus	Stroma	RBFOX1	2.38658	1.40064e-08
Normal_Nucleus / Tumor_Nucleus	Stroma	ERG	-2.14321	1.76562e-08
Normal_Nucleus / Tumor_Nucleus	Stroma	HAS1	1.81344	1.90653e-08
Normal_Nucleus / Tumor_Nucleus	Stroma	LANCL1-AS1	1.29538	2.11203e-08
Normal_Nucleus / Tumor_Nucleus	Stroma	MGST1	-2.43444	2.49674e-08
Normal_Nucleus / Tumor_Nucleus	Stroma	TMEM74B	1.1673	3.2832e-08
Normal_Nucleus / Tumor_Nucleus	Stroma	GPR39	-1.74518	5.11512e-08
Normal_Nucleus / Tumor_Nucleus	Stroma	LGR4	-1.48274	5.49737e-08
Normal_Nucleus / Tumor_Nucleus	Stroma	ENC1	-1.71294	5.87415e-08
Normal_Nucleus / Tumor_Nucleus	Stroma	TMPRSS2	1.43486	7.14276e-08
Normal_Nucleus / Tumor_Nucleus	Stroma	CXCL2	1.47759	7.47956e-08
Normal_Nucleus / Tumor_Nucleus	Stroma	TOX3	-2.16645	8.01177e-08
Normal_Nucleus / Tumor_Nucleus	Stroma	PLA2G4F	0.828471	8.12978e-08
Normal_Nucleus / Tumor_Nucleus	Stroma	VWF	1.2767	8.75653e-08
Normal_Nucleus / Tumor_Nucleus	Stroma	NOX4	-2.92182	1.09925e-07
Normal_Nucleus / Tumor_Nucleus	Stroma	CSMD1	1.46035	1.22238e-07
Normal_Nucleus / Tumor_Nucleus	Stroma	WDR49	1.22903	1.43045e-07
Normal_Nucleus / Tumor_Nucleus	Stroma	AFF3	2.89745	2.2072e-07
Normal_Nucleus / Tumor_Nucleus	Stroma	LINC01655	-1.28427	2.72148e-07
Normal_Nucleus / Tumor_Nucleus	Stroma	BGN	-2.32498	2.81298e-07
Normal_Nucleus / Tumor_Nucleus	Stroma	SLC6A6	-2.00771	3.43619e-07
Normal_Nucleus / Tumor_Nucleus	Stroma	ZFPM2-AS1	-2.63175	3.64404e-07
Normal_Nucleus / Tumor_Nucleus	Stroma	REEP1	0.67663	6.94717e-07
Normal_Nucleus / Tumor_Nucleus	Stroma	DNAH9	1.96333	7.15843e-07
Normal_Nucleus / Tumor_Nucleus	Stroma	DNAH14	-1.97315	7.2886e-07
Normal_Nucleus / Tumor_Nucleus	Stroma	SFTPD	0.989035	7.66599e-07
Normal_Nucleus / Tumor_Nucleus	Stroma	ENSG00000276850	0.829097	2.04854e-06
Normal_Nucleus / Tumor_Nucleus	Stroma	NLGN1	2.05382	2.10681e-06
Normal_Nucleus / Tumor_Nucleus	Stroma	LINC02408	-2.02779	2.23864e-06
Normal_Nucleus / Tumor_Nucleus	Stroma	C10orf67	0.782666	2.63825e-06
Normal_Nucleus / Tumor_Nucleus	Stroma	AOX1	2.44693	2.88748e-06
Normal_Nucleus / Tumor_Nucleus	Stroma	FOSB	3.27203	3.31932e-06
Normal_Nucleus / Tumor_Nucleus	Stroma	PTGFR	1.20465	3.55571e-06
Normal_Nucleus / Tumor_Nucleus	Stroma	MIR4435-2HG	-1.57181	4.28088e-06
Normal_Nucleus / Tumor_Nucleus	Stroma	LINC02882	-2.20641	5.13521e-06
Normal_Nucleus / Tumor_Nucleus	Stroma	CYP4B1	1.68528	5.71908e-06
Normal_Nucleus / Tumor_Nucleus	Stroma	NPR1	0.655945	7.33867e-06
Normal_Nucleus / Tumor_Nucleus	Stroma	ZNF385B	2.61869	7.53509e-06
Normal_Nucleus / Tumor_Nucleus	Stroma	F11	0.638102	9.9651e-06
Normal_Nucleus / Tumor_Nucleus	Stroma	HS6ST2	-2.09767	1.08551e-05
Normal_Nucleus / Tumor_Nucleus	Stroma	MME	1.6759	1.13145e-05
Normal_Nucleus / Tumor_Nucleus	Stroma	ADAM12	-2.69331	1.5417e-05
Normal_Nucleus / Tumor_Nucleus	Stroma	KIAA1755	-1.37603	1.59038e-05
Normal_Nucleus / Tumor_Nucleus	Stroma	LINC01876	-3.06039	1.62791e-05
Normal_Nucleus / Tumor_Nucleus	Stroma	FBXO32	-2.83946	1.76591e-05
Normal_Nucleus / Tumor_Nucleus	Stroma	DLEU1	-3.01072	2.20204e-05
Normal_Nucleus / Tumor_Nucleus	Stroma	LINC02471	0.61488	2.68643e-05
Normal_Nucleus / Tumor_Nucleus	Stroma	TSHZ2	-1.99651	3.25681e-05
Normal_Nucleus / Tumor_Nucleus	Stroma	UNC5B	-1.29483	3.65094e-05
Normal_Nucleus / Tumor_Nucleus	Stroma	KCNQ1OT1	-2.00575	3.66666e-05
Normal_Nucleus / Tumor_Nucleus	Stroma	RTKN2	2.39182	4.73301e-05
Normal_Nucleus / Tumor_Nucleus	Stroma	HS6ST3	0.903773	5.59191e-05
Normal_Nucleus / Tumor_Nucleus	Stroma	MIR181A1HG	-1.37949	5.70451e-05
Normal_Nucleus / Tumor_Nucleus	Stroma	TNFAIP2	1.86631	6.49814e-05
Normal_Nucleus / Tumor_Nucleus	Stroma	CFAP46	1.1031	6.57657e-05
Normal_Nucleus / Tumor_Nucleus	Stroma	ENSG00000232855	1.45749	7.31888e-05
Normal_Nucleus / Tumor_Nucleus	Stroma	GPSM1	2.13714	7.89864e-05
Normal_Nucleus / Tumor_Nucleus	Stroma	ICA1	-2.39381	9.13019e-05
Normal_Nucleus / Tumor_Nucleus	Stroma	ENSG00000255829	0.94083	0.000102266
Normal_Nucleus / Tumor_Nucleus	Stroma	DENND3	1.15457	0.000102559
Normal_Nucleus / Tumor_Nucleus	Stroma	STK39	-2.32643	0.000104882
Normal_Nucleus / Tumor_Nucleus	Stroma	CDH23	1.38699	0.000121893
Normal_Nucleus / Tumor_Nucleus	Stroma	ENSG00000257277	0.84737	0.000135126
Normal_Nucleus / Tumor_Nucleus	Stroma	DUOX1	1.19022	0.000136838
Normal_Nucleus / Tumor_Nucleus	Stroma	RASGRF1	0.916847	0.000144888
Normal_Nucleus / Tumor_Nucleus	Stroma	RIC3	0.79964	0.000168256
Normal_Nucleus / Tumor_Nucleus	Stroma	C4orf19	1.27311	0.000170488
Normal_Nucleus / Tumor_Nucleus	Stroma	ENTREP1	1.54132	0.000182082
Normal_Nucleus / Tumor_Nucleus	Stroma	SCIN	-1.65539	0.000186908
Normal_Nucleus / Tumor_Nucleus	Stroma	RUNX1	-2.39767	0.000193072
Normal_Nucleus / Tumor_Nucleus	Stroma	ATP1B1	-1.40113	0.000207242
Normal_Nucleus / Tumor_Nucleus	Stroma	CRTAC1	0.564841	0.000209036
Normal_Nucleus / Tumor_Nucleus	Stroma	SNTG2	0.672967	0.000210138
Normal_Nucleus / Tumor_Nucleus	Stroma	DCDC1	1.40326	0.00021476
Normal_Nucleus / Tumor_Nucleus	Stroma	PLIN5	0.888511	0.000240342
Normal_Nucleus / Tumor_Nucleus	Stroma	MYADM	1.98191	0.000337266
Normal_Nucleus / Tumor_Nucleus	Stroma	MBOAT2	-2.36966	0.000344162
Normal_Nucleus / Tumor_Nucleus	Stroma	BMPER	1.58756	0.000379122
Normal_Nucleus / Tumor_Nucleus	Stroma	NRXN1	0.714323	0.000430816
Normal_Nucleus / Tumor_Nucleus	Stroma	TSPAN5	-1.84922	0.000451429
Normal_Nucleus / Tumor_Nucleus	Stroma	GEM	-2.43751	0.000473954
Normal_Nucleus / Tumor_Nucleus	Stroma	PKHD1L1	1.26522	0.000515305
Normal_Nucleus / Tumor_Nucleus	Stroma	SAFB2	1.23863	0.000542688
Normal_Nucleus / Tumor_Nucleus	Stroma	NEDD4	-1.08589	0.000582255
Normal_Nucleus / Tumor_Nucleus	Stroma	LINC02474	-1.30894	0.00058795
Normal_Nucleus / Tumor_Nucleus	Stroma	ENSG00000239268	2.99079	0.000591171
Normal_Nucleus / Tumor_Nucleus	Stroma	TEX41	-1.62712	0.000596168
Normal_Nucleus / Tumor_Nucleus	Stroma	ACOT11	1.2143	0.00068932
Normal_Nucleus / Tumor_Nucleus	Stroma	DPP6	2.77379	0.000711645
Normal_Nucleus / Tumor_Nucleus	Stroma	ADAMTS14	-1.26251	0.000741828
Normal_Nucleus / Tumor_Nucleus	Stroma	EPHA1-AS1	1.14328	0.000779653
Normal_Nucleus / Tumor_Nucleus	Stroma	SLC24A2	-1.40395	0.000788144
Normal_Nucleus / Tumor_Nucleus	Stroma	CYSTM1	1.33673	0.000806585
Normal_Nucleus / Tumor_Nucleus	Stroma	ADCY8	0.499168	0.000829039
Normal_Nucleus / Tumor_Nucleus	Stroma	TENM4	-2.57884	0.000840495
Normal_Nucleus / Tumor_Nucleus	Stroma	DIO2	-1.43389	0.000902751
Normal_Nucleus / Tumor_Nucleus	Stroma	CSF3	0.563154	0.000905581
Normal_Nucleus / Tumor_Nucleus	Stroma	SLC26A3	1.18264	0.000925607
Normal_Nucleus / Tumor_Nucleus	Stroma	LRRK2	2.39892	0.000980543
Normal_Nucleus / Tumor_Nucleus	Stroma	CSRNP1	0.908238	0.000986426
Normal_Nucleus / Tumor_Nucleus	Stroma	LZTS1	-1.35297	0.00101705
Normal_Nucleus / Tumor_Nucleus	Stroma	PTPRS	1.84338	0.00103439
Normal_Nucleus / Tumor_Nucleus	Stroma	NUPR1	2.08484	0.00105099
Normal_Nucleus / Tumor_Nucleus	Stroma	THBS2-AS1	-0.995764	0.00107334
Normal_Nucleus / Tumor_Nucleus	Stroma	CXCL3	0.591817	0.00108622
Normal_Nucleus / Tumor_Nucleus	Stroma	LMNTD1	0.954	0.00110774
Normal_Nucleus / Tumor_Nucleus	Stroma	FAM107A	0.625434	0.00111129
Normal_Nucleus / Tumor_Nucleus	Stroma	EPHB6	0.622926	0.00113474
Normal_Nucleus / Tumor_Nucleus	Stroma	ENSG00000288087	-3.13377	0.00114091
Normal_Nucleus / Tumor_Nucleus	Stroma	GUCY1A1	-1.91007	0.0011865
Normal_Nucleus / Tumor_Nucleus	Stroma	IL20RA	0.907924	0.00127607
Normal_Nucleus / Tumor_Nucleus	Stroma	USH2A	0.645122	0.00132198
Normal_Nucleus / Tumor_Nucleus	Stroma	LINC01470	0.467069	0.00142077
Normal_Nucleus / Tumor_Nucleus	Stroma	SUGCT	-2.30455	0.00154991
Normal_Nucleus / Tumor_Nucleus	Stroma	VWA3A	1.75965	0.00158207
Normal_Nucleus / Tumor_Nucleus	Stroma	AHNAK	1.92081	0.00162268
Normal_Nucleus / Tumor_Nucleus	Stroma	COL3A1	-3.00842	0.00169579
Normal_Nucleus / Tumor_Nucleus	Stroma	MAFF	1.2862	0.00180492
Normal_Nucleus / Tumor_Nucleus	Stroma	PRRX1	-1.74491	0.00181598
Normal_Nucleus / Tumor_Nucleus	Stroma	AHR	-2.57041	0.00182541
Normal_Nucleus / Tumor_Nucleus	Stroma	ENSG00000271758	0.466549	0.00186127
Normal_Nucleus / Tumor_Nucleus	Stroma	C2orf27A	-1.53348	0.00206461
Normal_Nucleus / Tumor_Nucleus	Stroma	ENSG00000279662	0.652254	0.00211522
Normal_Nucleus / Tumor_Nucleus	Stroma	ACADL	1.72483	0.00228514
Normal_Nucleus / Tumor_Nucleus	Stroma	EDA	1.19977	0.00236017
Normal_Nucleus / Tumor_Nucleus	Stroma	LUM	-2.41325	0.00238862
Normal_Nucleus / Tumor_Nucleus	Stroma	ARHGAP12	-1.42769	0.00255164
Normal_Nucleus / Tumor_Nucleus	Stroma	TMEM87B	-1.2158	0.00265643
Normal_Nucleus / Tumor_Nucleus	Stroma	CRACD	-1.70851	0.00268506
Normal_Nucleus / Tumor_Nucleus	Stroma	LINC02552	0.376534	0.00289721
Normal_Nucleus / Tumor_Nucleus	Stroma	SERPINI2	0.719559	0.00292041
Normal_Nucleus / Tumor_Nucleus	Stroma	CEMIP	-2.51403	0.00293029
Normal_Nucleus / Tumor_Nucleus	Stroma	SHANK3	0.713118	0.00358916
Normal_Nucleus / Tumor_Nucleus	Stroma	ENSG00000266978	1.45212	0.00363521
Normal_Nucleus / Tumor_Nucleus	Stroma	LINC00578	-2.17767	0.00364075
Normal_Nucleus / Tumor_Nucleus	Stroma	SELENBP1	1.2421	0.00374271
Normal_Nucleus / Tumor_Nucleus	Stroma	LDLR	2.14103	0.00383452
Normal_Nucleus / Tumor_Nucleus	Stroma	TGFBR3	1.88023	0.00395521
Normal_Nucleus / Tumor_Nucleus	Stroma	MXRA5	-1.35703	0.00407566
Normal_Nucleus / Tumor_Nucleus	Stroma	AASS	2.07799	0.00444478
Normal_Nucleus / Tumor_Nucleus	Stroma	NRGN	0.776288	0.0048764
Normal_Nucleus / Tumor_Nucleus	Stroma	MKNK2	1.46286	0.00559625
Normal_Nucleus / Tumor_Nucleus	Stroma	SH3GL3	0.484939	0.00560283
Normal_Nucleus / Tumor_Nucleus	Stroma	GUCY1B2	-1.17644	0.00565185
Normal_Nucleus / Tumor_Nucleus	Stroma	MYC	0.773429	0.00675984
Normal_Nucleus / Tumor_Nucleus	Stroma	GRHL2	-1.42166	0.00746134
Normal_Nucleus / Tumor_Nucleus	Stroma	PDE1A	-1.82381	0.00792421
Normal_Nucleus / Tumor_Nucleus	Stroma	LINC02932	1.63764	0.00815716
Normal_Nucleus / Tumor_Nucleus	Stroma	CBFA2T3	0.606794	0.00821389
Normal_Nucleus / Tumor_Nucleus	Stroma	LMNA	1.99558	0.00838401
Normal_Nucleus / Tumor_Nucleus	Stroma	PER1	1.54415	0.00848142
Normal_Nucleus / Tumor_Nucleus	Stroma	CASC15	-1.85903	0.00852689
Normal_Nucleus / Tumor_Nucleus	Stroma	EPB41L3	1.54016	0.00863845
Normal_Nucleus / Tumor_Nucleus	Stroma	IL6	0.837387	0.0087166
Normal_Nucleus / Tumor_Nucleus	Stroma	ENSG00000226043	1.37307	0.00896066
Normal_Nucleus / Tumor_Nucleus	Stroma	SCN1A	0.975936	0.00916546
Normal_Nucleus / Tumor_Nucleus	Stroma	ENSG00000224228	2.39652	0.00920442
Normal_Nucleus / Tumor_Nucleus	Stroma	CACNA2D3	1.98272	0.00949052
Normal_Nucleus / Tumor_Nucleus	Stroma	ISM1	-1.01879	0.00959236
Normal_Nucleus / Tumor_Nucleus	Stroma	LINC02018	1.1991	0.0104066
Normal_Nucleus / Tumor_Nucleus	Stroma	ACP6	-0.840367	0.0105265
Normal_Nucleus / Tumor_Nucleus	Stroma	CTIF	-1.08181	0.0114157
Normal_Nucleus / Tumor_Nucleus	Stroma	BRD2	0.937175	0.0118132
Normal_Nucleus / Tumor_Nucleus	Stroma	ANKRD10	-1.11708	0.0118443
Normal_Nucleus / Tumor_Nucleus	Stroma	NTN4	1.37297	0.0120844
Normal_Nucleus / Tumor_Nucleus	Stroma	YBX3	1.56081	0.0126905
Normal_Nucleus / Tumor_Nucleus	Stroma	MAMLD1	1.74772	0.0128071
Normal_Nucleus / Tumor_Nucleus	Stroma	SPACA6	1.32381	0.0135128
Normal_Nucleus / Tumor_Nucleus	Stroma	SEMA4A	1.669	0.0147368
Normal_Nucleus / Tumor_Nucleus	Stroma	LINC01435	0.716777	0.0148243
Normal_Nucleus / Tumor_Nucleus	Stroma	TCERG1L	0.446518	0.0152178
Normal_Nucleus / Tumor_Nucleus	Stroma	FENDRR	0.999821	0.0155439
Normal_Nucleus / Tumor_Nucleus	Stroma	KANK3	1.35198	0.0158901
Normal_Nucleus / Tumor_Nucleus	Stroma	IL7	-1.2918	0.0159295
Normal_Nucleus / Tumor_Nucleus	Stroma	PHEX	1.3822	0.0175368
Normal_Nucleus / Tumor_Nucleus	Stroma	ENSG00000289911	-1.51841	0.0177339
Normal_Nucleus / Tumor_Nucleus	Stroma	MAPK4	0.662664	0.0177673
Normal_Nucleus / Tumor_Nucleus	Stroma	DDX27	1.12097	0.0183221
Normal_Nucleus / Tumor_Nucleus	Stroma	SNTG1	0.582423	0.0189243
Normal_Nucleus / Tumor_Nucleus	Stroma	OSBPL11	0.985567	0.0196004
Normal_Nucleus / Tumor_Nucleus	Stroma	SGMS2	1.99165	0.0198179
Normal_Nucleus / Tumor_Nucleus	Stroma	COL6A4P2	-0.747755	0.0198645
Normal_Nucleus / Tumor_Nucleus	Stroma	RAPGEF3	0.773236	0.0202748
Normal_Nucleus / Tumor_Nucleus	Stroma	FBLN2	-0.834699	0.0210247
Normal_Nucleus / Tumor_Nucleus	Stroma	GLDC	0.903969	0.021611
Normal_Nucleus / Tumor_Nucleus	Stroma	DSCAM	0.945566	0.0224386
Normal_Nucleus / Tumor_Nucleus	Stroma	GUCY1A2	-1.74926	0.0233732
Normal_Nucleus / Tumor_Nucleus	Stroma	PLAC8	0.797462	0.0234688
Normal_Nucleus / Tumor_Nucleus	Stroma	ROS1	1.34204	0.0237778
Normal_Nucleus / Tumor_Nucleus	Stroma	SLC16A14	-0.969764	0.0249948
Normal_Nucleus / Tumor_Nucleus	Stroma	ABCF1	0.954536	0.025166
Normal_Nucleus / Tumor_Nucleus	Stroma	HBEGF	0.707737	0.0254349
Normal_Nucleus / Tumor_Nucleus	Stroma	SERPINE2	-0.917193	0.0261652
Normal_Nucleus / Tumor_Nucleus	Stroma	LINC02516	-0.731586	0.0274946
Normal_Nucleus / Tumor_Nucleus	Stroma	SLC19A3	0.681343	0.0276819
Normal_Nucleus / Tumor_Nucleus	Stroma	SLC39A10	-1.19307	0.0282596
Normal_Nucleus / Tumor_Nucleus	Stroma	IGFBP7	-1.5241	0.0284784
Normal_Nucleus / Tumor_Nucleus	Stroma	COL1A2	-2.48087	0.029265
Normal_Nucleus / Tumor_Nucleus	Stroma	POSTN	-3.95676	0.0305433
Normal_Nucleus / Tumor_Nucleus	Stroma	IGSF10	1.62181	0.0316398
Normal_Nucleus / Tumor_Nucleus	Stroma	CNTNAP5	0.653474	0.0319059
Normal_Nucleus / Tumor_Nucleus	Stroma	CYP1B1	-1.63712	0.0319248
Normal_Nucleus / Tumor_Nucleus	Stroma	KCNQ3	-2.08506	0.0337355
Normal_Nucleus / Tumor_Nucleus	Stroma	CCDC60	0.698905	0.0339266
Normal_Nucleus / Tumor_Nucleus	Stroma	NOVA2	0.562312	0.0340228
Normal_Nucleus / Tumor_Nucleus	Stroma	RMST	1.33725	0.034316
Normal_Nucleus / Tumor_Nucleus	Stroma	EPHA6	1.23619	0.0365692
Normal_Nucleus / Tumor_Nucleus	Stroma	PPP4R4	0.769669	0.0383595
Normal_Nucleus / Tumor_Nucleus	Stroma	RTN4RL1	0.792186	0.0384421
Normal_Nucleus / Tumor_Nucleus	Stroma	JPH2	0.784894	0.0408471
Normal_Nucleus / Tumor_Nucleus	Stroma	PSD3	-1.43112	0.04134
Normal_Nucleus / Tumor_Nucleus	Stroma	DNAH6	1.15044	0.0420492
Normal_Nucleus / Tumor_Nucleus	Stroma	CACNA2D2	1.13921	0.0432261
Normal_Nucleus / Tumor_Nucleus	Stroma	MMP16	-1.15412	0.0437431
Normal_Nucleus / Tumor_Nucleus	Stroma	RGR	0.322883	0.0441348
Normal_Nucleus / Tumor_Nucleus	Stroma	NRSN2-AS1	1.15954	0.0446946
Normal_Nucleus / Tumor_Nucleus	Stroma	FABP6	0.534505	0.0453925
Normal_Nucleus / Tumor_Nucleus	Stroma	RBM23	0.809466	0.0460245
Normal_Nucleus / Tumor_Nucleus	Stroma	ADAMTS7P3	2.30227	0.0460787
Normal_Nucleus / Tumor_Nucleus	Stroma	KCNE1	0.862852	0.0469363
Normal_Nucleus / Tumor_Nucleus	Stroma	ARL4C	-0.886395	0.0470292
Normal_Nucleus / Tumor_Nucleus	Stroma	CTHRC1	-2.17027	0.0476821
Normal_Nucleus / Tumor_Nucleus	Stroma	FGR	0.881676	0.047729
Normal_Nucleus / Tumor_Nucleus	Stroma	EGFL7	1.40025	0.0488037
Normal_Nucleus / Tumor_Nucleus	Stroma	LHFPL3	0.791412	0.0494323
Normal_Nucleus / Tumor_Nucleus	Stroma	RFX8	-1.17742	0.0495014

## Sheet: Table_G
Table G | Differentially Expressed Genes (Tumor Cell versus Tumor Nucleus samples)
comparison	celltype	genes	avg_log2FC	p_val_adj
Tumor_Cell / Tumor_Nucleus	Endothelial	TPT1	4.83636	5.74925e-35
Tumor_Cell / Tumor_Nucleus	Endothelial	RPL13A	3.46208	2.28165e-27
Tumor_Cell / Tumor_Nucleus	Endothelial	RPS11	3.3883	1.2464e-26
Tumor_Cell / Tumor_Nucleus	Endothelial	RPL3	3.97371	3.69198e-26
Tumor_Cell / Tumor_Nucleus	Endothelial	RPL9	3.76118	7.95869e-23
Tumor_Cell / Tumor_Nucleus	Endothelial	EID1	2.36125	3.87896e-21
Tumor_Cell / Tumor_Nucleus	Endothelial	UBB	3.29258	8.10009e-21
Tumor_Cell / Tumor_Nucleus	Endothelial	MGP	3.77643	2.01008e-20
Tumor_Cell / Tumor_Nucleus	Endothelial	RPL7A	3.82771	6.11205e-20
Tumor_Cell / Tumor_Nucleus	Endothelial	GNG11	3.84008	6.23823e-20
Tumor_Cell / Tumor_Nucleus	Endothelial	GRHL2	-2.74955	3.92628e-19
Tumor_Cell / Tumor_Nucleus	Endothelial	RPL10A	3.31456	5.80799e-19
Tumor_Cell / Tumor_Nucleus	Endothelial	RPS9	3.34093	7.83507e-19
Tumor_Cell / Tumor_Nucleus	Endothelial	RPS4X	4.06677	1.95255e-18
Tumor_Cell / Tumor_Nucleus	Endothelial	EEF1B2	2.96757	2.34883e-18
Tumor_Cell / Tumor_Nucleus	Endothelial	BTF3	3.01216	2.98492e-18
Tumor_Cell / Tumor_Nucleus	Endothelial	CAV1	3.24337	3.84271e-18
Tumor_Cell / Tumor_Nucleus	Endothelial	TSPAN7	2.31587	4.14876e-18
Tumor_Cell / Tumor_Nucleus	Endothelial	RPS6	3.81978	8.79103e-18
Tumor_Cell / Tumor_Nucleus	Endothelial	ITM2A	2.93555	1.05497e-17
Tumor_Cell / Tumor_Nucleus	Endothelial	GPR39	-3.19395	2.90713e-17
Tumor_Cell / Tumor_Nucleus	Endothelial	EEF1A1	3.93508	1.37877e-16
Tumor_Cell / Tumor_Nucleus	Endothelial	CALM1	3.06051	2.40687e-16
Tumor_Cell / Tumor_Nucleus	Endothelial	CLU	2.50635	6.133e-16
Tumor_Cell / Tumor_Nucleus	Endothelial	RPL5	2.89339	4.22086e-15
Tumor_Cell / Tumor_Nucleus	Endothelial	SRP14	3.65321	5.82139e-15
Tumor_Cell / Tumor_Nucleus	Endothelial	RPL27A	3.21837	6.1483e-15
Tumor_Cell / Tumor_Nucleus	Endothelial	PTMS	2.49983	8.038e-15
Tumor_Cell / Tumor_Nucleus	Endothelial	PALMD	2.03089	9.49112e-15
Tumor_Cell / Tumor_Nucleus	Endothelial	PNRC1	2.00949	1.23582e-14
Tumor_Cell / Tumor_Nucleus	Endothelial	RPL15	3.95871	1.27288e-14
Tumor_Cell / Tumor_Nucleus	Endothelial	RPL21	3.49317	1.36098e-14
Tumor_Cell / Tumor_Nucleus	Endothelial	C7	2.59479	1.83177e-14
Tumor_Cell / Tumor_Nucleus	Endothelial	LINC00511	-3.81064	1.96577e-14
Tumor_Cell / Tumor_Nucleus	Endothelial	SOX18	2.56996	2.31084e-14
Tumor_Cell / Tumor_Nucleus	Endothelial	RPL23	3.07943	2.86139e-14
Tumor_Cell / Tumor_Nucleus	Endothelial	ADIRF	2.8907	6.02731e-14
Tumor_Cell / Tumor_Nucleus	Endothelial	NACA	3.41286	6.7609e-14
Tumor_Cell / Tumor_Nucleus	Endothelial	UBA52	3.29794	9.44423e-14
Tumor_Cell / Tumor_Nucleus	Endothelial	RPS5	3.14548	1.07771e-13
Tumor_Cell / Tumor_Nucleus	Endothelial	C19orf53	1.95901	2.95663e-13
Tumor_Cell / Tumor_Nucleus	Endothelial	SOCS3	2.63577	3.13324e-13
Tumor_Cell / Tumor_Nucleus	Endothelial	BTG1	2.48341	3.24916e-13
Tumor_Cell / Tumor_Nucleus	Endothelial	RPL18A	3.89612	3.38589e-13
Tumor_Cell / Tumor_Nucleus	Endothelial	DYNLL1	2.65362	3.58945e-13
Tumor_Cell / Tumor_Nucleus	Endothelial	RBM47	-3.23412	3.93329e-13
Tumor_Cell / Tumor_Nucleus	Endothelial	MARCKS	2.71964	5.78306e-13
Tumor_Cell / Tumor_Nucleus	Endothelial	RPL7	2.64582	6.41696e-13
Tumor_Cell / Tumor_Nucleus	Endothelial	MYL12B	2.81991	1.28276e-12
Tumor_Cell / Tumor_Nucleus	Endothelial	YWHAH	2.40999	1.65451e-12
Tumor_Cell / Tumor_Nucleus	Endothelial	RPS7	3.70651	1.77058e-12
Tumor_Cell / Tumor_Nucleus	Endothelial	LINC01876	-3.39962	1.95442e-12
Tumor_Cell / Tumor_Nucleus	Endothelial	PTMA	3.60694	2.8476e-12
Tumor_Cell / Tumor_Nucleus	Endothelial	YBX1	2.31871	3.26813e-12
Tumor_Cell / Tumor_Nucleus	Endothelial	TMSB4X	4.94194	3.50823e-12
Tumor_Cell / Tumor_Nucleus	Endothelial	VAMP5	2.51373	3.57166e-12
Tumor_Cell / Tumor_Nucleus	Endothelial	FAM167B	2.00654	3.59747e-12
Tumor_Cell / Tumor_Nucleus	Endothelial	MYL12A	3.14524	4.19528e-12
Tumor_Cell / Tumor_Nucleus	Endothelial	EIF1	3.36892	7.21967e-12
Tumor_Cell / Tumor_Nucleus	Endothelial	SF3B6	1.7312	7.6047e-12
Tumor_Cell / Tumor_Nucleus	Endothelial	PATJ	-2.99785	1.02126e-11
Tumor_Cell / Tumor_Nucleus	Endothelial	SUMO2	2.46703	1.10027e-11
Tumor_Cell / Tumor_Nucleus	Endothelial	ICAM2	2.4127	1.25017e-11
Tumor_Cell / Tumor_Nucleus	Endothelial	DNAH5	-3.72787	1.32854e-11
Tumor_Cell / Tumor_Nucleus	Endothelial	SDCBP	1.6926	1.89333e-11
Tumor_Cell / Tumor_Nucleus	Endothelial	RPS19	3.2169	2.03247e-11
Tumor_Cell / Tumor_Nucleus	Endothelial	RPL24	3.67447	2.11767e-11
Tumor_Cell / Tumor_Nucleus	Endothelial	MGST1	-3.4798	2.18578e-11
Tumor_Cell / Tumor_Nucleus	Endothelial	RPL6	3.1712	2.23089e-11
Tumor_Cell / Tumor_Nucleus	Endothelial	RPL23A	3.31286	2.3167e-11
Tumor_Cell / Tumor_Nucleus	Endothelial	NDUFA4	2.53651	2.52114e-11
Tumor_Cell / Tumor_Nucleus	Endothelial	HSP90B1	2.13919	2.69181e-11
Tumor_Cell / Tumor_Nucleus	Endothelial	VIM	3.8426	3.31801e-11
Tumor_Cell / Tumor_Nucleus	Endothelial	HSP90AB1	2.30546	3.81018e-11
Tumor_Cell / Tumor_Nucleus	Endothelial	SDK1	-4.34325	4.53695e-11
Tumor_Cell / Tumor_Nucleus	Endothelial	ACTG1	2.9421	4.75143e-11
Tumor_Cell / Tumor_Nucleus	Endothelial	PCBP1	1.96746	5.51506e-11
Tumor_Cell / Tumor_Nucleus	Endothelial	RPS3A	3.8673	5.55689e-11
Tumor_Cell / Tumor_Nucleus	Endothelial	ARPC3	2.37982	6.58513e-11
Tumor_Cell / Tumor_Nucleus	Endothelial	RPL31	2.17217	6.94024e-11
Tumor_Cell / Tumor_Nucleus	Endothelial	RPL26	4.03344	7.86926e-11
Tumor_Cell / Tumor_Nucleus	Endothelial	RPL14	3.20594	8.18397e-11
Tumor_Cell / Tumor_Nucleus	Endothelial	PRDX1	2.3534	9.41955e-11
Tumor_Cell / Tumor_Nucleus	Endothelial	MTUS1-DT	-2.61305	1.00988e-10
Tumor_Cell / Tumor_Nucleus	Endothelial	TMBIM4	1.58265	1.13827e-10
Tumor_Cell / Tumor_Nucleus	Endothelial	RPS16	3.01619	1.53107e-10
Tumor_Cell / Tumor_Nucleus	Endothelial	PDIA6	1.63322	1.57377e-10
Tumor_Cell / Tumor_Nucleus	Endothelial	GIMAP7	2.02816	1.58573e-10
Tumor_Cell / Tumor_Nucleus	Endothelial	RPS8	3.8278	1.80905e-10
Tumor_Cell / Tumor_Nucleus	Endothelial	RPL29	3.37512	1.85212e-10
Tumor_Cell / Tumor_Nucleus	Endothelial	HNRNPA1	1.93066	2.35638e-10
Tumor_Cell / Tumor_Nucleus	Endothelial	COX7A2	2.06326	2.44818e-10
Tumor_Cell / Tumor_Nucleus	Endothelial	HNRNPK	1.71028	2.48811e-10
Tumor_Cell / Tumor_Nucleus	Endothelial	MCTP2	-2.49288	2.54933e-10
Tumor_Cell / Tumor_Nucleus	Endothelial	SAP18	2.05636	3.4151e-10
Tumor_Cell / Tumor_Nucleus	Endothelial	RPL19	3.87157	3.48944e-10
Tumor_Cell / Tumor_Nucleus	Endothelial	RPS12	4.24411	5.27129e-10
Tumor_Cell / Tumor_Nucleus	Endothelial	SET	1.70495	5.90942e-10
Tumor_Cell / Tumor_Nucleus	Endothelial	IFITM2	3.48746	6.34552e-10
Tumor_Cell / Tumor_Nucleus	Endothelial	UQCRB	2.71309	6.42929e-10
Tumor_Cell / Tumor_Nucleus	Endothelial	EIF5A	1.48769	6.55347e-10
Tumor_Cell / Tumor_Nucleus	Endothelial	MRFAP1	1.88406	7.4899e-10
Tumor_Cell / Tumor_Nucleus	Endothelial	RHOB	1.89578	7.7655e-10
Tumor_Cell / Tumor_Nucleus	Endothelial	RPS24	2.98809	8.54332e-10
Tumor_Cell / Tumor_Nucleus	Endothelial	RPL4	2.18433	9.04036e-10
Tumor_Cell / Tumor_Nucleus	Endothelial	ECSCR	2.57653	9.39006e-10
Tumor_Cell / Tumor_Nucleus	Endothelial	C4orf3	2.15692	9.9137e-10
Tumor_Cell / Tumor_Nucleus	Endothelial	ISCU	1.49948	1.06116e-09
Tumor_Cell / Tumor_Nucleus	Endothelial	RPS3	3.2494	1.24783e-09
Tumor_Cell / Tumor_Nucleus	Endothelial	COX4I1	2.67151	1.40663e-09
Tumor_Cell / Tumor_Nucleus	Endothelial	RPS10	2.3485	1.53777e-09
Tumor_Cell / Tumor_Nucleus	Endothelial	TMEM14C	1.52969	1.8088e-09
Tumor_Cell / Tumor_Nucleus	Endothelial	GAPDH	3.0696	2.09673e-09
Tumor_Cell / Tumor_Nucleus	Endothelial	MYL6	3.19398	2.10268e-09
Tumor_Cell / Tumor_Nucleus	Endothelial	RPS13	3.87247	2.16487e-09
Tumor_Cell / Tumor_Nucleus	Endothelial	LAPTM4A	1.90819	2.22034e-09
Tumor_Cell / Tumor_Nucleus	Endothelial	RPS15	3.41438	2.32641e-09
Tumor_Cell / Tumor_Nucleus	Endothelial	RPL10	4.10847	2.49968e-09
Tumor_Cell / Tumor_Nucleus	Endothelial	RPL32	3.90923	2.55516e-09
Tumor_Cell / Tumor_Nucleus	Endothelial	ENSG00000259345	-2.3425	3.54328e-09
Tumor_Cell / Tumor_Nucleus	Endothelial	ARPC5	1.67282	3.67227e-09
Tumor_Cell / Tumor_Nucleus	Endothelial	RPL12	3.16286	3.67391e-09
Tumor_Cell / Tumor_Nucleus	Endothelial	FAM107A	2.60114	4.07506e-09
Tumor_Cell / Tumor_Nucleus	Endothelial	RPS27L	2.07154	4.39758e-09
Tumor_Cell / Tumor_Nucleus	Endothelial	RPL35A	3.83914	4.56218e-09
Tumor_Cell / Tumor_Nucleus	Endothelial	ITM2B	2.93812	4.56572e-09
Tumor_Cell / Tumor_Nucleus	Endothelial	YBX3	2.21235	4.6692e-09
Tumor_Cell / Tumor_Nucleus	Endothelial	GNAS	1.60938	5.18267e-09
Tumor_Cell / Tumor_Nucleus	Endothelial	RPL34	3.97153	5.36231e-09
Tumor_Cell / Tumor_Nucleus	Endothelial	RPL30	3.67563	5.43589e-09
Tumor_Cell / Tumor_Nucleus	Endothelial	MMRN2	1.98953	6.44183e-09
Tumor_Cell / Tumor_Nucleus	Endothelial	IL32	2.5773	7.55805e-09
Tumor_Cell / Tumor_Nucleus	Endothelial	RPL11	3.46033	8.01478e-09
Tumor_Cell / Tumor_Nucleus	Endothelial	S100A16	1.96692	8.0282e-09
Tumor_Cell / Tumor_Nucleus	Endothelial	HSPA8	2.031	8.24759e-09
Tumor_Cell / Tumor_Nucleus	Endothelial	B2M	4.48274	8.73666e-09
Tumor_Cell / Tumor_Nucleus	Endothelial	TMC5	-2.33098	8.76867e-09
Tumor_Cell / Tumor_Nucleus	Endothelial	ATP5PF	2.22538	9.92266e-09
Tumor_Cell / Tumor_Nucleus	Endothelial	RNF7	1.54345	1.04484e-08
Tumor_Cell / Tumor_Nucleus	Endothelial	POMP	2.34206	1.1411e-08
Tumor_Cell / Tumor_Nucleus	Endothelial	RPL36AL	2.51233	1.15001e-08
Tumor_Cell / Tumor_Nucleus	Endothelial	RPS2	3.55204	1.34428e-08
Tumor_Cell / Tumor_Nucleus	Endothelial	SH3BGRL3	2.67517	1.41861e-08
Tumor_Cell / Tumor_Nucleus	Endothelial	GIMAP1	1.62525	1.51918e-08
Tumor_Cell / Tumor_Nucleus	Endothelial	COMMD6	2.13284	1.52925e-08
Tumor_Cell / Tumor_Nucleus	Endothelial	STOM	2.23089	1.53785e-08
Tumor_Cell / Tumor_Nucleus	Endothelial	PSD3	-2.37479	1.88324e-08
Tumor_Cell / Tumor_Nucleus	Endothelial	SLC22A3	-2.01089	1.92198e-08
Tumor_Cell / Tumor_Nucleus	Endothelial	SNCG	1.477	1.98114e-08
Tumor_Cell / Tumor_Nucleus	Endothelial	RPSA	2.12912	2.05082e-08
Tumor_Cell / Tumor_Nucleus	Endothelial	RFLNB	1.46142	2.73087e-08
Tumor_Cell / Tumor_Nucleus	Endothelial	RPS27A	3.81787	2.73235e-08
Tumor_Cell / Tumor_Nucleus	Endothelial	ID1	1.97829	3.49944e-08
Tumor_Cell / Tumor_Nucleus	Endothelial	PSMA7	2.34674	3.59727e-08
Tumor_Cell / Tumor_Nucleus	Endothelial	RAB13	1.63447	3.71115e-08
Tumor_Cell / Tumor_Nucleus	Endothelial	NRN1	1.60564	3.98819e-08
Tumor_Cell / Tumor_Nucleus	Endothelial	ARL2	1.68478	4.23618e-08
Tumor_Cell / Tumor_Nucleus	Endothelial	LINC02882	-2.60824	4.49656e-08
Tumor_Cell / Tumor_Nucleus	Endothelial	RPL18	3.24598	4.74597e-08
Tumor_Cell / Tumor_Nucleus	Endothelial	SIPA1L3	-1.98852	5.35169e-08
Tumor_Cell / Tumor_Nucleus	Endothelial	FABP5	2.6373	5.39606e-08
Tumor_Cell / Tumor_Nucleus	Endothelial	SF3B5	1.54479	5.55809e-08
Tumor_Cell / Tumor_Nucleus	Endothelial	RPS15A	3.60816	6.15764e-08
Tumor_Cell / Tumor_Nucleus	Endothelial	CLEC14A	3.12329	6.50826e-08
Tumor_Cell / Tumor_Nucleus	Endothelial	SNX3	1.68958	6.5187e-08
Tumor_Cell / Tumor_Nucleus	Endothelial	KCTD12	2.03597	6.62988e-08
Tumor_Cell / Tumor_Nucleus	Endothelial	CARD16	1.85243	7.05809e-08
Tumor_Cell / Tumor_Nucleus	Endothelial	SOX7	1.51722	7.57582e-08
Tumor_Cell / Tumor_Nucleus	Endothelial	RPL28	3.31278	9.79227e-08
Tumor_Cell / Tumor_Nucleus	Endothelial	ANXA1	2.01081	9.84833e-08
Tumor_Cell / Tumor_Nucleus	Endothelial	TOX3	-2.35957	1.01344e-07
Tumor_Cell / Tumor_Nucleus	Endothelial	ATP6V1G1	1.96804	1.03798e-07
Tumor_Cell / Tumor_Nucleus	Endothelial	PRDX2	1.60067	1.0394e-07
Tumor_Cell / Tumor_Nucleus	Endothelial	CAVIN1	2.1169	1.07652e-07
Tumor_Cell / Tumor_Nucleus	Endothelial	ANXA5	1.79368	1.15378e-07
Tumor_Cell / Tumor_Nucleus	Endothelial	NDUFB8	1.48248	1.15835e-07
Tumor_Cell / Tumor_Nucleus	Endothelial	SNHG5	1.48978	1.27498e-07
Tumor_Cell / Tumor_Nucleus	Endothelial	GMFG	1.80151	1.29617e-07
Tumor_Cell / Tumor_Nucleus	Endothelial	SELP	1.88726	1.38909e-07
Tumor_Cell / Tumor_Nucleus	Endothelial	RPLP0	2.43074	1.55159e-07
Tumor_Cell / Tumor_Nucleus	Endothelial	COX5A	1.58321	1.66543e-07
Tumor_Cell / Tumor_Nucleus	Endothelial	PFN1	3.02986	1.8138e-07
Tumor_Cell / Tumor_Nucleus	Endothelial	TTC6	-1.64064	1.86967e-07
Tumor_Cell / Tumor_Nucleus	Endothelial	FMN1	-2.39605	2.00201e-07
Tumor_Cell / Tumor_Nucleus	Endothelial	NEAT1	-2.13931	2.23912e-07
Tumor_Cell / Tumor_Nucleus	Endothelial	RPS29	2.59907	2.37904e-07
Tumor_Cell / Tumor_Nucleus	Endothelial	MT-RNR1	3.91465	2.41423e-07
Tumor_Cell / Tumor_Nucleus	Endothelial	CHURC1	1.3401	2.42247e-07
Tumor_Cell / Tumor_Nucleus	Endothelial	NDUFA11	1.53837	2.62922e-07
Tumor_Cell / Tumor_Nucleus	Endothelial	COX6A1	2.04785	2.6554e-07
Tumor_Cell / Tumor_Nucleus	Endothelial	NOP53	1.47361	2.94541e-07
Tumor_Cell / Tumor_Nucleus	Endothelial	FAAH2	-1.81049	3.15985e-07
Tumor_Cell / Tumor_Nucleus	Endothelial	EIF4G2	1.48074	3.20932e-07
Tumor_Cell / Tumor_Nucleus	Endothelial	GIMAP4	2.09112	3.37187e-07
Tumor_Cell / Tumor_Nucleus	Endothelial	OAZ1	2.34184	3.93205e-07
Tumor_Cell / Tumor_Nucleus	Endothelial	COX7A1	1.72517	4.04773e-07
Tumor_Cell / Tumor_Nucleus	Endothelial	EEF2	1.89611	4.11777e-07
Tumor_Cell / Tumor_Nucleus	Endothelial	IL33	2.09246	4.15703e-07
Tumor_Cell / Tumor_Nucleus	Endothelial	SBDS	1.38864	4.19851e-07
Tumor_Cell / Tumor_Nucleus	Endothelial	SMURF1	-2.22025	4.5778e-07
Tumor_Cell / Tumor_Nucleus	Endothelial	FAM222B	-1.71335	4.66802e-07
Tumor_Cell / Tumor_Nucleus	Endothelial	STMN1	1.69183	4.76637e-07
Tumor_Cell / Tumor_Nucleus	Endothelial	RHOA	2.05037	5.49738e-07
Tumor_Cell / Tumor_Nucleus	Endothelial	SELENOK	1.48249	5.57148e-07
Tumor_Cell / Tumor_Nucleus	Endothelial	RABAC1	1.67878	6.08172e-07
Tumor_Cell / Tumor_Nucleus	Endothelial	CLIC1	2.27113	6.40752e-07
Tumor_Cell / Tumor_Nucleus	Endothelial	BRK1	1.56513	6.53517e-07
Tumor_Cell / Tumor_Nucleus	Endothelial	HSPE1	1.61037	6.69909e-07
Tumor_Cell / Tumor_Nucleus	Endothelial	TUBA1A	2.09218	6.88416e-07
Tumor_Cell / Tumor_Nucleus	Endothelial	ZFP36	2.54617	7.95761e-07
Tumor_Cell / Tumor_Nucleus	Endothelial	TCEAL9	1.62754	8.43067e-07
Tumor_Cell / Tumor_Nucleus	Endothelial	RPL22	2.42284	8.50782e-07
Tumor_Cell / Tumor_Nucleus	Endothelial	SERBP1	1.61735	8.58795e-07
Tumor_Cell / Tumor_Nucleus	Endothelial	HLA-E	2.97998	8.69344e-07
Tumor_Cell / Tumor_Nucleus	Endothelial	CD93	2.38737	9.39085e-07
Tumor_Cell / Tumor_Nucleus	Endothelial	CMTM4	-1.6877	1.05126e-06
Tumor_Cell / Tumor_Nucleus	Endothelial	EIF1B	1.46172	1.10481e-06
Tumor_Cell / Tumor_Nucleus	Endothelial	ENPP2	3.32778	1.17195e-06
Tumor_Cell / Tumor_Nucleus	Endothelial	MT-ND1	3.77333	1.27168e-06
Tumor_Cell / Tumor_Nucleus	Endothelial	POLR2G	1.24747	1.4355e-06
Tumor_Cell / Tumor_Nucleus	Endothelial	ABCC3	-3.1925	1.52996e-06
Tumor_Cell / Tumor_Nucleus	Endothelial	SLC25A3	1.54287	1.54581e-06
Tumor_Cell / Tumor_Nucleus	Endothelial	CFL1	2.97752	1.548e-06
Tumor_Cell / Tumor_Nucleus	Endothelial	RACK1	2.55391	1.59412e-06
Tumor_Cell / Tumor_Nucleus	Endothelial	CCL14	1.89639	1.65172e-06
Tumor_Cell / Tumor_Nucleus	Endothelial	SARAF	1.32952	1.6938e-06
Tumor_Cell / Tumor_Nucleus	Endothelial	EFNA5	-3.34059	1.76548e-06
Tumor_Cell / Tumor_Nucleus	Endothelial	TPM4	1.51873	1.86642e-06
Tumor_Cell / Tumor_Nucleus	Endothelial	KLF10	1.35534	1.87214e-06
Tumor_Cell / Tumor_Nucleus	Endothelial	COX8A	1.70939	1.94496e-06
Tumor_Cell / Tumor_Nucleus	Endothelial	NOP10	1.90686	2.03682e-06
Tumor_Cell / Tumor_Nucleus	Endothelial	NDUFAF3	1.34077	2.09327e-06
Tumor_Cell / Tumor_Nucleus	Endothelial	ATP5PO	1.4878	2.21749e-06
Tumor_Cell / Tumor_Nucleus	Endothelial	SHROOM3	-2.59649	2.35778e-06
Tumor_Cell / Tumor_Nucleus	Endothelial	PLCH1	-2.41246	2.37408e-06
Tumor_Cell / Tumor_Nucleus	Endothelial	ARHGEF38	-2.24509	2.53417e-06
Tumor_Cell / Tumor_Nucleus	Endothelial	ZNF710	-2.04663	2.68057e-06
Tumor_Cell / Tumor_Nucleus	Endothelial	BLOC1S1	1.33264	2.72555e-06
Tumor_Cell / Tumor_Nucleus	Endothelial	IGFBP4	2.13208	2.755e-06
Tumor_Cell / Tumor_Nucleus	Endothelial	KLF2	2.37583	3.22293e-06
Tumor_Cell / Tumor_Nucleus	Endothelial	MICOS10	1.44141	3.24642e-06
Tumor_Cell / Tumor_Nucleus	Endothelial	NDUFC2	1.69926	3.28533e-06
Tumor_Cell / Tumor_Nucleus	Endothelial	FKBP1A	2.59203	3.4234e-06
Tumor_Cell / Tumor_Nucleus	Endothelial	RPS23	3.70227	3.61254e-06
Tumor_Cell / Tumor_Nucleus	Endothelial	NDUFB4	1.68515	3.75534e-06
Tumor_Cell / Tumor_Nucleus	Endothelial	SNRPF	1.47987	4.16504e-06
Tumor_Cell / Tumor_Nucleus	Endothelial	EDF1	1.78913	4.21557e-06
Tumor_Cell / Tumor_Nucleus	Endothelial	UBL5	2.18591	4.21895e-06
Tumor_Cell / Tumor_Nucleus	Endothelial	RPL41	3.38124	4.41821e-06
Tumor_Cell / Tumor_Nucleus	Endothelial	GPRC5A	-2.30331	4.47844e-06
Tumor_Cell / Tumor_Nucleus	Endothelial	EIF1AX	1.35554	4.60231e-06
Tumor_Cell / Tumor_Nucleus	Endothelial	DBI	1.89605	4.79008e-06
Tumor_Cell / Tumor_Nucleus	Endothelial	MT-TP	1.08128	4.80642e-06
Tumor_Cell / Tumor_Nucleus	Endothelial	SPCS1	1.4999	4.81324e-06
Tumor_Cell / Tumor_Nucleus	Endothelial	JUNB	2.45575	4.82361e-06
Tumor_Cell / Tumor_Nucleus	Endothelial	ATRAID	1.25715	4.88763e-06
Tumor_Cell / Tumor_Nucleus	Endothelial	VWF	1.78957	4.95129e-06
Tumor_Cell / Tumor_Nucleus	Endothelial	SERINC3	1.30387	5.03025e-06
Tumor_Cell / Tumor_Nucleus	Endothelial	C2CD4B	1.27976	5.23858e-06
Tumor_Cell / Tumor_Nucleus	Endothelial	UBC	2.38856	5.48806e-06
Tumor_Cell / Tumor_Nucleus	Endothelial	TPM3	1.40989	5.514e-06
Tumor_Cell / Tumor_Nucleus	Endothelial	LGALS1	2.98363	5.56796e-06
Tumor_Cell / Tumor_Nucleus	Endothelial	TUBA1B	2.30538	5.81277e-06
Tumor_Cell / Tumor_Nucleus	Endothelial	RPL36	3.25007	5.83573e-06
Tumor_Cell / Tumor_Nucleus	Endothelial	HLA-C	3.24185	5.87498e-06
Tumor_Cell / Tumor_Nucleus	Endothelial	RPS14	3.31376	6.22405e-06
Tumor_Cell / Tumor_Nucleus	Endothelial	SNRPD3	1.20761	6.41314e-06
Tumor_Cell / Tumor_Nucleus	Endothelial	CALR	1.95352	6.5205e-06
Tumor_Cell / Tumor_Nucleus	Endothelial	RAN	1.53957	6.60705e-06
Tumor_Cell / Tumor_Nucleus	Endothelial	HLA-DRB1	2.63892	6.75806e-06
Tumor_Cell / Tumor_Nucleus	Endothelial	CD63	2.56993	7.00747e-06
Tumor_Cell / Tumor_Nucleus	Endothelial	RPL38	2.52519	7.19532e-06
Tumor_Cell / Tumor_Nucleus	Endothelial	H3-3B	2.65331	7.65653e-06
Tumor_Cell / Tumor_Nucleus	Endothelial	TINAGL1	1.54958	8.03463e-06
Tumor_Cell / Tumor_Nucleus	Endothelial	SOD1	1.73542	8.32987e-06
Tumor_Cell / Tumor_Nucleus	Endothelial	FAU	3.37737	8.44301e-06
Tumor_Cell / Tumor_Nucleus	Endothelial	ATP6AP2	1.42862	8.50206e-06
Tumor_Cell / Tumor_Nucleus	Endothelial	NDUFB5	1.20081	8.52698e-06
Tumor_Cell / Tumor_Nucleus	Endothelial	RPL35	2.68573	8.62519e-06
Tumor_Cell / Tumor_Nucleus	Endothelial	CD81	2.11582	8.77417e-06
Tumor_Cell / Tumor_Nucleus	Endothelial	ATP5MC2	1.82244	8.83506e-06
Tumor_Cell / Tumor_Nucleus	Endothelial	SLC25A5	1.66581	9.21434e-06
Tumor_Cell / Tumor_Nucleus	Endothelial	POSTN	4.16896	9.23717e-06
Tumor_Cell / Tumor_Nucleus	Endothelial	FHIP1A	-2.39079	9.27816e-06
Tumor_Cell / Tumor_Nucleus	Endothelial	HLA-DRB5	1.62156	9.87337e-06
Tumor_Cell / Tumor_Nucleus	Endothelial	SLC44A3-AS1	-2.35776	1.10965e-05
Tumor_Cell / Tumor_Nucleus	Endothelial	GABARAPL2	1.57616	1.13281e-05
Tumor_Cell / Tumor_Nucleus	Endothelial	LEPROT	1.6521	1.1485e-05
Tumor_Cell / Tumor_Nucleus	Endothelial	YWHAB	1.86548	1.192e-05
Tumor_Cell / Tumor_Nucleus	Endothelial	ELOB	2.20902	1.19328e-05
Tumor_Cell / Tumor_Nucleus	Endothelial	RPS20	2.6297	1.20209e-05
Tumor_Cell / Tumor_Nucleus	Endothelial	TMEM88	1.45029	1.23592e-05
Tumor_Cell / Tumor_Nucleus	Endothelial	CRIP2	2.17457	1.27048e-05
Tumor_Cell / Tumor_Nucleus	Endothelial	S100A4	2.81537	1.38021e-05
Tumor_Cell / Tumor_Nucleus	Endothelial	MT-ND3	3.7292	1.39466e-05
Tumor_Cell / Tumor_Nucleus	Endothelial	MT-ND4	3.47465	1.40935e-05
Tumor_Cell / Tumor_Nucleus	Endothelial	SELENOP	1.30862	1.44421e-05
Tumor_Cell / Tumor_Nucleus	Endothelial	RBM3	1.34058	1.56957e-05
Tumor_Cell / Tumor_Nucleus	Endothelial	DAD1	1.7344	1.58732e-05
Tumor_Cell / Tumor_Nucleus	Endothelial	ARHGDIB	1.75721	1.71008e-05
Tumor_Cell / Tumor_Nucleus	Endothelial	IMP3	1.12797	1.72704e-05
Tumor_Cell / Tumor_Nucleus	Endothelial	SRGN	2.85744	1.7685e-05
Tumor_Cell / Tumor_Nucleus	Endothelial	NEDD8	1.71804	1.8311e-05
Tumor_Cell / Tumor_Nucleus	Endothelial	CHMP3	1.23485	1.89899e-05
Tumor_Cell / Tumor_Nucleus	Endothelial	RANBP1	1.35223	1.91047e-05
Tumor_Cell / Tumor_Nucleus	Endothelial	SDHD	1.14287	1.99533e-05
Tumor_Cell / Tumor_Nucleus	Endothelial	IFI6	1.42196	2.0375e-05
Tumor_Cell / Tumor_Nucleus	Endothelial	DCTN3	1.31328	2.05437e-05
Tumor_Cell / Tumor_Nucleus	Endothelial	COPE	1.32658	2.06566e-05
Tumor_Cell / Tumor_Nucleus	Endothelial	SLC39A11	-1.8926	2.20409e-05
Tumor_Cell / Tumor_Nucleus	Endothelial	C1orf115	1.12908	2.28675e-05
Tumor_Cell / Tumor_Nucleus	Endothelial	SNRPD2	1.4827	2.36223e-05
Tumor_Cell / Tumor_Nucleus	Endothelial	PSMB8	2.02898	2.5432e-05
Tumor_Cell / Tumor_Nucleus	Endothelial	BBLN	1.51808	2.57156e-05
Tumor_Cell / Tumor_Nucleus	Endothelial	ESRP1	-1.86222	2.62101e-05
Tumor_Cell / Tumor_Nucleus	Endothelial	TNS3	-1.97993	2.86213e-05
Tumor_Cell / Tumor_Nucleus	Endothelial	PALS2	-1.88329	2.89627e-05
Tumor_Cell / Tumor_Nucleus	Endothelial	OST4	2.15791	2.90303e-05
Tumor_Cell / Tumor_Nucleus	Endothelial	SNRPB	1.562	2.93264e-05
Tumor_Cell / Tumor_Nucleus	Endothelial	S100A13	1.89165	3.22698e-05
Tumor_Cell / Tumor_Nucleus	Endothelial	RPS25	2.77988	3.24797e-05
Tumor_Cell / Tumor_Nucleus	Endothelial	SRSF3	1.36007	3.25173e-05
Tumor_Cell / Tumor_Nucleus	Endothelial	C1QBP	1.41856	3.36069e-05
Tumor_Cell / Tumor_Nucleus	Endothelial	DNAH14	-2.7483	3.44401e-05
Tumor_Cell / Tumor_Nucleus	Endothelial	PSMB1	1.5766	3.44726e-05
Tumor_Cell / Tumor_Nucleus	Endothelial	DMAC1	1.20583	3.5617e-05
Tumor_Cell / Tumor_Nucleus	Endothelial	NDUFS5	2.06815	3.69415e-05
Tumor_Cell / Tumor_Nucleus	Endothelial	NOTCH2	-1.91466	3.92832e-05
Tumor_Cell / Tumor_Nucleus	Endothelial	HINT1	2.1534	3.988e-05
Tumor_Cell / Tumor_Nucleus	Endothelial	HLA-B	3.2579	3.99336e-05
Tumor_Cell / Tumor_Nucleus	Endothelial	SEC61B	1.73513	4.04865e-05
Tumor_Cell / Tumor_Nucleus	Endothelial	HSPA1B	1.17395	4.13789e-05
Tumor_Cell / Tumor_Nucleus	Endothelial	ATP5PD	1.61732	4.17661e-05
Tumor_Cell / Tumor_Nucleus	Endothelial	LYVE1	1.8454	4.21639e-05
Tumor_Cell / Tumor_Nucleus	Endothelial	HSPA5	1.74501	4.6789e-05
Tumor_Cell / Tumor_Nucleus	Endothelial	ATP5F1D	1.27135	4.79064e-05
Tumor_Cell / Tumor_Nucleus	Endothelial	RPLP1	3.44554	5.28303e-05
Tumor_Cell / Tumor_Nucleus	Endothelial	CLEC3B	1.17362	5.38287e-05
Tumor_Cell / Tumor_Nucleus	Endothelial	RSL24D1	1.33113	5.46407e-05
Tumor_Cell / Tumor_Nucleus	Endothelial	FTH1	2.99869	5.59021e-05
Tumor_Cell / Tumor_Nucleus	Endothelial	LLGL2	-2.38348	5.59289e-05
Tumor_Cell / Tumor_Nucleus	Endothelial	MROH1	-2.10102	5.65613e-05
Tumor_Cell / Tumor_Nucleus	Endothelial	RRAGA	1.03336	5.79142e-05
Tumor_Cell / Tumor_Nucleus	Endothelial	LAMB2	1.49935	6.18964e-05
Tumor_Cell / Tumor_Nucleus	Endothelial	EIF3K	1.57861	6.2025e-05
Tumor_Cell / Tumor_Nucleus	Endothelial	SERF2	2.84336	6.36504e-05
Tumor_Cell / Tumor_Nucleus	Endothelial	H1-10	1.36379	6.57974e-05
Tumor_Cell / Tumor_Nucleus	Endothelial	COX17	1.69495	6.63262e-05
Tumor_Cell / Tumor_Nucleus	Endothelial	FUNDC2	1.08852	6.76566e-05
Tumor_Cell / Tumor_Nucleus	Endothelial	TMSB10	3.83469	6.99836e-05
Tumor_Cell / Tumor_Nucleus	Endothelial	PDIA3	1.49702	7.04794e-05
Tumor_Cell / Tumor_Nucleus	Endothelial	MRPL54	1.21442	7.3123e-05
Tumor_Cell / Tumor_Nucleus	Endothelial	PPIB	2.32857	7.49559e-05
Tumor_Cell / Tumor_Nucleus	Endothelial	TMEM59	1.64912	8.25086e-05
Tumor_Cell / Tumor_Nucleus	Endothelial	PRKCA	-3.55591	8.38366e-05
Tumor_Cell / Tumor_Nucleus	Endothelial	MARCKSL1	2.60517	8.54956e-05
Tumor_Cell / Tumor_Nucleus	Endothelial	RBP7	1.60896	8.5787e-05
Tumor_Cell / Tumor_Nucleus	Endothelial	PSMC5	1.35438	8.70666e-05
Tumor_Cell / Tumor_Nucleus	Endothelial	SEMA4B	-2.2329	8.82399e-05
Tumor_Cell / Tumor_Nucleus	Endothelial	SMDT1	1.33098	8.85713e-05
Tumor_Cell / Tumor_Nucleus	Endothelial	CAPNS1	1.40082	8.98647e-05
Tumor_Cell / Tumor_Nucleus	Endothelial	IER2	1.76783	9.22169e-05
Tumor_Cell / Tumor_Nucleus	Endothelial	MRPL41	1.24822	9.54628e-05
Tumor_Cell / Tumor_Nucleus	Endothelial	SERINC1	1.37997	9.59955e-05
Tumor_Cell / Tumor_Nucleus	Endothelial	ANAPC11	1.28904	0.000102506
Tumor_Cell / Tumor_Nucleus	Endothelial	GTF2IRD1	-2.71592	0.000103791
Tumor_Cell / Tumor_Nucleus	Endothelial	CHMP2A	1.46812	0.000106476
Tumor_Cell / Tumor_Nucleus	Endothelial	COX14	1.29373	0.000108751
Tumor_Cell / Tumor_Nucleus	Endothelial	RPLP2	2.94211	0.000111618
Tumor_Cell / Tumor_Nucleus	Endothelial	TMEM205	1.2454	0.000118391
Tumor_Cell / Tumor_Nucleus	Endothelial	MT-ND6	2.88539	0.000121966
Tumor_Cell / Tumor_Nucleus	Endothelial	RPS18	3.90734	0.000124376
Tumor_Cell / Tumor_Nucleus	Endothelial	ERH	1.27977	0.000126189
Tumor_Cell / Tumor_Nucleus	Endothelial	ATP1B1	-1.77103	0.000132367
Tumor_Cell / Tumor_Nucleus	Endothelial	NPM1	1.77541	0.000134837
Tumor_Cell / Tumor_Nucleus	Endothelial	STK33	-1.90794	0.00013552
Tumor_Cell / Tumor_Nucleus	Endothelial	GTF2A2	1.13671	0.000142277
Tumor_Cell / Tumor_Nucleus	Endothelial	TRAPPC1	1.40094	0.000144841
Tumor_Cell / Tumor_Nucleus	Endothelial	CDKN1A	1.4697	0.000148827
Tumor_Cell / Tumor_Nucleus	Endothelial	FRMD5	-1.90742	0.000150809
Tumor_Cell / Tumor_Nucleus	Endothelial	ZNF385B	-1.52892	0.000153678
Tumor_Cell / Tumor_Nucleus	Endothelial	CST3	1.77751	0.000154541
Tumor_Cell / Tumor_Nucleus	Endothelial	DNASE1L3	1.56907	0.000157018
Tumor_Cell / Tumor_Nucleus	Endothelial	SPARCL1	2.68451	0.000163173
Tumor_Cell / Tumor_Nucleus	Endothelial	BST2	2.52195	0.000167523
Tumor_Cell / Tumor_Nucleus	Endothelial	TXN	1.66401	0.00017849
Tumor_Cell / Tumor_Nucleus	Endothelial	MZT2B	1.57212	0.000179066
Tumor_Cell / Tumor_Nucleus	Endothelial	PSME2	1.64804	0.000184588
Tumor_Cell / Tumor_Nucleus	Endothelial	BZW1	1.11535	0.000203203
Tumor_Cell / Tumor_Nucleus	Endothelial	TOM1L1	-1.43741	0.000210496
Tumor_Cell / Tumor_Nucleus	Endothelial	HSP90AA1	1.78929	0.000211788
Tumor_Cell / Tumor_Nucleus	Endothelial	GIMAP6	1.47982	0.000214223
Tumor_Cell / Tumor_Nucleus	Endothelial	NDUFB10	1.72327	0.000215702
Tumor_Cell / Tumor_Nucleus	Endothelial	DHRS7	1.0699	0.00023156
Tumor_Cell / Tumor_Nucleus	Endothelial	UBXN1	1.32158	0.00023477
Tumor_Cell / Tumor_Nucleus	Endothelial	CCN2	2.06386	0.000240194
Tumor_Cell / Tumor_Nucleus	Endothelial	UFC1	1.45	0.000242332
Tumor_Cell / Tumor_Nucleus	Endothelial	GSAP	-1.7585	0.00024406
Tumor_Cell / Tumor_Nucleus	Endothelial	UQCRH	1.57307	0.00025243
Tumor_Cell / Tumor_Nucleus	Endothelial	MRPL18	0.954438	0.000252762
Tumor_Cell / Tumor_Nucleus	Endothelial	ATP5MC3	1.56463	0.00025468
Tumor_Cell / Tumor_Nucleus	Endothelial	SSB	1.13452	0.000256004
Tumor_Cell / Tumor_Nucleus	Endothelial	MT-TN	1.07709	0.000256273
Tumor_Cell / Tumor_Nucleus	Endothelial	BCL10	1.01722	0.00026559
Tumor_Cell / Tumor_Nucleus	Endothelial	CPXM2	1.30613	0.00026914
Tumor_Cell / Tumor_Nucleus	Endothelial	JUN	2.24975	0.000269274
Tumor_Cell / Tumor_Nucleus	Endothelial	EIF3G	1.24369	0.000270175
Tumor_Cell / Tumor_Nucleus	Endothelial	TANC2	-2.40366	0.000270486
Tumor_Cell / Tumor_Nucleus	Endothelial	COX6B1	1.77758	0.000270603
Tumor_Cell / Tumor_Nucleus	Endothelial	CAVIN3	1.62371	0.000276501
Tumor_Cell / Tumor_Nucleus	Endothelial	CDH5	1.84379	0.000280349
Tumor_Cell / Tumor_Nucleus	Endothelial	CXCR4	1.49139	0.000280552
Tumor_Cell / Tumor_Nucleus	Endothelial	TBCB	1.15137	0.00028109
Tumor_Cell / Tumor_Nucleus	Endothelial	PRKCZ	-1.97705	0.000286829
Tumor_Cell / Tumor_Nucleus	Endothelial	ARHGAP44	-1.25409	0.000290787
Tumor_Cell / Tumor_Nucleus	Endothelial	BUD31	1.04757	0.000291902
Tumor_Cell / Tumor_Nucleus	Endothelial	GAREM1	-2.21819	0.000298708
Tumor_Cell / Tumor_Nucleus	Endothelial	RPL8	2.57945	0.000326234
Tumor_Cell / Tumor_Nucleus	Endothelial	HERC2P3	1.44726	0.000328477
Tumor_Cell / Tumor_Nucleus	Endothelial	MYH14	-1.76038	0.00033051
Tumor_Cell / Tumor_Nucleus	Endothelial	PSME1	1.77561	0.000339357
Tumor_Cell / Tumor_Nucleus	Endothelial	MSI2	-1.78836	0.000349179
Tumor_Cell / Tumor_Nucleus	Endothelial	SGCB	1.01499	0.000360105
Tumor_Cell / Tumor_Nucleus	Endothelial	COPS9	1.4789	0.000365188
Tumor_Cell / Tumor_Nucleus	Endothelial	PLEKHA6	-2.27703	0.000372696
Tumor_Cell / Tumor_Nucleus	Endothelial	SELENOW	2.47289	0.00037602
Tumor_Cell / Tumor_Nucleus	Endothelial	GNA12	-1.40228	0.000385289
Tumor_Cell / Tumor_Nucleus	Endothelial	PSMA4	1.46521	0.000389722
Tumor_Cell / Tumor_Nucleus	Endothelial	NDUFA6	1.32127	0.000401289
Tumor_Cell / Tumor_Nucleus	Endothelial	SNU13	1.3986	0.000437401
Tumor_Cell / Tumor_Nucleus	Endothelial	MAPRE1	1.06793	0.000439972
Tumor_Cell / Tumor_Nucleus	Endothelial	CELSR1	-2.35137	0.000443472
Tumor_Cell / Tumor_Nucleus	Endothelial	LPAR1	-1.67162	0.000444307
Tumor_Cell / Tumor_Nucleus	Endothelial	FCGRT	1.52676	0.000482653
Tumor_Cell / Tumor_Nucleus	Endothelial	SRSF7	1.13295	0.000499968
Tumor_Cell / Tumor_Nucleus	Endothelial	NDUFB2	1.52038	0.000506869
Tumor_Cell / Tumor_Nucleus	Endothelial	GUK1	1.84718	0.000510028
Tumor_Cell / Tumor_Nucleus	Endothelial	CLDN5	3.25674	0.000526961
Tumor_Cell / Tumor_Nucleus	Endothelial	COL1A1	-1.24442	0.000535048
Tumor_Cell / Tumor_Nucleus	Endothelial	SLC41A2	-1.33974	0.00055383
Tumor_Cell / Tumor_Nucleus	Endothelial	KANK1	-2.12638	0.000558491
Tumor_Cell / Tumor_Nucleus	Endothelial	UQCR11	1.56066	0.000561403
Tumor_Cell / Tumor_Nucleus	Endothelial	TPI1	1.47983	0.000569624
Tumor_Cell / Tumor_Nucleus	Endothelial	ZMAT2	1.1196	0.000591563
Tumor_Cell / Tumor_Nucleus	Endothelial	EEF1D	1.43252	0.000625693
Tumor_Cell / Tumor_Nucleus	Endothelial	IL1R1	1.39853	0.000631657
Tumor_Cell / Tumor_Nucleus	Endothelial	ECH1	1.06668	0.000638828
Tumor_Cell / Tumor_Nucleus	Endothelial	KLF4	1.76898	0.000652801
Tumor_Cell / Tumor_Nucleus	Endothelial	TMEM109	1.28519	0.000684838
Tumor_Cell / Tumor_Nucleus	Endothelial	ALKBH7	1.14171	0.000690573
Tumor_Cell / Tumor_Nucleus	Endothelial	MATN2	1.09215	0.000695868
Tumor_Cell / Tumor_Nucleus	Endothelial	MAILR	-1.55479	0.000782227
Tumor_Cell / Tumor_Nucleus	Endothelial	LPAR6	1.70802	0.000825213
Tumor_Cell / Tumor_Nucleus	Endothelial	S100A10	2.8103	0.000829503
Tumor_Cell / Tumor_Nucleus	Endothelial	BEX3	1.41673	0.00083512
Tumor_Cell / Tumor_Nucleus	Endothelial	NSD2	-1.37529	0.000840964
Tumor_Cell / Tumor_Nucleus	Endothelial	DUSP1	2.1224	0.000873385
Tumor_Cell / Tumor_Nucleus	Endothelial	POLR2K	1.47329	0.000877858
Tumor_Cell / Tumor_Nucleus	Endothelial	H3-3A	1.39638	0.000884246
Tumor_Cell / Tumor_Nucleus	Endothelial	MOB3B	-1.33993	0.000888098
Tumor_Cell / Tumor_Nucleus	Endothelial	NCL	1.26787	0.000893442
Tumor_Cell / Tumor_Nucleus	Endothelial	ARL6IP5	1.24159	0.000910265
Tumor_Cell / Tumor_Nucleus	Endothelial	ABL2	-1.21824	0.000941838
Tumor_Cell / Tumor_Nucleus	Endothelial	MICAL2	-1.92785	0.000960043
Tumor_Cell / Tumor_Nucleus	Endothelial	CCNI	1.2046	0.000966997
Tumor_Cell / Tumor_Nucleus	Endothelial	SEPTIN9	-1.56748	0.000979214
Tumor_Cell / Tumor_Nucleus	Endothelial	CASC9	-2.74488	0.000998156
Tumor_Cell / Tumor_Nucleus	Endothelial	EDN1	2.34747	0.00102206
Tumor_Cell / Tumor_Nucleus	Endothelial	RHOBTB3	-2.12718	0.00105752
Tumor_Cell / Tumor_Nucleus	Endothelial	KIF26B	-2.89514	0.00105813
Tumor_Cell / Tumor_Nucleus	Endothelial	DRAP1	1.10119	0.00111793
Tumor_Cell / Tumor_Nucleus	Endothelial	TPRKB	1.21707	0.00116281
Tumor_Cell / Tumor_Nucleus	Endothelial	PCLO	-2.07667	0.00116708
Tumor_Cell / Tumor_Nucleus	Endothelial	MT-ATP6	3.49637	0.00118651
Tumor_Cell / Tumor_Nucleus	Endothelial	RPL13	3.06461	0.00120958
Tumor_Cell / Tumor_Nucleus	Endothelial	TRIR	1.44783	0.00124666
Tumor_Cell / Tumor_Nucleus	Endothelial	GFPT1	-1.56271	0.00127367
Tumor_Cell / Tumor_Nucleus	Endothelial	TBX15	-1.02577	0.00133734
Tumor_Cell / Tumor_Nucleus	Endothelial	CD320	1.23836	0.00140191
Tumor_Cell / Tumor_Nucleus	Endothelial	ATP5MK	1.64566	0.00141798
Tumor_Cell / Tumor_Nucleus	Endothelial	LSM3	1.44346	0.00143027
Tumor_Cell / Tumor_Nucleus	Endothelial	ENSG00000289899	0.955705	0.00147142
Tumor_Cell / Tumor_Nucleus	Endothelial	CALM2	1.45849	0.00147923
Tumor_Cell / Tumor_Nucleus	Endothelial	PA2G4	1.16966	0.00154798
Tumor_Cell / Tumor_Nucleus	Endothelial	RPS17	1.27514	0.00155586
Tumor_Cell / Tumor_Nucleus	Endothelial	ATP6V1F	1.26838	0.00155684
Tumor_Cell / Tumor_Nucleus	Endothelial	CAPZA2	1.30582	0.0015847
Tumor_Cell / Tumor_Nucleus	Endothelial	CDH1	-1.75692	0.00173609
Tumor_Cell / Tumor_Nucleus	Endothelial	ENSG00000270149	-1.42984	0.00175606
Tumor_Cell / Tumor_Nucleus	Endothelial	TRAPPC9	-1.92397	0.00180864
Tumor_Cell / Tumor_Nucleus	Endothelial	CNBP	1.27277	0.00181579
Tumor_Cell / Tumor_Nucleus	Endothelial	TEX14	0.910711	0.00187847
Tumor_Cell / Tumor_Nucleus	Endothelial	B4GALNT3	-1.3967	0.00190118
Tumor_Cell / Tumor_Nucleus	Endothelial	RPL27	2.81841	0.00191849
Tumor_Cell / Tumor_Nucleus	Endothelial	RHOC	1.83326	0.00192196
Tumor_Cell / Tumor_Nucleus	Endothelial	PEBP1	1.29365	0.00194771
Tumor_Cell / Tumor_Nucleus	Endothelial	SSR4	1.94483	0.00198555
Tumor_Cell / Tumor_Nucleus	Endothelial	CXCL12	1.42394	0.00201127
Tumor_Cell / Tumor_Nucleus	Endothelial	CTNNAL1	1.83397	0.00202561
Tumor_Cell / Tumor_Nucleus	Endothelial	SPSB1	-1.78733	0.00203094
Tumor_Cell / Tumor_Nucleus	Endothelial	MT-ND2	3.52447	0.00204977
Tumor_Cell / Tumor_Nucleus	Endothelial	PGK1	1.02253	0.00207016
Tumor_Cell / Tumor_Nucleus	Endothelial	FXYD5	1.18233	0.00214031
Tumor_Cell / Tumor_Nucleus	Endothelial	SPRY4-AS1	-1.66789	0.00230129
Tumor_Cell / Tumor_Nucleus	Endothelial	ZNF22	1.1444	0.00235465
Tumor_Cell / Tumor_Nucleus	Endothelial	PRMT1	1.60706	0.00235821
Tumor_Cell / Tumor_Nucleus	Endothelial	CEP70	-1.69931	0.00237695
Tumor_Cell / Tumor_Nucleus	Endothelial	PSMB6	1.55977	0.00243217
Tumor_Cell / Tumor_Nucleus	Endothelial	PPIA	2.37011	0.00243877
Tumor_Cell / Tumor_Nucleus	Endothelial	TAPT1-AS1	-1.73505	0.00245186
Tumor_Cell / Tumor_Nucleus	Endothelial	EPB41L4A-AS1	1.00902	0.00245235
Tumor_Cell / Tumor_Nucleus	Endothelial	RALGPS2	-2.56356	0.00252171
Tumor_Cell / Tumor_Nucleus	Endothelial	CAVIN2	2.68859	0.00256742
Tumor_Cell / Tumor_Nucleus	Endothelial	CLEC2B	1.68121	0.00259177
Tumor_Cell / Tumor_Nucleus	Endothelial	ALCAM	-2.4882	0.00274877
Tumor_Cell / Tumor_Nucleus	Endothelial	MT-CO3	3.35892	0.00274932
Tumor_Cell / Tumor_Nucleus	Endothelial	CGN	-1.57693	0.00281324
Tumor_Cell / Tumor_Nucleus	Endothelial	NR6A1	-2.37451	0.00291963
Tumor_Cell / Tumor_Nucleus	Endothelial	MYO5B	-1.635	0.00296249
Tumor_Cell / Tumor_Nucleus	Endothelial	HMGA1P4	-1.50393	0.00309328
Tumor_Cell / Tumor_Nucleus	Endothelial	IRF2BP2	1.34703	0.00311697
Tumor_Cell / Tumor_Nucleus	Endothelial	PSMB3	1.38284	0.00317019
Tumor_Cell / Tumor_Nucleus	Endothelial	ESAM	1.87518	0.00325754
Tumor_Cell / Tumor_Nucleus	Endothelial	POLR2L	1.8886	0.00330472
Tumor_Cell / Tumor_Nucleus	Endothelial	DOCK5	-3.15177	0.00331916
Tumor_Cell / Tumor_Nucleus	Endothelial	FOS	2.63797	0.00336726
Tumor_Cell / Tumor_Nucleus	Endothelial	LEPROTL1	1.18071	0.00340817
Tumor_Cell / Tumor_Nucleus	Endothelial	FOXC1	1.08157	0.00346349
Tumor_Cell / Tumor_Nucleus	Endothelial	FHIT	-2.30709	0.00348107
Tumor_Cell / Tumor_Nucleus	Endothelial	RPS19BP1	1.19546	0.00348321
Tumor_Cell / Tumor_Nucleus	Endothelial	HLA-F	1.67395	0.00356218
Tumor_Cell / Tumor_Nucleus	Endothelial	ISG15	1.61965	0.00358588
Tumor_Cell / Tumor_Nucleus	Endothelial	FARP1	-1.79473	0.00359598
Tumor_Cell / Tumor_Nucleus	Endothelial	EIF3F	1.17891	0.00363137
Tumor_Cell / Tumor_Nucleus	Endothelial	COX7B	1.46267	0.00363292
Tumor_Cell / Tumor_Nucleus	Endothelial	RGS5	2.34787	0.00374137
Tumor_Cell / Tumor_Nucleus	Endothelial	C11orf80	-1.94722	0.00376014
Tumor_Cell / Tumor_Nucleus	Endothelial	ELL2	-1.78706	0.00378934
Tumor_Cell / Tumor_Nucleus	Endothelial	FIBP	0.860872	0.0038495
Tumor_Cell / Tumor_Nucleus	Endothelial	GINM1	1.16325	0.0038946
Tumor_Cell / Tumor_Nucleus	Endothelial	SELENOM	1.08365	0.00403903
Tumor_Cell / Tumor_Nucleus	Endothelial	MT-RNR2	3.03397	0.00415391
Tumor_Cell / Tumor_Nucleus	Endothelial	CUX1	-2.01376	0.00415619
Tumor_Cell / Tumor_Nucleus	Endothelial	CHMP5	1.09945	0.00420106
Tumor_Cell / Tumor_Nucleus	Endothelial	EMP1	1.84074	0.0042516
Tumor_Cell / Tumor_Nucleus	Endothelial	IER3IP1	1.19245	0.00430926
Tumor_Cell / Tumor_Nucleus	Endothelial	CXCL2	1.65677	0.00431204
Tumor_Cell / Tumor_Nucleus	Endothelial	BICDL2	-0.952613	0.0044563
Tumor_Cell / Tumor_Nucleus	Endothelial	SMYD3	-1.87839	0.00445923
Tumor_Cell / Tumor_Nucleus	Endothelial	RTRAF	1.29442	0.00459
Tumor_Cell / Tumor_Nucleus	Endothelial	TMA7	2.05914	0.00466338
Tumor_Cell / Tumor_Nucleus	Endothelial	FXYD6	1.35505	0.00468766
Tumor_Cell / Tumor_Nucleus	Endothelial	LARP4B	-1.40359	0.00475613
Tumor_Cell / Tumor_Nucleus	Endothelial	COX6C	2.0185	0.00478678
Tumor_Cell / Tumor_Nucleus	Endothelial	JUND	2.19734	0.00484337
Tumor_Cell / Tumor_Nucleus	Endothelial	EGR1	2.05189	0.00487848
Tumor_Cell / Tumor_Nucleus	Endothelial	ACACA	-1.76513	0.0049805
Tumor_Cell / Tumor_Nucleus	Endothelial	ARL6IP4	1.01418	0.00500616
Tumor_Cell / Tumor_Nucleus	Endothelial	ATP2C2	-1.29961	0.00503224
Tumor_Cell / Tumor_Nucleus	Endothelial	TM4SF18	1.91441	0.00510371
Tumor_Cell / Tumor_Nucleus	Endothelial	POLR2J	1.09857	0.00515078
Tumor_Cell / Tumor_Nucleus	Endothelial	RRAS	1.57646	0.00523052
Tumor_Cell / Tumor_Nucleus	Endothelial	AP2M1	1.3253	0.00523852
Tumor_Cell / Tumor_Nucleus	Endothelial	SYNPR-AS1	-1.07453	0.00529908
Tumor_Cell / Tumor_Nucleus	Endothelial	NDUFB11	1.49853	0.00535701
Tumor_Cell / Tumor_Nucleus	Endothelial	VAMP3	1.42827	0.00538358
Tumor_Cell / Tumor_Nucleus	Endothelial	CCL4	1.03867	0.00543278
Tumor_Cell / Tumor_Nucleus	Endothelial	SHANK2	-2.38953	0.00547117
Tumor_Cell / Tumor_Nucleus	Endothelial	GNAI2	1.57628	0.00547555
Tumor_Cell / Tumor_Nucleus	Endothelial	LINC01655	-1.51188	0.00553509
Tumor_Cell / Tumor_Nucleus	Endothelial	RWDD1	1.14716	0.00567838
Tumor_Cell / Tumor_Nucleus	Endothelial	DANT2	-2.6288	0.00606883
Tumor_Cell / Tumor_Nucleus	Endothelial	GLRX5	1.14873	0.00611943
Tumor_Cell / Tumor_Nucleus	Endothelial	PPM1L	-1.33454	0.00619713
Tumor_Cell / Tumor_Nucleus	Endothelial	TMBIM6	1.66397	0.00623726
Tumor_Cell / Tumor_Nucleus	Endothelial	HMGB1	1.61648	0.006246
Tumor_Cell / Tumor_Nucleus	Endothelial	CATSPERB	-2.5063	0.00635402
Tumor_Cell / Tumor_Nucleus	Endothelial	UXT	1.33421	0.00642788
Tumor_Cell / Tumor_Nucleus	Endothelial	A2M	2.33424	0.00643536
Tumor_Cell / Tumor_Nucleus	Endothelial	S1PR1	2.07297	0.00651372
Tumor_Cell / Tumor_Nucleus	Endothelial	MAP3K9	-1.05306	0.00655346
Tumor_Cell / Tumor_Nucleus	Endothelial	CD52	0.970311	0.00682
Tumor_Cell / Tumor_Nucleus	Endothelial	NPC2	1.70579	0.00691481
Tumor_Cell / Tumor_Nucleus	Endothelial	PPP1R12B	-1.79767	0.00692894
Tumor_Cell / Tumor_Nucleus	Endothelial	NDUFA2	1.25742	0.00709877
Tumor_Cell / Tumor_Nucleus	Endothelial	TSPO	1.39107	0.00736721
Tumor_Cell / Tumor_Nucleus	Endothelial	TLN1	1.24118	0.00741088
Tumor_Cell / Tumor_Nucleus	Endothelial	DSTN	1.45321	0.0074365
Tumor_Cell / Tumor_Nucleus	Endothelial	DNAJC8	1.12174	0.00755468
Tumor_Cell / Tumor_Nucleus	Endothelial	SUB1	1.50707	0.00778767
Tumor_Cell / Tumor_Nucleus	Endothelial	CCL23	0.844021	0.00784172
Tumor_Cell / Tumor_Nucleus	Endothelial	ARHGAP32	-2.19992	0.00796714
Tumor_Cell / Tumor_Nucleus	Endothelial	DUSP23	1.48053	0.00808663
Tumor_Cell / Tumor_Nucleus	Endothelial	NDUFB7	1.40745	0.00823787
Tumor_Cell / Tumor_Nucleus	Endothelial	EIPR1	-1.50337	0.00831833
Tumor_Cell / Tumor_Nucleus	Endothelial	CYTL1	1.47105	0.00848832
Tumor_Cell / Tumor_Nucleus	Endothelial	FAM20A	-1.16852	0.00855308
Tumor_Cell / Tumor_Nucleus	Endothelial	TMEM14B	1.31736	0.00859084
Tumor_Cell / Tumor_Nucleus	Endothelial	LINC02257	-2.81401	0.00884494
Tumor_Cell / Tumor_Nucleus	Endothelial	ARHGEF10L	-1.14262	0.00887019
Tumor_Cell / Tumor_Nucleus	Endothelial	TUBB	1.66942	0.00903943
Tumor_Cell / Tumor_Nucleus	Endothelial	VWA1	1.61453	0.00914317
Tumor_Cell / Tumor_Nucleus	Endothelial	IQANK1	-1.35784	0.00921626
Tumor_Cell / Tumor_Nucleus	Endothelial	PARK7	1.55411	0.00930935
Tumor_Cell / Tumor_Nucleus	Endothelial	SPCS3	1.19821	0.00934175
Tumor_Cell / Tumor_Nucleus	Endothelial	LEPR	1.08733	0.00934626
Tumor_Cell / Tumor_Nucleus	Endothelial	PYCARD	0.956421	0.00957013
Tumor_Cell / Tumor_Nucleus	Endothelial	NDUFB9	1.12626	0.00959168
Tumor_Cell / Tumor_Nucleus	Endothelial	CSTB	1.60022	0.00960989
Tumor_Cell / Tumor_Nucleus	Endothelial	MT-ND4L	2.19546	0.00964697
Tumor_Cell / Tumor_Nucleus	Endothelial	GALNT2	-1.8473	0.00978806
Tumor_Cell / Tumor_Nucleus	Endothelial	APRT	1.40705	0.0098466
Tumor_Cell / Tumor_Nucleus	Endothelial	MYCT1	1.0603	0.0099414
Tumor_Cell / Tumor_Nucleus	Endothelial	SRSF9	1.17246	0.0101041
Tumor_Cell / Tumor_Nucleus	Endothelial	PPP1R9A	-2.63381	0.0101312
Tumor_Cell / Tumor_Nucleus	Endothelial	ARF6	1.11524	0.0102025
Tumor_Cell / Tumor_Nucleus	Endothelial	POLR2I	1.1167	0.0105077
Tumor_Cell / Tumor_Nucleus	Endothelial	LMO7	-2.18412	0.0106816
Tumor_Cell / Tumor_Nucleus	Endothelial	PCBP2	1.08349	0.0109031
Tumor_Cell / Tumor_Nucleus	Endothelial	PTPN3	-1.74683	0.0109593
Tumor_Cell / Tumor_Nucleus	Endothelial	TMPRSS4	-1.36581	0.0110152
Tumor_Cell / Tumor_Nucleus	Endothelial	SNHG29	1.96163	0.0110767
Tumor_Cell / Tumor_Nucleus	Endothelial	VCP	1.01069	0.0110959
Tumor_Cell / Tumor_Nucleus	Endothelial	HLA-DPB1	1.90171	0.0111549
Tumor_Cell / Tumor_Nucleus	Endothelial	COX5B	1.92653	0.0112133
Tumor_Cell / Tumor_Nucleus	Endothelial	FIS1	1.38021	0.0114016
Tumor_Cell / Tumor_Nucleus	Endothelial	LGR4	-1.77384	0.0115279
Tumor_Cell / Tumor_Nucleus	Endothelial	SNRPG	1.32181	0.0116095
Tumor_Cell / Tumor_Nucleus	Endothelial	PRDX3	0.878352	0.0118703
Tumor_Cell / Tumor_Nucleus	Endothelial	TCEAL4	1.09356	0.0119499
Tumor_Cell / Tumor_Nucleus	Endothelial	NOS1AP	-1.73366	0.012031
Tumor_Cell / Tumor_Nucleus	Endothelial	RPS27	3.0912	0.0121843
Tumor_Cell / Tumor_Nucleus	Endothelial	LXN	1.20062	0.0122175
Tumor_Cell / Tumor_Nucleus	Endothelial	MIR646HG	-1.51994	0.012232
Tumor_Cell / Tumor_Nucleus	Endothelial	DNAJB4	1.0223	0.0127169
Tumor_Cell / Tumor_Nucleus	Endothelial	PIP5K1A	-1.76729	0.0128928
Tumor_Cell / Tumor_Nucleus	Endothelial	SYF2	1.06247	0.0131153
Tumor_Cell / Tumor_Nucleus	Endothelial	RPS28	3.29682	0.0131988
Tumor_Cell / Tumor_Nucleus	Endothelial	ADGRG6	1.37186	0.0138937
Tumor_Cell / Tumor_Nucleus	Endothelial	AQP1	2.84435	0.014015
Tumor_Cell / Tumor_Nucleus	Endothelial	LAMTOR5	1.41587	0.0143931
Tumor_Cell / Tumor_Nucleus	Endothelial	TMEM147	0.829485	0.0150723
Tumor_Cell / Tumor_Nucleus	Endothelial	GHITM	1.1504	0.0152605
Tumor_Cell / Tumor_Nucleus	Endothelial	PSMD8	1.34283	0.0155378
Tumor_Cell / Tumor_Nucleus	Endothelial	RGCC	2.15653	0.0155467
Tumor_Cell / Tumor_Nucleus	Endothelial	LUCAT1	-1.69904	0.0158216
Tumor_Cell / Tumor_Nucleus	Endothelial	PSMB8-AS1	0.858736	0.0160187
Tumor_Cell / Tumor_Nucleus	Endothelial	TACC2	-2.26742	0.0160695
Tumor_Cell / Tumor_Nucleus	Endothelial	CSDE1	1.1193	0.016155
Tumor_Cell / Tumor_Nucleus	Endothelial	HOPX	-2.36832	0.0162845
Tumor_Cell / Tumor_Nucleus	Endothelial	SNRPE	1.18242	0.0167948
Tumor_Cell / Tumor_Nucleus	Endothelial	HMGN2	1.35343	0.0178041
Tumor_Cell / Tumor_Nucleus	Endothelial	RBP1	0.992882	0.0178579
Tumor_Cell / Tumor_Nucleus	Endothelial	MAGEH1	0.876728	0.0180452
Tumor_Cell / Tumor_Nucleus	Endothelial	CDK2AP1	1.52929	0.0180923
Tumor_Cell / Tumor_Nucleus	Endothelial	GTF3C6	1.04968	0.0181812
Tumor_Cell / Tumor_Nucleus	Endothelial	EDNRB	2.18081	0.0181897
Tumor_Cell / Tumor_Nucleus	Endothelial	HSD17B12	1.09884	0.0182404
Tumor_Cell / Tumor_Nucleus	Endothelial	DNASE1	-1.26182	0.018751
Tumor_Cell / Tumor_Nucleus	Endothelial	PRSS23	1.26004	0.0187741
Tumor_Cell / Tumor_Nucleus	Endothelial	SLIRP	1.03804	0.0192589
Tumor_Cell / Tumor_Nucleus	Endothelial	DYNLRB1	0.806687	0.0192656
Tumor_Cell / Tumor_Nucleus	Endothelial	ACTR3C	-1.2597	0.0197185
Tumor_Cell / Tumor_Nucleus	Endothelial	JAM2	1.84745	0.0197868
Tumor_Cell / Tumor_Nucleus	Endothelial	ATP5F1E	2.5255	0.0200032
Tumor_Cell / Tumor_Nucleus	Endothelial	STK39	-2.63228	0.020082
Tumor_Cell / Tumor_Nucleus	Endothelial	KCNQ3	-2.24718	0.0201495
Tumor_Cell / Tumor_Nucleus	Endothelial	APLNR	1.19795	0.0204293
Tumor_Cell / Tumor_Nucleus	Endothelial	CANX	1.52128	0.0204896
Tumor_Cell / Tumor_Nucleus	Endothelial	NDRG2	1.1176	0.0204907
Tumor_Cell / Tumor_Nucleus	Endothelial	MT-CO2	2.95482	0.021076
Tumor_Cell / Tumor_Nucleus	Endothelial	BANF1	1.37328	0.0226249
Tumor_Cell / Tumor_Nucleus	Endothelial	RANBP17	-2.15682	0.0227322
Tumor_Cell / Tumor_Nucleus	Endothelial	FAM83A	-1.78011	0.0229996
Tumor_Cell / Tumor_Nucleus	Endothelial	RAB27B	-1.55825	0.0230986
Tumor_Cell / Tumor_Nucleus	Endothelial	RAB40C	-1.5309	0.0235728
Tumor_Cell / Tumor_Nucleus	Endothelial	POLR3GL	0.843157	0.0241363
Tumor_Cell / Tumor_Nucleus	Endothelial	ARMCX3	0.885204	0.0242066
Tumor_Cell / Tumor_Nucleus	Endothelial	STOML2	0.867262	0.0242211
Tumor_Cell / Tumor_Nucleus	Endothelial	PLEKHA7	-1.85188	0.0243248
Tumor_Cell / Tumor_Nucleus	Endothelial	SNHG7	1.28534	0.024561
Tumor_Cell / Tumor_Nucleus	Endothelial	CETN2	0.830807	0.0247432
Tumor_Cell / Tumor_Nucleus	Endothelial	ACTB	2.5357	0.0250517
Tumor_Cell / Tumor_Nucleus	Endothelial	ARHGAP24	-1.54445	0.0252828
Tumor_Cell / Tumor_Nucleus	Endothelial	KAZN	-1.82208	0.0261452
Tumor_Cell / Tumor_Nucleus	Endothelial	ENSG00000243004	-1.43916	0.0263714
Tumor_Cell / Tumor_Nucleus	Endothelial	DLEU1	-2.70228	0.0264492
Tumor_Cell / Tumor_Nucleus	Endothelial	VSIR	1.36649	0.026458
Tumor_Cell / Tumor_Nucleus	Endothelial	IK	1.04259	0.0267666
Tumor_Cell / Tumor_Nucleus	Endothelial	AHCYL2	-1.56397	0.0270363
Tumor_Cell / Tumor_Nucleus	Endothelial	PRDX4	1.00199	0.028273
Tumor_Cell / Tumor_Nucleus	Endothelial	PPIC	1.04096	0.0282892
Tumor_Cell / Tumor_Nucleus	Endothelial	FOXK2	-1.5691	0.0288047
Tumor_Cell / Tumor_Nucleus	Endothelial	PRKAG2	-2.18505	0.0290051
Tumor_Cell / Tumor_Nucleus	Endothelial	NDUFA13	1.13	0.030052
Tumor_Cell / Tumor_Nucleus	Endothelial	TET3	-1.47876	0.0303795
Tumor_Cell / Tumor_Nucleus	Endothelial	HS6ST2	-2.73878	0.0308156
Tumor_Cell / Tumor_Nucleus	Endothelial	GSTP1	1.73553	0.0308275
Tumor_Cell / Tumor_Nucleus	Endothelial	GUSBP11	-1.11371	0.030845
Tumor_Cell / Tumor_Nucleus	Endothelial	C9orf78	0.941719	0.0309658
Tumor_Cell / Tumor_Nucleus	Endothelial	CSNK2B	1.04494	0.0318714
Tumor_Cell / Tumor_Nucleus	Endothelial	CLEC1A	1.51422	0.0323059
Tumor_Cell / Tumor_Nucleus	Endothelial	LTC4S	0.931255	0.0323845
Tumor_Cell / Tumor_Nucleus	Endothelial	ENSG00000289298	0.810472	0.033064
Tumor_Cell / Tumor_Nucleus	Endothelial	CHCHD2	2.12503	0.0349738
Tumor_Cell / Tumor_Nucleus	Endothelial	TMEM50A	1.2312	0.0352003
Tumor_Cell / Tumor_Nucleus	Endothelial	ITGB6	-1.29138	0.0352194
Tumor_Cell / Tumor_Nucleus	Endothelial	NDUFC1	1.4117	0.0361814
Tumor_Cell / Tumor_Nucleus	Endothelial	SORL1	-1.27373	0.0373976
Tumor_Cell / Tumor_Nucleus	Endothelial	RAMP2	3.65596	0.037512
Tumor_Cell / Tumor_Nucleus	Endothelial	LIPH	-1.29031	0.037868
Tumor_Cell / Tumor_Nucleus	Endothelial	ENSG00000291003	1.20494	0.0380968
Tumor_Cell / Tumor_Nucleus	Endothelial	FLYWCH2	0.911779	0.0383511
Tumor_Cell / Tumor_Nucleus	Endothelial	CDC14B	-1.69778	0.0384183
Tumor_Cell / Tumor_Nucleus	Endothelial	DNAJA1	2.1261	0.0385383
Tumor_Cell / Tumor_Nucleus	Endothelial	EIF5	0.981767	0.0386503
Tumor_Cell / Tumor_Nucleus	Endothelial	LRRC8C	1.16809	0.0387293
Tumor_Cell / Tumor_Nucleus	Endothelial	BORCS7	0.88852	0.0391249
Tumor_Cell / Tumor_Nucleus	Endothelial	ZNF117	-1.46545	0.0392679
Tumor_Cell / Tumor_Nucleus	Endothelial	MAGOH	1.07503	0.0401596
Tumor_Cell / Tumor_Nucleus	Endothelial	CDKN1B	1.00176	0.0403229
Tumor_Cell / Tumor_Nucleus	Endothelial	EMC4	0.902615	0.0403837
Tumor_Cell / Tumor_Nucleus	Endothelial	RBM6	-1.36812	0.0406647
Tumor_Cell / Tumor_Nucleus	Endothelial	LY6E	1.39844	0.0410262
Tumor_Cell / Tumor_Nucleus	Endothelial	DAB2	1.00733	0.0412598
Tumor_Cell / Tumor_Nucleus	Endothelial	GSN	1.31648	0.0418097
Tumor_Cell / Tumor_Nucleus	Endothelial	PAK1	-1.23117	0.0422481
Tumor_Cell / Tumor_Nucleus	Endothelial	RFK	0.899282	0.0433046
Tumor_Cell / Tumor_Nucleus	Endothelial	CDC26	0.916665	0.0438297
Tumor_Cell / Tumor_Nucleus	Endothelial	FCN3	2.81363	0.0440516
Tumor_Cell / Tumor_Nucleus	Endothelial	SYT17	-1.27947	0.0442299
Tumor_Cell / Tumor_Nucleus	Endothelial	ENSG00000283098	-2.76516	0.0442733
Tumor_Cell / Tumor_Nucleus	Endothelial	MORF4L1	0.917647	0.0443409
Tumor_Cell / Tumor_Nucleus	Endothelial	MT-CO1	2.68506	0.0448244
Tumor_Cell / Tumor_Nucleus	Endothelial	FGD5-AS1	0.975307	0.0450739
Tumor_Cell / Tumor_Nucleus	Endothelial	CCDC57	-1.84249	0.0454616
Tumor_Cell / Tumor_Nucleus	Endothelial	SIVA1	0.966794	0.0457274
Tumor_Cell / Tumor_Nucleus	Endothelial	HSBP1	1.54224	0.0474298
Tumor_Cell / Tumor_Nucleus	Endothelial	ST13	1.05336	0.04828
Tumor_Cell / Tumor_Nucleus	Endothelial	ZCRB1	0.880883	0.0487648
Tumor_Cell / Tumor_Nucleus	Epithelial	SET	2.51524	3.76047e-66
Tumor_Cell / Tumor_Nucleus	Epithelial	CXCR4	2.75363	3.58242e-58
Tumor_Cell / Tumor_Nucleus	Epithelial	ATP6V1G1	2.72914	2.37986e-43
Tumor_Cell / Tumor_Nucleus	Epithelial	RPS11	4.79457	5.5226e-40
Tumor_Cell / Tumor_Nucleus	Epithelial	TPT1	5.95713	1.24968e-37
Tumor_Cell / Tumor_Nucleus	Epithelial	FOSB	2.66883	1.2459e-35
Tumor_Cell / Tumor_Nucleus	Epithelial	RPS6	5.02413	1.03624e-32
Tumor_Cell / Tumor_Nucleus	Epithelial	RPL3	5.03903	5.70445e-32
Tumor_Cell / Tumor_Nucleus	Epithelial	YWHAH	2.00146	7.01601e-30
Tumor_Cell / Tumor_Nucleus	Epithelial	SRGN	3.50664	9.38348e-30
Tumor_Cell / Tumor_Nucleus	Epithelial	NACA	4.4652	7.92504e-29
Tumor_Cell / Tumor_Nucleus	Epithelial	RPS4X	5.18654	9.99679e-29
Tumor_Cell / Tumor_Nucleus	Epithelial	RPL13A	4.5415	1.47645e-28
Tumor_Cell / Tumor_Nucleus	Epithelial	ANAPC11	2.5512	3.6179e-28
Tumor_Cell / Tumor_Nucleus	Epithelial	CLDN18	2.08273	9.1476e-28
Tumor_Cell / Tumor_Nucleus	Epithelial	PCBP1	2.36359	3.27432e-27
Tumor_Cell / Tumor_Nucleus	Epithelial	AGER	2.82375	1.23771e-26
Tumor_Cell / Tumor_Nucleus	Epithelial	RPL9	4.67334	1.47232e-25
Tumor_Cell / Tumor_Nucleus	Epithelial	RPL31	3.4084	2.19079e-25
Tumor_Cell / Tumor_Nucleus	Epithelial	PTMA	4.61868	1.016e-24
Tumor_Cell / Tumor_Nucleus	Epithelial	RPS9	4.17731	1.83817e-24
Tumor_Cell / Tumor_Nucleus	Epithelial	CALM2	3.25301	1.85924e-24
Tumor_Cell / Tumor_Nucleus	Epithelial	RRAGA	1.24328	2.5716e-24
Tumor_Cell / Tumor_Nucleus	Epithelial	RPLP0	4.16228	3.42207e-24
Tumor_Cell / Tumor_Nucleus	Epithelial	EEF1B2	4.11449	4.82408e-24
Tumor_Cell / Tumor_Nucleus	Epithelial	RPS3A	5.04227	5.97003e-24
Tumor_Cell / Tumor_Nucleus	Epithelial	PHPT1	2.3561	2.45484e-23
Tumor_Cell / Tumor_Nucleus	Epithelial	RPL7A	4.94386	2.71333e-23
Tumor_Cell / Tumor_Nucleus	Epithelial	EDF1	2.67475	3.28242e-23
Tumor_Cell / Tumor_Nucleus	Epithelial	ENSG00000244313	0.969984	9.75139e-23
Tumor_Cell / Tumor_Nucleus	Epithelial	SUMO2	2.91709	1.19545e-22
Tumor_Cell / Tumor_Nucleus	Epithelial	RPL4	3.46877	3.7445e-22
Tumor_Cell / Tumor_Nucleus	Epithelial	PRR13	1.42347	4.89254e-22
Tumor_Cell / Tumor_Nucleus	Epithelial	SUMO3	1.57215	8.06784e-22
Tumor_Cell / Tumor_Nucleus	Epithelial	RPL23	4.22847	9.26766e-22
Tumor_Cell / Tumor_Nucleus	Epithelial	RPL12	4.83932	1.21229e-21
Tumor_Cell / Tumor_Nucleus	Epithelial	RPS5	4.71396	1.35916e-21
Tumor_Cell / Tumor_Nucleus	Epithelial	EIF1	4.16506	3.57116e-21
Tumor_Cell / Tumor_Nucleus	Epithelial	BTF3	3.97084	4.00952e-21
Tumor_Cell / Tumor_Nucleus	Epithelial	EEF1A1	5.17687	5.39881e-21
Tumor_Cell / Tumor_Nucleus	Epithelial	RPL7	4.20031	6.52814e-21
Tumor_Cell / Tumor_Nucleus	Epithelial	DBI	3.31076	7.15698e-21
Tumor_Cell / Tumor_Nucleus	Epithelial	RPL24	4.65486	1.06144e-20
Tumor_Cell / Tumor_Nucleus	Epithelial	SAP18	2.57154	1.10662e-20
Tumor_Cell / Tumor_Nucleus	Epithelial	CAVIN3	0.716093	1.99644e-20
Tumor_Cell / Tumor_Nucleus	Epithelial	MORN2	1.11788	2.46916e-20
Tumor_Cell / Tumor_Nucleus	Epithelial	RPL10A	4.44909	2.65907e-20
Tumor_Cell / Tumor_Nucleus	Epithelial	ACTG1	3.9323	3.48104e-20
Tumor_Cell / Tumor_Nucleus	Epithelial	DCTN3	1.13121	6.0264e-20
Tumor_Cell / Tumor_Nucleus	Epithelial	CHCHD1	1.9719	7.61267e-20
Tumor_Cell / Tumor_Nucleus	Epithelial	ATP5MC3	2.9614	7.78156e-20
Tumor_Cell / Tumor_Nucleus	Epithelial	RPL19	5.08615	2.12297e-19
Tumor_Cell / Tumor_Nucleus	Epithelial	CIB1	2.31865	2.26581e-19
Tumor_Cell / Tumor_Nucleus	Epithelial	EEF2	2.95852	4.47002e-19
Tumor_Cell / Tumor_Nucleus	Epithelial	BTG1	2.9298	6.71536e-19
Tumor_Cell / Tumor_Nucleus	Epithelial	RPS16	4.60888	8.25023e-19
Tumor_Cell / Tumor_Nucleus	Epithelial	RPL14	4.65003	1.11421e-18
Tumor_Cell / Tumor_Nucleus	Epithelial	STOML2	1.56247	1.25488e-18
Tumor_Cell / Tumor_Nucleus	Epithelial	RPL21	4.61087	1.35825e-18
Tumor_Cell / Tumor_Nucleus	Epithelial	SRP14	3.96152	1.37572e-18
Tumor_Cell / Tumor_Nucleus	Epithelial	RPL6	4.18182	1.70773e-18
Tumor_Cell / Tumor_Nucleus	Epithelial	RPL30	4.95241	1.77261e-18
Tumor_Cell / Tumor_Nucleus	Epithelial	ADIRF	2.26718	2.24447e-18
Tumor_Cell / Tumor_Nucleus	Epithelial	RPL28	4.58476	2.44443e-18
Tumor_Cell / Tumor_Nucleus	Epithelial	IGFBP7	1.95397	2.69449e-18
Tumor_Cell / Tumor_Nucleus	Epithelial	NME1	2.27004	6.67561e-18
Tumor_Cell / Tumor_Nucleus	Epithelial	SFTPC	4.67859	6.68114e-18
Tumor_Cell / Tumor_Nucleus	Epithelial	RPS20	4.26446	6.95442e-18
Tumor_Cell / Tumor_Nucleus	Epithelial	RPL15	5.05519	8.48008e-18
Tumor_Cell / Tumor_Nucleus	Epithelial	PEBP1	2.49147	9.93021e-18
Tumor_Cell / Tumor_Nucleus	Epithelial	ATP5MC2	2.98647	1.50106e-17
Tumor_Cell / Tumor_Nucleus	Epithelial	SBDS	2.10774	2.00154e-17
Tumor_Cell / Tumor_Nucleus	Epithelial	RPL23A	4.80819	4.43613e-17
Tumor_Cell / Tumor_Nucleus	Epithelial	FTH1	5.42966	4.52617e-17
Tumor_Cell / Tumor_Nucleus	Epithelial	RPL10	5.27762	4.64641e-17
Tumor_Cell / Tumor_Nucleus	Epithelial	MRFAP1	1.93792	4.71897e-17
Tumor_Cell / Tumor_Nucleus	Epithelial	MYL6	4.06398	5.49007e-17
Tumor_Cell / Tumor_Nucleus	Epithelial	RPL18A	4.97052	5.84765e-17
Tumor_Cell / Tumor_Nucleus	Epithelial	RBP1	0.887407	8.05594e-17
Tumor_Cell / Tumor_Nucleus	Epithelial	PRDX2	2.3657	9.15936e-17
Tumor_Cell / Tumor_Nucleus	Epithelial	KRT18	3.27979	1.18774e-16
Tumor_Cell / Tumor_Nucleus	Epithelial	SDCBP	2.09655	1.20537e-16
Tumor_Cell / Tumor_Nucleus	Epithelial	MRPL54	0.988929	1.24349e-16
Tumor_Cell / Tumor_Nucleus	Epithelial	RPSA	3.49621	1.25725e-16
Tumor_Cell / Tumor_Nucleus	Epithelial	PTRHD1	1.46477	1.45679e-16
Tumor_Cell / Tumor_Nucleus	Epithelial	GTF2H5	1.5631	1.52412e-16
Tumor_Cell / Tumor_Nucleus	Epithelial	RPS19	4.39657	1.58707e-16
Tumor_Cell / Tumor_Nucleus	Epithelial	ALOX5AP	1.80516	1.74859e-16
Tumor_Cell / Tumor_Nucleus	Epithelial	UQCR10	3.07391	1.90622e-16
Tumor_Cell / Tumor_Nucleus	Epithelial	CD52	2.05388	2.36365e-16
Tumor_Cell / Tumor_Nucleus	Epithelial	SF3B6	2.47223	2.78661e-16
Tumor_Cell / Tumor_Nucleus	Epithelial	CLIC3	2.05607	3.22639e-16
Tumor_Cell / Tumor_Nucleus	Epithelial	RPS7	4.3559	4.18368e-16
Tumor_Cell / Tumor_Nucleus	Epithelial	SNRPD3	1.802	4.6537e-16
Tumor_Cell / Tumor_Nucleus	Epithelial	RNF7	2.13763	6.69978e-16
Tumor_Cell / Tumor_Nucleus	Epithelial	HSP90AB1	3.61753	6.73524e-16
Tumor_Cell / Tumor_Nucleus	Epithelial	RPL8	4.70671	6.86214e-16
Tumor_Cell / Tumor_Nucleus	Epithelial	RPS24	4.14484	8.45132e-16
Tumor_Cell / Tumor_Nucleus	Epithelial	VAMP8	2.92521	9.03042e-16
Tumor_Cell / Tumor_Nucleus	Epithelial	NPM1	3.12373	9.276e-16
Tumor_Cell / Tumor_Nucleus	Epithelial	TSPO	2.40867	1.35858e-15
Tumor_Cell / Tumor_Nucleus	Epithelial	UBA52	4.23685	1.64468e-15
Tumor_Cell / Tumor_Nucleus	Epithelial	SEC61B	2.58238	2.71084e-15
Tumor_Cell / Tumor_Nucleus	Epithelial	RPL18	4.63934	2.78765e-15
Tumor_Cell / Tumor_Nucleus	Epithelial	EEF1D	2.64128	3.11487e-15
Tumor_Cell / Tumor_Nucleus	Epithelial	PCBD1	2.48327	3.74889e-15
Tumor_Cell / Tumor_Nucleus	Epithelial	UBC	2.95033	3.91628e-15
Tumor_Cell / Tumor_Nucleus	Epithelial	GUK1	2.86625	3.94412e-15
Tumor_Cell / Tumor_Nucleus	Epithelial	RPS12	5.27383	4.88192e-15
Tumor_Cell / Tumor_Nucleus	Epithelial	SLC25A5	3.09106	6.0491e-15
Tumor_Cell / Tumor_Nucleus	Epithelial	ETFB	1.83315	6.67755e-15
Tumor_Cell / Tumor_Nucleus	Epithelial	SH3BGRL3	3.50646	7.7851e-15
Tumor_Cell / Tumor_Nucleus	Epithelial	MZT2B	2.56561	9.85119e-15
Tumor_Cell / Tumor_Nucleus	Epithelial	RPS2	5.05793	1.16456e-14
Tumor_Cell / Tumor_Nucleus	Epithelial	COX14	2.0377	1.20278e-14
Tumor_Cell / Tumor_Nucleus	Epithelial	RPL5	4.18963	1.25826e-14
Tumor_Cell / Tumor_Nucleus	Epithelial	RPL29	4.77091	1.28978e-14
Tumor_Cell / Tumor_Nucleus	Epithelial	MT-ND1	4.76051	1.3506e-14
Tumor_Cell / Tumor_Nucleus	Epithelial	RACK1	4.03631	1.4773e-14
Tumor_Cell / Tumor_Nucleus	Epithelial	NDUFB8	2.04527	1.48302e-14
Tumor_Cell / Tumor_Nucleus	Epithelial	TRIR	1.70466	1.75223e-14
Tumor_Cell / Tumor_Nucleus	Epithelial	ATP5PO	2.28201	1.84723e-14
Tumor_Cell / Tumor_Nucleus	Epithelial	RAB5C	1.65532	1.90322e-14
Tumor_Cell / Tumor_Nucleus	Epithelial	RPL35A	4.49566	1.90898e-14
Tumor_Cell / Tumor_Nucleus	Epithelial	SLC2A3	2.10989	1.9518e-14
Tumor_Cell / Tumor_Nucleus	Epithelial	PPDPF	3.81314	1.9801e-14
Tumor_Cell / Tumor_Nucleus	Epithelial	RPS8	4.89617	3.42403e-14
Tumor_Cell / Tumor_Nucleus	Epithelial	MT-TP	0.719127	4.25035e-14
Tumor_Cell / Tumor_Nucleus	Epithelial	ARPC3	3.09733	4.26497e-14
Tumor_Cell / Tumor_Nucleus	Epithelial	ENSG00000242299	0.66376	5.19521e-14
Tumor_Cell / Tumor_Nucleus	Epithelial	MRPL41	1.61977	5.27603e-14
Tumor_Cell / Tumor_Nucleus	Epithelial	RPS15	4.5944	5.77145e-14
Tumor_Cell / Tumor_Nucleus	Epithelial	SF3B5	1.94211	5.92176e-14
Tumor_Cell / Tumor_Nucleus	Epithelial	AP2M1	1.31315	6.16302e-14
Tumor_Cell / Tumor_Nucleus	Epithelial	TOMM22	1.34301	6.21175e-14
Tumor_Cell / Tumor_Nucleus	Epithelial	NDUFB5	1.29725	6.5384e-14
Tumor_Cell / Tumor_Nucleus	Epithelial	RPL27A	4.46798	7.43056e-14
Tumor_Cell / Tumor_Nucleus	Epithelial	RPS29	3.90257	7.95082e-14
Tumor_Cell / Tumor_Nucleus	Epithelial	TNNC1	1.34649	7.9962e-14
Tumor_Cell / Tumor_Nucleus	Epithelial	RPL36AL	3.53132	8.6263e-14
Tumor_Cell / Tumor_Nucleus	Epithelial	H2AC20	0.741213	8.69755e-14
Tumor_Cell / Tumor_Nucleus	Epithelial	CHMP2A	2.17878	9.51026e-14
Tumor_Cell / Tumor_Nucleus	Epithelial	RAB34	1.30234	9.53042e-14
Tumor_Cell / Tumor_Nucleus	Epithelial	SMDT1	2.07116	9.77272e-14
Tumor_Cell / Tumor_Nucleus	Epithelial	MYL12A	3.69733	9.87086e-14
Tumor_Cell / Tumor_Nucleus	Epithelial	UQCRB	3.80749	1.12209e-13
Tumor_Cell / Tumor_Nucleus	Epithelial	MRPL23	0.705985	1.17231e-13
Tumor_Cell / Tumor_Nucleus	Epithelial	COPZ1	1.59107	1.23103e-13
Tumor_Cell / Tumor_Nucleus	Epithelial	RBM8A	1.822	1.23683e-13
Tumor_Cell / Tumor_Nucleus	Epithelial	HSPA8	3.29284	1.28384e-13
Tumor_Cell / Tumor_Nucleus	Epithelial	CHMP3	1.62935	1.34126e-13
Tumor_Cell / Tumor_Nucleus	Epithelial	RPS27A	4.81944	1.48175e-13
Tumor_Cell / Tumor_Nucleus	Epithelial	UBB	3.7921	1.50049e-13
Tumor_Cell / Tumor_Nucleus	Epithelial	ATP5PF	2.80231	1.62783e-13
Tumor_Cell / Tumor_Nucleus	Epithelial	CAVIN1	1.10857	1.6279e-13
Tumor_Cell / Tumor_Nucleus	Epithelial	SMIM15	1.51788	1.63854e-13
Tumor_Cell / Tumor_Nucleus	Epithelial	GSTP1	4.59058	1.90562e-13
Tumor_Cell / Tumor_Nucleus	Epithelial	ANAPC15	0.842832	1.97973e-13
Tumor_Cell / Tumor_Nucleus	Epithelial	BBLN	1.88972	2.08095e-13
Tumor_Cell / Tumor_Nucleus	Epithelial	RHOA	2.48158	2.2514e-13
Tumor_Cell / Tumor_Nucleus	Epithelial	S100A10	4.47135	2.30852e-13
Tumor_Cell / Tumor_Nucleus	Epithelial	TCP1	1.18296	2.40681e-13
Tumor_Cell / Tumor_Nucleus	Epithelial	FTL	5.52958	2.69019e-13
Tumor_Cell / Tumor_Nucleus	Epithelial	C19orf53	2.23555	2.88519e-13
Tumor_Cell / Tumor_Nucleus	Epithelial	NDUFB7	2.09995	3.04648e-13
Tumor_Cell / Tumor_Nucleus	Epithelial	RPL35	4.24333	3.14939e-13
Tumor_Cell / Tumor_Nucleus	Epithelial	MYL12B	3.69707	3.35166e-13
Tumor_Cell / Tumor_Nucleus	Epithelial	HSBP1	2.65536	3.38019e-13
Tumor_Cell / Tumor_Nucleus	Epithelial	CFL1	3.8592	3.98415e-13
Tumor_Cell / Tumor_Nucleus	Epithelial	HNRNPA1	2.41474	4.15518e-13
Tumor_Cell / Tumor_Nucleus	Epithelial	RPS3	4.29887	4.5811e-13
Tumor_Cell / Tumor_Nucleus	Epithelial	HNRNPK	1.99223	4.82281e-13
Tumor_Cell / Tumor_Nucleus	Epithelial	FIBP	1.2804	4.86822e-13
Tumor_Cell / Tumor_Nucleus	Epithelial	OAZ1	3.52294	5.4799e-13
Tumor_Cell / Tumor_Nucleus	Epithelial	PFN1	4.02499	5.70346e-13
Tumor_Cell / Tumor_Nucleus	Epithelial	RPLP1	5.03631	5.76135e-13
Tumor_Cell / Tumor_Nucleus	Epithelial	RPL32	5.00587	6.88891e-13
Tumor_Cell / Tumor_Nucleus	Epithelial	GPX4	3.16068	7.15099e-13
Tumor_Cell / Tumor_Nucleus	Epithelial	ATP5PD	2.55837	7.42625e-13
Tumor_Cell / Tumor_Nucleus	Epithelial	SPR	0.603035	7.55506e-13
Tumor_Cell / Tumor_Nucleus	Epithelial	RPS18	5.33924	8.49236e-13
Tumor_Cell / Tumor_Nucleus	Epithelial	CALM1	3.3792	9.38268e-13
Tumor_Cell / Tumor_Nucleus	Epithelial	GTF3C6	1.69723	9.57741e-13
Tumor_Cell / Tumor_Nucleus	Epithelial	S100A11	4.76544	9.95069e-13
Tumor_Cell / Tumor_Nucleus	Epithelial	ISCU	1.88857	1.00164e-12
Tumor_Cell / Tumor_Nucleus	Epithelial	GMFG	1.65824	1.01681e-12
Tumor_Cell / Tumor_Nucleus	Epithelial	RAN	2.90814	1.16364e-12
Tumor_Cell / Tumor_Nucleus	Epithelial	DYNLL1	3.17789	1.40877e-12
Tumor_Cell / Tumor_Nucleus	Epithelial	POLR2J	2.09384	1.81652e-12
Tumor_Cell / Tumor_Nucleus	Epithelial	RPL38	3.99477	2.00456e-12
Tumor_Cell / Tumor_Nucleus	Epithelial	CD69	2.72172	2.02442e-12
Tumor_Cell / Tumor_Nucleus	Epithelial	PYCARD	1.13151	2.17674e-12
Tumor_Cell / Tumor_Nucleus	Epithelial	MRPL18	1.29156	2.21338e-12
Tumor_Cell / Tumor_Nucleus	Epithelial	S100A9	3.17486	2.24829e-12
Tumor_Cell / Tumor_Nucleus	Epithelial	ANAPC13	1.06788	2.26068e-12
Tumor_Cell / Tumor_Nucleus	Epithelial	AKR7A2	1.14064	2.39176e-12
Tumor_Cell / Tumor_Nucleus	Epithelial	APRT	2.57372	2.48371e-12
Tumor_Cell / Tumor_Nucleus	Epithelial	COX16	0.748293	2.55788e-12
Tumor_Cell / Tumor_Nucleus	Epithelial	YWHAB	2.20804	2.68839e-12
Tumor_Cell / Tumor_Nucleus	Epithelial	IFI27L2	0.682406	3.27262e-12
Tumor_Cell / Tumor_Nucleus	Epithelial	CLIC1	3.13064	3.80143e-12
Tumor_Cell / Tumor_Nucleus	Epithelial	ARPC1A	2.06294	3.83072e-12
Tumor_Cell / Tumor_Nucleus	Epithelial	RPL11	4.68664	3.84484e-12
Tumor_Cell / Tumor_Nucleus	Epithelial	TRIAP1	0.944203	4.62425e-12
Tumor_Cell / Tumor_Nucleus	Epithelial	KRT8	2.57433	4.81182e-12
Tumor_Cell / Tumor_Nucleus	Epithelial	RPS19BP1	1.61475	4.88358e-12
Tumor_Cell / Tumor_Nucleus	Epithelial	RPS17	2.13909	5.28598e-12
Tumor_Cell / Tumor_Nucleus	Epithelial	RPL13	4.71645	5.72042e-12
Tumor_Cell / Tumor_Nucleus	Epithelial	RPL27	4.19299	5.78811e-12
Tumor_Cell / Tumor_Nucleus	Epithelial	COMMD6	2.86308	7.92693e-12
Tumor_Cell / Tumor_Nucleus	Epithelial	H3-3B	3.42714	7.9815e-12
Tumor_Cell / Tumor_Nucleus	Epithelial	COX6B1	3.03699	9.35408e-12
Tumor_Cell / Tumor_Nucleus	Epithelial	UQCR11	2.51587	9.66658e-12
Tumor_Cell / Tumor_Nucleus	Epithelial	DMAC1	1.26536	9.7123e-12
Tumor_Cell / Tumor_Nucleus	Epithelial	RPLP2	4.13176	1.14348e-11
Tumor_Cell / Tumor_Nucleus	Epithelial	ENSG00000227615	0.84217	1.16353e-11
Tumor_Cell / Tumor_Nucleus	Epithelial	NEDD8	2.60452	1.19763e-11
Tumor_Cell / Tumor_Nucleus	Epithelial	ENSG00000290032	1.91713	1.19959e-11
Tumor_Cell / Tumor_Nucleus	Epithelial	FAM174C	0.884437	1.20952e-11
Tumor_Cell / Tumor_Nucleus	Epithelial	HSPE1	3.40108	1.39671e-11
Tumor_Cell / Tumor_Nucleus	Epithelial	RPS13	4.71526	1.41917e-11
Tumor_Cell / Tumor_Nucleus	Epithelial	MRPL11	1.18896	1.4799e-11
Tumor_Cell / Tumor_Nucleus	Epithelial	ATP5F1D	2.0798	1.53044e-11
Tumor_Cell / Tumor_Nucleus	Epithelial	DYNLT2B	0.683724	1.59123e-11
Tumor_Cell / Tumor_Nucleus	Epithelial	S100A4	4.27907	1.62883e-11
Tumor_Cell / Tumor_Nucleus	Epithelial	NDUFS5	3.26893	1.63612e-11
Tumor_Cell / Tumor_Nucleus	Epithelial	TUBB4B	1.57857	1.72318e-11
Tumor_Cell / Tumor_Nucleus	Epithelial	RANBP1	1.66645	1.86254e-11
Tumor_Cell / Tumor_Nucleus	Epithelial	PRDX5	3.13308	1.89413e-11
Tumor_Cell / Tumor_Nucleus	Epithelial	RPL22	3.34221	2.18639e-11
Tumor_Cell / Tumor_Nucleus	Epithelial	EIF3F	1.77508	2.31172e-11
Tumor_Cell / Tumor_Nucleus	Epithelial	LSM3	1.85541	2.3964e-11
Tumor_Cell / Tumor_Nucleus	Epithelial	RPL41	4.77769	2.41725e-11
Tumor_Cell / Tumor_Nucleus	Epithelial	MSRB1	1.05846	2.51315e-11
Tumor_Cell / Tumor_Nucleus	Epithelial	COPS9	2.2751	2.6072e-11
Tumor_Cell / Tumor_Nucleus	Epithelial	SERF2	3.88395	2.74601e-11
Tumor_Cell / Tumor_Nucleus	Epithelial	POLE4	1.35798	2.85301e-11
Tumor_Cell / Tumor_Nucleus	Epithelial	HIGD1A	1.06213	2.91794e-11
Tumor_Cell / Tumor_Nucleus	Epithelial	ADI1	1.59895	2.99633e-11
Tumor_Cell / Tumor_Nucleus	Epithelial	PPIA	3.9072	3.01019e-11
Tumor_Cell / Tumor_Nucleus	Epithelial	BRK1	2.14849	3.89332e-11
Tumor_Cell / Tumor_Nucleus	Epithelial	TMSB10	4.99285	3.90221e-11
Tumor_Cell / Tumor_Nucleus	Epithelial	TPPP3	0.562675	4.27372e-11
Tumor_Cell / Tumor_Nucleus	Epithelial	RPS10	3.4688	4.54386e-11
Tumor_Cell / Tumor_Nucleus	Epithelial	MT-RNR1	5.10407	4.94217e-11
Tumor_Cell / Tumor_Nucleus	Epithelial	RPS23	4.9965	5.28789e-11
Tumor_Cell / Tumor_Nucleus	Epithelial	MT-TF	0.73982	5.56231e-11
Tumor_Cell / Tumor_Nucleus	Epithelial	YBX1	3.25456	5.60711e-11
Tumor_Cell / Tumor_Nucleus	Epithelial	ACP1	1.28362	5.95461e-11
Tumor_Cell / Tumor_Nucleus	Epithelial	SSB	1.54638	6.10877e-11
Tumor_Cell / Tumor_Nucleus	Epithelial	TIMM13	1.60296	6.81245e-11
Tumor_Cell / Tumor_Nucleus	Epithelial	RPS14	4.77474	7.04246e-11
Tumor_Cell / Tumor_Nucleus	Epithelial	MTND1P23	0.465105	7.3863e-11
Tumor_Cell / Tumor_Nucleus	Epithelial	GNAS	2.42913	8.12801e-11
Tumor_Cell / Tumor_Nucleus	Epithelial	ATP5F1E	4.08376	8.5416e-11
Tumor_Cell / Tumor_Nucleus	Epithelial	HNRNPH2	1.31904	8.92119e-11
Tumor_Cell / Tumor_Nucleus	Epithelial	GAPDH	4.46788	9.39961e-11
Tumor_Cell / Tumor_Nucleus	Epithelial	RPL36	4.33353	9.42619e-11
Tumor_Cell / Tumor_Nucleus	Epithelial	MRPL40	1.37219	1.07201e-10
Tumor_Cell / Tumor_Nucleus	Epithelial	UBL5	3.12898	1.09343e-10
Tumor_Cell / Tumor_Nucleus	Epithelial	S100A8	1.21048	1.19797e-10
Tumor_Cell / Tumor_Nucleus	Epithelial	PRDX3	1.87541	1.23967e-10
Tumor_Cell / Tumor_Nucleus	Epithelial	SNRPD2	2.65358	1.37983e-10
Tumor_Cell / Tumor_Nucleus	Epithelial	DSTN	2.31936	1.42463e-10
Tumor_Cell / Tumor_Nucleus	Epithelial	COPE	1.98803	1.47236e-10
Tumor_Cell / Tumor_Nucleus	Epithelial	CSTB	3.34854	1.80777e-10
Tumor_Cell / Tumor_Nucleus	Epithelial	ZMAT2	1.33147	2.11141e-10
Tumor_Cell / Tumor_Nucleus	Epithelial	NSA2	2.49943	2.14878e-10
Tumor_Cell / Tumor_Nucleus	Epithelial	TAPT1-AS1	-2.45155	2.19352e-10
Tumor_Cell / Tumor_Nucleus	Epithelial	BLOC1S1	1.6871	2.2454e-10
Tumor_Cell / Tumor_Nucleus	Epithelial	TAX1BP3	1.27767	2.32487e-10
Tumor_Cell / Tumor_Nucleus	Epithelial	TOMM20	2.4209	2.41391e-10
Tumor_Cell / Tumor_Nucleus	Epithelial	OST4	3.42264	2.50262e-10
Tumor_Cell / Tumor_Nucleus	Epithelial	GNG2	2.2957	2.62199e-10
Tumor_Cell / Tumor_Nucleus	Epithelial	SARAF	2.06521	2.77491e-10
Tumor_Cell / Tumor_Nucleus	Epithelial	IL7R	2.36417	2.93119e-10
Tumor_Cell / Tumor_Nucleus	Epithelial	RPL26	5.09785	3.54015e-10
Tumor_Cell / Tumor_Nucleus	Epithelial	ECHS1	1.60617	3.83853e-10
Tumor_Cell / Tumor_Nucleus	Epithelial	BCL2A1	0.612177	3.84311e-10
Tumor_Cell / Tumor_Nucleus	Epithelial	CD63	3.699	3.87046e-10
Tumor_Cell / Tumor_Nucleus	Epithelial	LAMTOR5	2.50788	3.9826e-10
Tumor_Cell / Tumor_Nucleus	Epithelial	BUD31	1.85808	4.00806e-10
Tumor_Cell / Tumor_Nucleus	Epithelial	MPC2	1.67824	4.12804e-10
Tumor_Cell / Tumor_Nucleus	Epithelial	RPL12P4	0.777777	4.40778e-10
Tumor_Cell / Tumor_Nucleus	Epithelial	GLRX5	1.73259	4.87998e-10
Tumor_Cell / Tumor_Nucleus	Epithelial	COPRS	0.941601	5.22514e-10
Tumor_Cell / Tumor_Nucleus	Epithelial	NDUFA11	1.99787	5.36837e-10
Tumor_Cell / Tumor_Nucleus	Epithelial	ENSG00000253295	0.701436	5.69761e-10
Tumor_Cell / Tumor_Nucleus	Epithelial	FHL1	0.676394	5.84536e-10
Tumor_Cell / Tumor_Nucleus	Epithelial	MT-ND4	4.52106	6.64276e-10
Tumor_Cell / Tumor_Nucleus	Epithelial	EIF5A	2.3383	7.5113e-10
Tumor_Cell / Tumor_Nucleus	Epithelial	PNRC1	2.2435	8.45046e-10
Tumor_Cell / Tumor_Nucleus	Epithelial	RPL34	4.72285	8.73962e-10
Tumor_Cell / Tumor_Nucleus	Epithelial	LAMTOR2	2.30713	9.34246e-10
Tumor_Cell / Tumor_Nucleus	Epithelial	PSME1	2.8809	9.40386e-10
Tumor_Cell / Tumor_Nucleus	Epithelial	POMP	2.19779	9.89852e-10
Tumor_Cell / Tumor_Nucleus	Epithelial	HINT1	3.24565	1.02301e-09
Tumor_Cell / Tumor_Nucleus	Epithelial	GTF2A2	1.3762	1.03355e-09
Tumor_Cell / Tumor_Nucleus	Epithelial	TMEM54	1.47637	1.05707e-09
Tumor_Cell / Tumor_Nucleus	Epithelial	RAMAC	0.42961	1.05887e-09
Tumor_Cell / Tumor_Nucleus	Epithelial	VPS28	1.87177	1.2066e-09
Tumor_Cell / Tumor_Nucleus	Epithelial	C4orf3	2.41292	1.31455e-09
Tumor_Cell / Tumor_Nucleus	Epithelial	ZEB2	1.88093	1.32697e-09
Tumor_Cell / Tumor_Nucleus	Epithelial	ERH	2.09654	1.34432e-09
Tumor_Cell / Tumor_Nucleus	Epithelial	TMEM14B	2.06615	1.50963e-09
Tumor_Cell / Tumor_Nucleus	Epithelial	TOMM5	0.726898	1.53403e-09
Tumor_Cell / Tumor_Nucleus	Epithelial	POLR2I	1.85357	1.53526e-09
Tumor_Cell / Tumor_Nucleus	Epithelial	CHRAC1	1.00481	1.6301e-09
Tumor_Cell / Tumor_Nucleus	Epithelial	UPK3B	0.430265	1.70894e-09
Tumor_Cell / Tumor_Nucleus	Epithelial	TSPYL1	0.88253	1.80072e-09
Tumor_Cell / Tumor_Nucleus	Epithelial	COX7B	2.66151	2.02845e-09
Tumor_Cell / Tumor_Nucleus	Epithelial	TXN	3.66951	2.12175e-09
Tumor_Cell / Tumor_Nucleus	Epithelial	UFC1	2.1519	2.15462e-09
Tumor_Cell / Tumor_Nucleus	Epithelial	CLTA	1.63977	2.24752e-09
Tumor_Cell / Tumor_Nucleus	Epithelial	MT-TM	1.23853	2.58544e-09
Tumor_Cell / Tumor_Nucleus	Epithelial	ECH1	1.75905	2.61344e-09
Tumor_Cell / Tumor_Nucleus	Epithelial	HDGF	1.27481	3.04417e-09
Tumor_Cell / Tumor_Nucleus	Epithelial	GADD45GIP1	1.93457	3.43589e-09
Tumor_Cell / Tumor_Nucleus	Epithelial	PTPRC	3.32479	3.50405e-09
Tumor_Cell / Tumor_Nucleus	Epithelial	PSMA7	3.16332	3.53918e-09
Tumor_Cell / Tumor_Nucleus	Epithelial	RPL37A	4.23387	4.47381e-09
Tumor_Cell / Tumor_Nucleus	Epithelial	CYBA	2.32988	4.5674e-09
Tumor_Cell / Tumor_Nucleus	Epithelial	S100A14	2.8196	4.58136e-09
Tumor_Cell / Tumor_Nucleus	Epithelial	BOLA3	1.44388	4.83782e-09
Tumor_Cell / Tumor_Nucleus	Epithelial	PPP1R14B	2.6878	4.95444e-09
Tumor_Cell / Tumor_Nucleus	Epithelial	LDHA	2.71524	5.37285e-09
Tumor_Cell / Tumor_Nucleus	Epithelial	RPL18AP3	0.604761	5.40626e-09
Tumor_Cell / Tumor_Nucleus	Epithelial	SELENOW	2.98104	5.73177e-09
Tumor_Cell / Tumor_Nucleus	Epithelial	SIVA1	1.92145	5.9625e-09
Tumor_Cell / Tumor_Nucleus	Epithelial	RPS15A	4.93777	5.9647e-09
Tumor_Cell / Tumor_Nucleus	Epithelial	COA3	1.6826	6.07788e-09
Tumor_Cell / Tumor_Nucleus	Epithelial	RBM3	2.13125	6.22572e-09
Tumor_Cell / Tumor_Nucleus	Epithelial	ATP5MJ	2.39432	6.39925e-09
Tumor_Cell / Tumor_Nucleus	Epithelial	DDT	2.17819	6.45642e-09
Tumor_Cell / Tumor_Nucleus	Epithelial	ARPC5	2.1776	7.10915e-09
Tumor_Cell / Tumor_Nucleus	Epithelial	PRDX1	3.85931	8.68001e-09
Tumor_Cell / Tumor_Nucleus	Epithelial	PARK7	2.59662	8.82819e-09
Tumor_Cell / Tumor_Nucleus	Epithelial	PHB1	1.92494	1.1879e-08
Tumor_Cell / Tumor_Nucleus	Epithelial	RAB25	1.97347	1.18926e-08
Tumor_Cell / Tumor_Nucleus	Epithelial	MORF4L1	1.58563	1.20961e-08
Tumor_Cell / Tumor_Nucleus	Epithelial	COX4I1	3.32494	1.25773e-08
Tumor_Cell / Tumor_Nucleus	Epithelial	SOD1	2.91653	1.2689e-08
Tumor_Cell / Tumor_Nucleus	Epithelial	NAP1L1	1.57717	1.35598e-08
Tumor_Cell / Tumor_Nucleus	Epithelial	ELOB	3.18475	1.38796e-08
Tumor_Cell / Tumor_Nucleus	Epithelial	RAB5IF	1.56304	1.38948e-08
Tumor_Cell / Tumor_Nucleus	Epithelial	B2M	4.64901	1.62663e-08
Tumor_Cell / Tumor_Nucleus	Epithelial	SRP9	1.54648	1.68992e-08
Tumor_Cell / Tumor_Nucleus	Epithelial	SNRPF	1.83247	1.69595e-08
Tumor_Cell / Tumor_Nucleus	Epithelial	CETN2	1.4616	1.77499e-08
Tumor_Cell / Tumor_Nucleus	Epithelial	TMA7	2.70339	1.92941e-08
Tumor_Cell / Tumor_Nucleus	Epithelial	CRIP1	1.32123	1.93541e-08
Tumor_Cell / Tumor_Nucleus	Epithelial	SNX17	0.760434	1.94414e-08
Tumor_Cell / Tumor_Nucleus	Epithelial	COX8A	2.70052	1.95693e-08
Tumor_Cell / Tumor_Nucleus	Epithelial	SLC25A3	2.21261	1.97064e-08
Tumor_Cell / Tumor_Nucleus	Epithelial	PMF1	1.06242	2.06293e-08
Tumor_Cell / Tumor_Nucleus	Epithelial	PPP1CA	1.53326	2.09687e-08
Tumor_Cell / Tumor_Nucleus	Epithelial	EIF4G2	1.96261	2.26991e-08
Tumor_Cell / Tumor_Nucleus	Epithelial	RAB13	2.34936	2.40269e-08
Tumor_Cell / Tumor_Nucleus	Epithelial	ATP6V1F	2.25755	2.48515e-08
Tumor_Cell / Tumor_Nucleus	Epithelial	MRPL47	1.15817	2.49066e-08
Tumor_Cell / Tumor_Nucleus	Epithelial	ENDOG	0.718997	2.49465e-08
Tumor_Cell / Tumor_Nucleus	Epithelial	MT-ND5	3.98469	2.50959e-08
Tumor_Cell / Tumor_Nucleus	Epithelial	CYC1	1.49168	2.63604e-08
Tumor_Cell / Tumor_Nucleus	Epithelial	ENSG00000223583	0.844903	2.93036e-08
Tumor_Cell / Tumor_Nucleus	Epithelial	NUDT15	0.590879	3.07061e-08
Tumor_Cell / Tumor_Nucleus	Epithelial	SSR4	3.38247	3.22962e-08
Tumor_Cell / Tumor_Nucleus	Epithelial	MRPS12	1.17372	3.27103e-08
Tumor_Cell / Tumor_Nucleus	Epithelial	ANP32B	1.58176	3.38836e-08
Tumor_Cell / Tumor_Nucleus	Epithelial	NPC2	3.54567	3.39297e-08
Tumor_Cell / Tumor_Nucleus	Epithelial	ADGRG3	0.378817	3.93295e-08
Tumor_Cell / Tumor_Nucleus	Epithelial	SDHD	1.31107	3.95802e-08
Tumor_Cell / Tumor_Nucleus	Epithelial	CCDC115	0.963709	4.3299e-08
Tumor_Cell / Tumor_Nucleus	Epithelial	TMSB4X	5.81909	4.39982e-08
Tumor_Cell / Tumor_Nucleus	Epithelial	MT-TK	0.638125	4.41185e-08
Tumor_Cell / Tumor_Nucleus	Epithelial	COX6A1	2.90327	4.45183e-08
Tumor_Cell / Tumor_Nucleus	Epithelial	NDUFB11	2.50334	4.79071e-08
Tumor_Cell / Tumor_Nucleus	Epithelial	HIGD2A	2.01995	4.87783e-08
Tumor_Cell / Tumor_Nucleus	Epithelial	COX5B	3.34128	4.97677e-08
Tumor_Cell / Tumor_Nucleus	Epithelial	TXNDC17	2.9409	4.99318e-08
Tumor_Cell / Tumor_Nucleus	Epithelial	ALKBH7	1.5927	5.03965e-08
Tumor_Cell / Tumor_Nucleus	Epithelial	SNRPG	1.79549	5.23898e-08
Tumor_Cell / Tumor_Nucleus	Epithelial	RTRAF	2.03097	5.3453e-08
Tumor_Cell / Tumor_Nucleus	Epithelial	ENSG00000237550	2.55743	5.55109e-08
Tumor_Cell / Tumor_Nucleus	Epithelial	TPM3	1.7998	5.73614e-08
Tumor_Cell / Tumor_Nucleus	Epithelial	RNF5	1.17032	5.80325e-08
Tumor_Cell / Tumor_Nucleus	Epithelial	ARHGDIB	2.43155	6.25802e-08
Tumor_Cell / Tumor_Nucleus	Epithelial	NDUFB3	2.12272	6.73766e-08
Tumor_Cell / Tumor_Nucleus	Epithelial	NDUFC1	1.95028	6.93738e-08
Tumor_Cell / Tumor_Nucleus	Epithelial	C12orf57	2.09578	7.11393e-08
Tumor_Cell / Tumor_Nucleus	Epithelial	NQO1	2.02779	7.20268e-08
Tumor_Cell / Tumor_Nucleus	Epithelial	COX6C	3.19938	7.25866e-08
Tumor_Cell / Tumor_Nucleus	Epithelial	SRSF9	1.78352	8.01281e-08
Tumor_Cell / Tumor_Nucleus	Epithelial	ARF6	1.58788	8.13995e-08
Tumor_Cell / Tumor_Nucleus	Epithelial	RRAD	1.01555	8.67447e-08
Tumor_Cell / Tumor_Nucleus	Epithelial	COX7A2	2.69504	8.6914e-08
Tumor_Cell / Tumor_Nucleus	Epithelial	TUBA1B	2.2757	9.05947e-08
Tumor_Cell / Tumor_Nucleus	Epithelial	FKBP1B	0.491124	9.29868e-08
Tumor_Cell / Tumor_Nucleus	Epithelial	PLA2G1B	0.315067	9.56307e-08
Tumor_Cell / Tumor_Nucleus	Epithelial	RPS27	4.9378	9.57201e-08
Tumor_Cell / Tumor_Nucleus	Epithelial	DHRS4L2	0.628988	9.77252e-08
Tumor_Cell / Tumor_Nucleus	Epithelial	FKBP8	1.1742	9.80284e-08
Tumor_Cell / Tumor_Nucleus	Epithelial	TPI1	2.91367	1.03033e-07
Tumor_Cell / Tumor_Nucleus	Epithelial	UCHL3	0.760363	1.12438e-07
Tumor_Cell / Tumor_Nucleus	Epithelial	TMEM238	1.82433	1.13614e-07
Tumor_Cell / Tumor_Nucleus	Epithelial	FAU	4.4185	1.14923e-07
Tumor_Cell / Tumor_Nucleus	Epithelial	NDUFB4	2.10775	1.15703e-07
Tumor_Cell / Tumor_Nucleus	Epithelial	PDCL3	1.01017	1.18288e-07
Tumor_Cell / Tumor_Nucleus	Epithelial	PMAIP1	1.28771	1.25361e-07
Tumor_Cell / Tumor_Nucleus	Epithelial	ISCA2	1.03909	1.25694e-07
Tumor_Cell / Tumor_Nucleus	Epithelial	CSNK2B	1.71675	1.25941e-07
Tumor_Cell / Tumor_Nucleus	Epithelial	RSL24D1	1.63692	1.31221e-07
Tumor_Cell / Tumor_Nucleus	Epithelial	SAMSN1	2.63108	1.32206e-07
Tumor_Cell / Tumor_Nucleus	Epithelial	COX5A	2.13221	1.38923e-07
Tumor_Cell / Tumor_Nucleus	Epithelial	TMEM203	0.545327	1.42605e-07
Tumor_Cell / Tumor_Nucleus	Epithelial	GYPC	0.874479	1.44558e-07
Tumor_Cell / Tumor_Nucleus	Epithelial	NDN	0.310642	1.55857e-07
Tumor_Cell / Tumor_Nucleus	Epithelial	ZDHHC12	0.856104	1.61754e-07
Tumor_Cell / Tumor_Nucleus	Epithelial	PRELID1	2.42652	1.63402e-07
Tumor_Cell / Tumor_Nucleus	Epithelial	HSP90AA1	3.17944	1.68938e-07
Tumor_Cell / Tumor_Nucleus	Epithelial	VTI1B	1.11924	1.751e-07
Tumor_Cell / Tumor_Nucleus	Epithelial	NBL1	0.649644	1.78201e-07
Tumor_Cell / Tumor_Nucleus	Epithelial	PSME2	2.43306	1.87709e-07
Tumor_Cell / Tumor_Nucleus	Epithelial	GPR183	1.76725	2.03615e-07
Tumor_Cell / Tumor_Nucleus	Epithelial	RRAS	1.30984	2.05539e-07
Tumor_Cell / Tumor_Nucleus	Epithelial	PHLDA2	2.04118	2.07004e-07
Tumor_Cell / Tumor_Nucleus	Epithelial	ATP5MF	2.74608	2.10216e-07
Tumor_Cell / Tumor_Nucleus	Epithelial	LDHB	2.65731	2.5982e-07
Tumor_Cell / Tumor_Nucleus	Epithelial	DGCR6L	1.0659	2.75435e-07
Tumor_Cell / Tumor_Nucleus	Epithelial	VAMP3	0.852335	2.81239e-07
Tumor_Cell / Tumor_Nucleus	Epithelial	MICOS10	1.91629	2.91631e-07
Tumor_Cell / Tumor_Nucleus	Epithelial	ANAPC10	0.655358	3.15364e-07
Tumor_Cell / Tumor_Nucleus	Epithelial	NUDT14	0.984251	3.17771e-07
Tumor_Cell / Tumor_Nucleus	Epithelial	NDUFA4	3.89772	3.2641e-07
Tumor_Cell / Tumor_Nucleus	Epithelial	GCHFR	1.2278	3.3592e-07
Tumor_Cell / Tumor_Nucleus	Epithelial	MT-ND3	4.43403	3.39485e-07
Tumor_Cell / Tumor_Nucleus	Epithelial	ENSG00000273132	0.494221	3.46324e-07
Tumor_Cell / Tumor_Nucleus	Epithelial	DIP2C	-1.80351	3.59884e-07
Tumor_Cell / Tumor_Nucleus	Epithelial	PSMB1	1.76416	3.6241e-07
Tumor_Cell / Tumor_Nucleus	Epithelial	CCNI	1.84784	3.65883e-07
Tumor_Cell / Tumor_Nucleus	Epithelial	PSMB3	2.08591	3.81612e-07
Tumor_Cell / Tumor_Nucleus	Epithelial	JTB	1.89897	3.97547e-07
Tumor_Cell / Tumor_Nucleus	Epithelial	RSL1D1	1.45396	4.00295e-07
Tumor_Cell / Tumor_Nucleus	Epithelial	RABAC1	2.13353	4.07276e-07
Tumor_Cell / Tumor_Nucleus	Epithelial	RPL5P12	0.246957	4.23321e-07
Tumor_Cell / Tumor_Nucleus	Epithelial	AURKAIP1	2.24078	4.24723e-07
Tumor_Cell / Tumor_Nucleus	Epithelial	EIF4A3	1.11084	4.35036e-07
Tumor_Cell / Tumor_Nucleus	Epithelial	NOP10	2.21125	4.35632e-07
Tumor_Cell / Tumor_Nucleus	Epithelial	DYNLRB1	0.883618	4.47511e-07
Tumor_Cell / Tumor_Nucleus	Epithelial	NDUFS3	1.18215	4.48747e-07
Tumor_Cell / Tumor_Nucleus	Epithelial	MT-TI	0.347797	4.56837e-07
Tumor_Cell / Tumor_Nucleus	Epithelial	TMEM141	1.46552	4.57653e-07
Tumor_Cell / Tumor_Nucleus	Epithelial	CKS1B	1.58024	4.80495e-07
Tumor_Cell / Tumor_Nucleus	Epithelial	ACTB	4.00993	5.02036e-07
Tumor_Cell / Tumor_Nucleus	Epithelial	ITK	2.43985	5.48926e-07
Tumor_Cell / Tumor_Nucleus	Epithelial	CLU	1.93102	5.87313e-07
Tumor_Cell / Tumor_Nucleus	Epithelial	MT-ND2	4.48285	5.9213e-07
Tumor_Cell / Tumor_Nucleus	Epithelial	ST13	1.62067	6.03595e-07
Tumor_Cell / Tumor_Nucleus	Epithelial	CAPNS1	1.53114	6.06284e-07
Tumor_Cell / Tumor_Nucleus	Epithelial	MRPS28	1.01132	6.09729e-07
Tumor_Cell / Tumor_Nucleus	Epithelial	H4C3	0.929543	6.15617e-07
Tumor_Cell / Tumor_Nucleus	Epithelial	ATRAID	1.68903	6.31117e-07
Tumor_Cell / Tumor_Nucleus	Epithelial	IL32	2.88659	6.35965e-07
Tumor_Cell / Tumor_Nucleus	Epithelial	PRDX6	1.83161	6.47234e-07
Tumor_Cell / Tumor_Nucleus	Epithelial	IFT22	0.749389	6.61335e-07
Tumor_Cell / Tumor_Nucleus	Epithelial	TMEM147	1.80875	6.80177e-07
Tumor_Cell / Tumor_Nucleus	Epithelial	POLR2K	2.19216	6.80906e-07
Tumor_Cell / Tumor_Nucleus	Epithelial	SPCS1	2.07854	7.20008e-07
Tumor_Cell / Tumor_Nucleus	Epithelial	UXT	1.68647	7.53996e-07
Tumor_Cell / Tumor_Nucleus	Epithelial	SNRPB	2.17724	7.55994e-07
Tumor_Cell / Tumor_Nucleus	Epithelial	GNG11	0.895682	7.59159e-07
Tumor_Cell / Tumor_Nucleus	Epithelial	NDUFA6	1.7071	7.69311e-07
Tumor_Cell / Tumor_Nucleus	Epithelial	RPL37	4.48129	7.74088e-07
Tumor_Cell / Tumor_Nucleus	Epithelial	CHMP5	1.76091	7.90611e-07
Tumor_Cell / Tumor_Nucleus	Epithelial	SYF2	1.4969	8.38206e-07
Tumor_Cell / Tumor_Nucleus	Epithelial	PDZK1IP1	1.3133	8.47879e-07
Tumor_Cell / Tumor_Nucleus	Epithelial	SCGB3A1	3.89834	8.66796e-07
Tumor_Cell / Tumor_Nucleus	Epithelial	MRPS15	1.70745	8.93702e-07
Tumor_Cell / Tumor_Nucleus	Epithelial	COX7C	3.74872	1.07439e-06
Tumor_Cell / Tumor_Nucleus	Epithelial	EEF1B2P6	0.416485	1.10202e-06
Tumor_Cell / Tumor_Nucleus	Epithelial	SNHG5	2.47883	1.14405e-06
Tumor_Cell / Tumor_Nucleus	Epithelial	IFITM2	3.23824	1.27651e-06
Tumor_Cell / Tumor_Nucleus	Epithelial	ARL6IP5	1.94148	1.29954e-06
Tumor_Cell / Tumor_Nucleus	Epithelial	H2AZ1	2.92651	1.31398e-06
Tumor_Cell / Tumor_Nucleus	Epithelial	NDUFB10	2.30867	1.31973e-06
Tumor_Cell / Tumor_Nucleus	Epithelial	MRPL27	0.94108	1.35984e-06
Tumor_Cell / Tumor_Nucleus	Epithelial	ATP5PB	1.64611	1.46005e-06
Tumor_Cell / Tumor_Nucleus	Epithelial	TBCB	1.29717	1.5272e-06
Tumor_Cell / Tumor_Nucleus	Epithelial	SNRPC	1.65661	1.59183e-06
Tumor_Cell / Tumor_Nucleus	Epithelial	RNF181	2.30048	1.65052e-06
Tumor_Cell / Tumor_Nucleus	Epithelial	PTGES3	1.62997	1.68113e-06
Tumor_Cell / Tumor_Nucleus	Epithelial	MEA1	1.27579	1.86228e-06
Tumor_Cell / Tumor_Nucleus	Epithelial	MID1IP1	1.03074	1.97095e-06
Tumor_Cell / Tumor_Nucleus	Epithelial	C19orf33	2.13368	2.00629e-06
Tumor_Cell / Tumor_Nucleus	Epithelial	NCL	2.20241	2.05973e-06
Tumor_Cell / Tumor_Nucleus	Epithelial	MT-ND4L	2.97428	2.08851e-06
Tumor_Cell / Tumor_Nucleus	Epithelial	HCST	1.52132	2.15754e-06
Tumor_Cell / Tumor_Nucleus	Epithelial	SMIM26	1.8454	2.28394e-06
Tumor_Cell / Tumor_Nucleus	Epithelial	PSMD2	0.817966	2.34638e-06
Tumor_Cell / Tumor_Nucleus	Epithelial	NDUFA2	2.01262	2.40067e-06
Tumor_Cell / Tumor_Nucleus	Epithelial	CD53	1.82394	2.53488e-06
Tumor_Cell / Tumor_Nucleus	Epithelial	ZNHIT3	0.841328	2.6637e-06
Tumor_Cell / Tumor_Nucleus	Epithelial	IRF4	0.338298	2.76524e-06
Tumor_Cell / Tumor_Nucleus	Epithelial	TMEM47	0.272291	2.85186e-06
Tumor_Cell / Tumor_Nucleus	Epithelial	SRI	2.49117	3.05807e-06
Tumor_Cell / Tumor_Nucleus	Epithelial	CARD16	0.712312	3.0891e-06
Tumor_Cell / Tumor_Nucleus	Epithelial	S100A13	2.17075	3.16467e-06
Tumor_Cell / Tumor_Nucleus	Epithelial	CCDC59	0.800724	3.18265e-06
Tumor_Cell / Tumor_Nucleus	Epithelial	MT-TC	0.283897	3.37549e-06
Tumor_Cell / Tumor_Nucleus	Epithelial	RBX1	1.49516	3.39933e-06
Tumor_Cell / Tumor_Nucleus	Epithelial	CHCHD5	1.19051	3.43049e-06
Tumor_Cell / Tumor_Nucleus	Epithelial	POP7	1.17789	3.45667e-06
Tumor_Cell / Tumor_Nucleus	Epithelial	MT-ND6	3.15141	3.61331e-06
Tumor_Cell / Tumor_Nucleus	Epithelial	RPL7AP66	0.307861	3.69506e-06
Tumor_Cell / Tumor_Nucleus	Epithelial	MAILR	-1.75487	3.76359e-06
Tumor_Cell / Tumor_Nucleus	Epithelial	ATP5MG	3.07908	3.84091e-06
Tumor_Cell / Tumor_Nucleus	Epithelial	TRAPPC2L	1.72251	3.9311e-06
Tumor_Cell / Tumor_Nucleus	Epithelial	SRSF3	1.77754	4.03457e-06
Tumor_Cell / Tumor_Nucleus	Epithelial	NDUFS7	1.00381	4.07682e-06
Tumor_Cell / Tumor_Nucleus	Epithelial	MYCBP	0.494136	4.2248e-06
Tumor_Cell / Tumor_Nucleus	Epithelial	EIF3G	1.77867	4.56941e-06
Tumor_Cell / Tumor_Nucleus	Epithelial	ZCRB1	1.35798	4.66064e-06
Tumor_Cell / Tumor_Nucleus	Epithelial	MT-ATP6	4.25492	4.78734e-06
Tumor_Cell / Tumor_Nucleus	Epithelial	CST3	3.22014	4.92517e-06
Tumor_Cell / Tumor_Nucleus	Epithelial	SURF2	1.00736	5.0055e-06
Tumor_Cell / Tumor_Nucleus	Epithelial	ENSG00000290018	0.318293	5.00689e-06
Tumor_Cell / Tumor_Nucleus	Epithelial	CKS2	1.06127	5.04564e-06
Tumor_Cell / Tumor_Nucleus	Epithelial	TUBA1C	1.36723	5.07839e-06
Tumor_Cell / Tumor_Nucleus	Epithelial	TMEM14C	2.02824	5.329e-06
Tumor_Cell / Tumor_Nucleus	Epithelial	MT-TT	0.690332	5.5634e-06
Tumor_Cell / Tumor_Nucleus	Epithelial	PHF14	-1.44349	5.76798e-06
Tumor_Cell / Tumor_Nucleus	Epithelial	UQCRQ	2.77035	5.79221e-06
Tumor_Cell / Tumor_Nucleus	Epithelial	MT-RNR2	4.00902	5.84327e-06
Tumor_Cell / Tumor_Nucleus	Epithelial	ENSG00000261573	0.166176	6.06724e-06
Tumor_Cell / Tumor_Nucleus	Epithelial	ARF1	1.63889	6.11373e-06
Tumor_Cell / Tumor_Nucleus	Epithelial	PDZD11	1.27851	6.48584e-06
Tumor_Cell / Tumor_Nucleus	Epithelial	CRIP2	1.29805	6.68226e-06
Tumor_Cell / Tumor_Nucleus	Epithelial	JUND	2.34656	7.1655e-06
Tumor_Cell / Tumor_Nucleus	Epithelial	TKT	1.85226	7.27703e-06
Tumor_Cell / Tumor_Nucleus	Epithelial	TCEAL2	0.112301	7.66608e-06
Tumor_Cell / Tumor_Nucleus	Epithelial	YBX3	1.34366	7.73328e-06
Tumor_Cell / Tumor_Nucleus	Epithelial	FKBP1A	1.90028	8.13554e-06
Tumor_Cell / Tumor_Nucleus	Epithelial	ABRACL	1.35187	8.25804e-06
Tumor_Cell / Tumor_Nucleus	Epithelial	LAPTM4A	1.63067	8.35464e-06
Tumor_Cell / Tumor_Nucleus	Epithelial	NPM3	0.822856	8.46477e-06
Tumor_Cell / Tumor_Nucleus	Epithelial	AGR2	3.00929	8.78503e-06
Tumor_Cell / Tumor_Nucleus	Epithelial	MT-CO2	4.03939	9.29657e-06
Tumor_Cell / Tumor_Nucleus	Epithelial	GLIPR1	1.00163	9.44261e-06
Tumor_Cell / Tumor_Nucleus	Epithelial	RAB11A	1.55095	9.75829e-06
Tumor_Cell / Tumor_Nucleus	Epithelial	KCTD12	0.623165	9.85278e-06
Tumor_Cell / Tumor_Nucleus	Epithelial	GET3	0.826207	1.00393e-05
Tumor_Cell / Tumor_Nucleus	Epithelial	KRT17	2.41334	1.03534e-05
Tumor_Cell / Tumor_Nucleus	Epithelial	PPIB	2.66661	1.0419e-05
Tumor_Cell / Tumor_Nucleus	Epithelial	PEG10	2.02298	1.05051e-05
Tumor_Cell / Tumor_Nucleus	Epithelial	TSEN34	0.939071	1.11628e-05
Tumor_Cell / Tumor_Nucleus	Epithelial	DCTPP1	1.27634	1.12255e-05
Tumor_Cell / Tumor_Nucleus	Epithelial	LLPH	0.750518	1.15681e-05
Tumor_Cell / Tumor_Nucleus	Epithelial	CHURC1	0.990875	1.24765e-05
Tumor_Cell / Tumor_Nucleus	Epithelial	PSENEN	1.29918	1.25905e-05
Tumor_Cell / Tumor_Nucleus	Epithelial	TMBIM6	2.3927	1.27377e-05
Tumor_Cell / Tumor_Nucleus	Epithelial	ZFAS1	2.50476	1.29117e-05
Tumor_Cell / Tumor_Nucleus	Epithelial	GSTM3	1.17094	1.29154e-05
Tumor_Cell / Tumor_Nucleus	Epithelial	ATP5IF1	2.58905	1.29621e-05
Tumor_Cell / Tumor_Nucleus	Epithelial	RPS28	4.07337	1.3065e-05
Tumor_Cell / Tumor_Nucleus	Epithelial	RAB11B	0.707446	1.31828e-05
Tumor_Cell / Tumor_Nucleus	Epithelial	TSR3	1.34242	1.32755e-05
Tumor_Cell / Tumor_Nucleus	Epithelial	PSMB6	2.34901	1.32916e-05
Tumor_Cell / Tumor_Nucleus	Epithelial	GAS5	2.64211	1.33357e-05
Tumor_Cell / Tumor_Nucleus	Epithelial	PPCS	1.4468	1.35059e-05
Tumor_Cell / Tumor_Nucleus	Epithelial	SSR3	1.76371	1.38088e-05
Tumor_Cell / Tumor_Nucleus	Epithelial	MYDGF	1.23099	1.39422e-05
Tumor_Cell / Tumor_Nucleus	Epithelial	RPS25	4.01795	1.42035e-05
Tumor_Cell / Tumor_Nucleus	Epithelial	ENSG00000283041	0.537212	1.47709e-05
Tumor_Cell / Tumor_Nucleus	Epithelial	VSIG2	0.753492	1.49696e-05
Tumor_Cell / Tumor_Nucleus	Epithelial	NOP53	2.06243	1.54547e-05
Tumor_Cell / Tumor_Nucleus	Epithelial	ENSG00000285666	0.499029	1.5529e-05
Tumor_Cell / Tumor_Nucleus	Epithelial	BZW1	1.80631	1.61992e-05
Tumor_Cell / Tumor_Nucleus	Epithelial	ATP5F1B	1.94985	1.63077e-05
Tumor_Cell / Tumor_Nucleus	Epithelial	S100A6	4.76148	1.72115e-05
Tumor_Cell / Tumor_Nucleus	Epithelial	IKZF1	2.09257	1.73119e-05
Tumor_Cell / Tumor_Nucleus	Epithelial	STARD10	1.1435	1.76846e-05
Tumor_Cell / Tumor_Nucleus	Epithelial	CSDE1	1.59401	1.78837e-05
Tumor_Cell / Tumor_Nucleus	Epithelial	COMMD4	0.917604	1.89033e-05
Tumor_Cell / Tumor_Nucleus	Epithelial	CDK2AP1	1.30421	1.92221e-05
Tumor_Cell / Tumor_Nucleus	Epithelial	PDHB	0.925761	1.94942e-05
Tumor_Cell / Tumor_Nucleus	Epithelial	MRPL51	2.215	1.96979e-05
Tumor_Cell / Tumor_Nucleus	Epithelial	PSMB4	1.8043	2.08946e-05
Tumor_Cell / Tumor_Nucleus	Epithelial	STX18-AS1	-1.52426	2.12386e-05
Tumor_Cell / Tumor_Nucleus	Epithelial	PSMD8	1.72766	2.13572e-05
Tumor_Cell / Tumor_Nucleus	Epithelial	RPL3P4	0.271353	2.13679e-05
Tumor_Cell / Tumor_Nucleus	Epithelial	COA6	1.63722	2.15314e-05
Tumor_Cell / Tumor_Nucleus	Epithelial	CRB3	0.910896	2.25264e-05
Tumor_Cell / Tumor_Nucleus	Epithelial	FMO2	1.42199	2.28404e-05
Tumor_Cell / Tumor_Nucleus	Epithelial	NENF	1.73102	2.37391e-05
Tumor_Cell / Tumor_Nucleus	Epithelial	DNAJC4	0.888753	2.59289e-05
Tumor_Cell / Tumor_Nucleus	Epithelial	MYC	0.673528	2.61204e-05
Tumor_Cell / Tumor_Nucleus	Epithelial	CHCHD10	1.89131	2.63386e-05
Tumor_Cell / Tumor_Nucleus	Epithelial	CD3D	2.03678	2.70762e-05
Tumor_Cell / Tumor_Nucleus	Epithelial	COX17	1.6865	2.74839e-05
Tumor_Cell / Tumor_Nucleus	Epithelial	TIMM10	1.1889	2.78064e-05
Tumor_Cell / Tumor_Nucleus	Epithelial	ENO1	2.42392	2.85756e-05
Tumor_Cell / Tumor_Nucleus	Epithelial	MIF	3.03649	2.8799e-05
Tumor_Cell / Tumor_Nucleus	Epithelial	MRPL57	1.60872	2.93086e-05
Tumor_Cell / Tumor_Nucleus	Epithelial	ENSG00000255829	0.621648	3.00374e-05
Tumor_Cell / Tumor_Nucleus	Epithelial	NDUFA12	1.34678	3.15258e-05
Tumor_Cell / Tumor_Nucleus	Epithelial	AP2S1	1.37235	3.25553e-05
Tumor_Cell / Tumor_Nucleus	Epithelial	TUSC1	0.684003	3.28469e-05
Tumor_Cell / Tumor_Nucleus	Epithelial	CST7	1.11261	3.2919e-05
Tumor_Cell / Tumor_Nucleus	Epithelial	MT-CO3	4.14676	3.38173e-05
Tumor_Cell / Tumor_Nucleus	Epithelial	EIF3K	2.29035	3.43743e-05
Tumor_Cell / Tumor_Nucleus	Epithelial	MOB1A	1.22192	3.46775e-05
Tumor_Cell / Tumor_Nucleus	Epithelial	ITM2B	2.54604	3.50141e-05
Tumor_Cell / Tumor_Nucleus	Epithelial	SSNA1	1.16629	3.53764e-05
Tumor_Cell / Tumor_Nucleus	Epithelial	HMGN2	2.24644	3.54809e-05
Tumor_Cell / Tumor_Nucleus	Epithelial	NDUFB2	2.45359	3.70832e-05
Tumor_Cell / Tumor_Nucleus	Epithelial	ARHGDIA	1.15927	3.75785e-05
Tumor_Cell / Tumor_Nucleus	Epithelial	HSPD1	1.92754	3.80763e-05
Tumor_Cell / Tumor_Nucleus	Epithelial	PUF60	1.13891	3.8652e-05
Tumor_Cell / Tumor_Nucleus	Epithelial	MYADM	0.946965	3.98338e-05
Tumor_Cell / Tumor_Nucleus	Epithelial	NDUFAB1	1.90707	3.99078e-05
Tumor_Cell / Tumor_Nucleus	Epithelial	LST1	0.515307	4.03472e-05
Tumor_Cell / Tumor_Nucleus	Epithelial	POLR2G	1.0454	4.35095e-05
Tumor_Cell / Tumor_Nucleus	Epithelial	MRPL43	1.31425	4.42219e-05
Tumor_Cell / Tumor_Nucleus	Epithelial	TMEM18	0.756823	4.50761e-05
Tumor_Cell / Tumor_Nucleus	Epithelial	RGS1	1.99559	4.55643e-05
Tumor_Cell / Tumor_Nucleus	Epithelial	VDAC1	1.52391	4.59101e-05
Tumor_Cell / Tumor_Nucleus	Epithelial	RPL39	4.42159	4.60486e-05
Tumor_Cell / Tumor_Nucleus	Epithelial	FOS	2.70868	4.62001e-05
Tumor_Cell / Tumor_Nucleus	Epithelial	TIMP1	2.41417	4.70407e-05
Tumor_Cell / Tumor_Nucleus	Epithelial	SERTAD1	0.705923	4.86047e-05
Tumor_Cell / Tumor_Nucleus	Epithelial	CDKN2D	0.685618	4.9718e-05
Tumor_Cell / Tumor_Nucleus	Epithelial	RPS27L	2.22981	4.98117e-05
Tumor_Cell / Tumor_Nucleus	Epithelial	EBNA1BP2	1.25376	5.03968e-05
Tumor_Cell / Tumor_Nucleus	Epithelial	PSMA4	1.53902	5.13725e-05
Tumor_Cell / Tumor_Nucleus	Epithelial	DNAJC19	1.00672	5.28755e-05
Tumor_Cell / Tumor_Nucleus	Epithelial	RBP4	0.181938	5.35866e-05
Tumor_Cell / Tumor_Nucleus	Epithelial	NDUFC2	2.15832	5.45143e-05
Tumor_Cell / Tumor_Nucleus	Epithelial	HNRNPA0	1.09122	5.59609e-05
Tumor_Cell / Tumor_Nucleus	Epithelial	PTMS	1.95081	5.8601e-05
Tumor_Cell / Tumor_Nucleus	Epithelial	SSU72	1.14357	5.90473e-05
Tumor_Cell / Tumor_Nucleus	Epithelial	GNB2	1.6991	5.93969e-05
Tumor_Cell / Tumor_Nucleus	Epithelial	ARMT1	0.637021	5.95899e-05
Tumor_Cell / Tumor_Nucleus	Epithelial	FAM162A	1.30121	6.01532e-05
Tumor_Cell / Tumor_Nucleus	Epithelial	DCXR	1.2034	6.06069e-05
Tumor_Cell / Tumor_Nucleus	Epithelial	FCER1G	1.38392	6.13565e-05
Tumor_Cell / Tumor_Nucleus	Epithelial	UQCRH	2.58066	6.30031e-05
Tumor_Cell / Tumor_Nucleus	Epithelial	MIF-AS1	0.196907	6.3944e-05
Tumor_Cell / Tumor_Nucleus	Epithelial	ZNF718	-1.25263	6.762e-05
Tumor_Cell / Tumor_Nucleus	Epithelial	TMEM59	2.0602	6.96016e-05
Tumor_Cell / Tumor_Nucleus	Epithelial	ILF2	1.20015	7.3319e-05
Tumor_Cell / Tumor_Nucleus	Epithelial	SNU13	1.70422	7.38542e-05
Tumor_Cell / Tumor_Nucleus	Epithelial	COX7A2L	1.16583	7.40187e-05
Tumor_Cell / Tumor_Nucleus	Epithelial	LGALS3	2.55405	7.46361e-05
Tumor_Cell / Tumor_Nucleus	Epithelial	CXCL8	1.49698	7.63966e-05
Tumor_Cell / Tumor_Nucleus	Epithelial	CYTIP	2.29982	7.79002e-05
Tumor_Cell / Tumor_Nucleus	Epithelial	RPL41P2	0.768343	7.79722e-05
Tumor_Cell / Tumor_Nucleus	Epithelial	EPCAM	1.62371	7.87699e-05
Tumor_Cell / Tumor_Nucleus	Epithelial	PLEKHA7	-1.78653	8.05038e-05
Tumor_Cell / Tumor_Nucleus	Epithelial	H3-3A	2.0994	8.23872e-05
Tumor_Cell / Tumor_Nucleus	Epithelial	CCT8	1.29065	8.72181e-05
Tumor_Cell / Tumor_Nucleus	Epithelial	PYCR2	0.687511	9.27965e-05
Tumor_Cell / Tumor_Nucleus	Epithelial	ATP5MK	2.39585	9.29885e-05
Tumor_Cell / Tumor_Nucleus	Epithelial	ZNF511	0.951298	9.30189e-05
Tumor_Cell / Tumor_Nucleus	Epithelial	LYZ	3.3273	9.55556e-05
Tumor_Cell / Tumor_Nucleus	Epithelial	VPS45	-1.49475	9.88404e-05
Tumor_Cell / Tumor_Nucleus	Epithelial	MRPL9	0.761157	0.000103638
Tumor_Cell / Tumor_Nucleus	Epithelial	TADA3	0.632677	0.000104206
Tumor_Cell / Tumor_Nucleus	Epithelial	JUNB	2.52257	0.000106082
Tumor_Cell / Tumor_Nucleus	Epithelial	CHCHD2	3.68503	0.000107666
Tumor_Cell / Tumor_Nucleus	Epithelial	FXYD5	1.38215	0.000108392
Tumor_Cell / Tumor_Nucleus	Epithelial	ARL6IP4	1.03587	0.000110082
Tumor_Cell / Tumor_Nucleus	Epithelial	EIF1B	1.27368	0.00011643
Tumor_Cell / Tumor_Nucleus	Epithelial	RPL13P12	0.242495	0.000116616
Tumor_Cell / Tumor_Nucleus	Epithelial	EID1	1.98936	0.000117464
Tumor_Cell / Tumor_Nucleus	Epithelial	PSMC3	0.975983	0.000121064
Tumor_Cell / Tumor_Nucleus	Epithelial	SNHG29	3.42923	0.000123701
Tumor_Cell / Tumor_Nucleus	Epithelial	FBL	1.36683	0.000124306
Tumor_Cell / Tumor_Nucleus	Epithelial	RAC2	1.46621	0.000124328
Tumor_Cell / Tumor_Nucleus	Epithelial	NME4	1.7275	0.000124996
Tumor_Cell / Tumor_Nucleus	Epithelial	PSMD10	0.80277	0.000125029
Tumor_Cell / Tumor_Nucleus	Epithelial	ARPC2	1.74311	0.000127481
Tumor_Cell / Tumor_Nucleus	Epithelial	PEX19	0.44365	0.000128655
Tumor_Cell / Tumor_Nucleus	Epithelial	NME2	0.570658	0.000128749
Tumor_Cell / Tumor_Nucleus	Epithelial	FUNDC2	1.18562	0.000129324
Tumor_Cell / Tumor_Nucleus	Epithelial	RNF187	0.9674	0.00013131
Tumor_Cell / Tumor_Nucleus	Epithelial	RAD9A	-1.55254	0.00013283
Tumor_Cell / Tumor_Nucleus	Epithelial	CRYAB	0.952505	0.000134853
Tumor_Cell / Tumor_Nucleus	Epithelial	GGPS1	0.804835	0.000136407
Tumor_Cell / Tumor_Nucleus	Epithelial	POLR2H	1.04408	0.000137099
Tumor_Cell / Tumor_Nucleus	Epithelial	FGG	2.24522	0.000139852
Tumor_Cell / Tumor_Nucleus	Epithelial	RPP25L	0.479095	0.000142287
Tumor_Cell / Tumor_Nucleus	Epithelial	CALR	2.3425	0.000148249
Tumor_Cell / Tumor_Nucleus	Epithelial	NDUFA8	0.914143	0.000150276
Tumor_Cell / Tumor_Nucleus	Epithelial	IER3IP1	1.54223	0.000156057
Tumor_Cell / Tumor_Nucleus	Epithelial	NHP2	1.83716	0.000158893
Tumor_Cell / Tumor_Nucleus	Epithelial	IK	1.32534	0.00016342
Tumor_Cell / Tumor_Nucleus	Epithelial	SUMO1	1.38537	0.000164034
Tumor_Cell / Tumor_Nucleus	Epithelial	LINC01619	1.82305	0.000180445
Tumor_Cell / Tumor_Nucleus	Epithelial	CDC26	1.0605	0.000185636
Tumor_Cell / Tumor_Nucleus	Epithelial	SUB1	2.41733	0.000187771
Tumor_Cell / Tumor_Nucleus	Epithelial	ALYREF	0.797798	0.00019079
Tumor_Cell / Tumor_Nucleus	Epithelial	TRAPPC1	2.12627	0.000192437
Tumor_Cell / Tumor_Nucleus	Epithelial	C9orf78	0.968109	0.00021188
Tumor_Cell / Tumor_Nucleus	Epithelial	SSRP1	0.764435	0.000215777
Tumor_Cell / Tumor_Nucleus	Epithelial	NDUFA13	1.5764	0.000231166
Tumor_Cell / Tumor_Nucleus	Epithelial	PAFAH1B3	1.23974	0.000231702
Tumor_Cell / Tumor_Nucleus	Epithelial	MICOS13	1.5857	0.000234512
Tumor_Cell / Tumor_Nucleus	Epithelial	TNFAIP3	2.43744	0.000237114
Tumor_Cell / Tumor_Nucleus	Epithelial	NDUFA3	1.89141	0.000240909
Tumor_Cell / Tumor_Nucleus	Epithelial	CDK5	0.45101	0.00024132
Tumor_Cell / Tumor_Nucleus	Epithelial	PRKCB	1.95549	0.000244346
Tumor_Cell / Tumor_Nucleus	Epithelial	CD2	2.05785	0.000245511
Tumor_Cell / Tumor_Nucleus	Epithelial	POLR2L	2.55581	0.000253222
Tumor_Cell / Tumor_Nucleus	Epithelial	C15orf61	0.519367	0.000254344
Tumor_Cell / Tumor_Nucleus	Epithelial	GHITM	1.52315	0.000259093
Tumor_Cell / Tumor_Nucleus	Epithelial	DRAP1	1.88972	0.000260876
Tumor_Cell / Tumor_Nucleus	Epithelial	FAM210B	0.856641	0.000262293
Tumor_Cell / Tumor_Nucleus	Epithelial	CAPG	1.54434	0.000262732
Tumor_Cell / Tumor_Nucleus	Epithelial	PA2G4	1.27287	0.000264418
Tumor_Cell / Tumor_Nucleus	Epithelial	MAGEF1	0.57517	0.000264548
Tumor_Cell / Tumor_Nucleus	Epithelial	RPS7P1	0.374912	0.000265382
Tumor_Cell / Tumor_Nucleus	Epithelial	FIS1	2.20478	0.000278491
Tumor_Cell / Tumor_Nucleus	Epithelial	PIERCE1	0.245811	0.000297303
Tumor_Cell / Tumor_Nucleus	Epithelial	ELOF1	0.61219	0.000298921
Tumor_Cell / Tumor_Nucleus	Epithelial	MT-TL1	0.61455	0.000300552
Tumor_Cell / Tumor_Nucleus	Epithelial	SSR2	1.75229	0.000318418
Tumor_Cell / Tumor_Nucleus	Epithelial	PDCD5	1.5567	0.000326044
Tumor_Cell / Tumor_Nucleus	Epithelial	HMGB3	2.27249	0.000330545
Tumor_Cell / Tumor_Nucleus	Epithelial	TST	1.1221	0.000331746
Tumor_Cell / Tumor_Nucleus	Epithelial	GAS6	0.998624	0.00033422
Tumor_Cell / Tumor_Nucleus	Epithelial	NDUFA5	1.22357	0.000335232
Tumor_Cell / Tumor_Nucleus	Epithelial	AVL9	-1.72795	0.000346222
Tumor_Cell / Tumor_Nucleus	Epithelial	TCEAL8	1.27676	0.000353338
Tumor_Cell / Tumor_Nucleus	Epithelial	GGCT	1.61753	0.000358986
Tumor_Cell / Tumor_Nucleus	Epithelial	LGALS1	2.91495	0.000363756
Tumor_Cell / Tumor_Nucleus	Epithelial	C1QBP	2.09136	0.000365681
Tumor_Cell / Tumor_Nucleus	Epithelial	ENSG00000276850	0.719085	0.000371087
Tumor_Cell / Tumor_Nucleus	Epithelial	LAPTM5	1.86757	0.000386293
Tumor_Cell / Tumor_Nucleus	Epithelial	HBEGF	0.829533	0.000386537
Tumor_Cell / Tumor_Nucleus	Epithelial	PRELID3B	1.30683	0.000389785
Tumor_Cell / Tumor_Nucleus	Epithelial	FCGR3B	0.365951	0.000392474
Tumor_Cell / Tumor_Nucleus	Epithelial	COMMD8	0.661777	0.000394649
Tumor_Cell / Tumor_Nucleus	Epithelial	RHOC	1.57031	0.000398774
Tumor_Cell / Tumor_Nucleus	Epithelial	C1orf159	-1.17396	0.000404171
Tumor_Cell / Tumor_Nucleus	Epithelial	TSTD1	2.24632	0.000408296
Tumor_Cell / Tumor_Nucleus	Epithelial	ABT1	0.731341	0.000408627
Tumor_Cell / Tumor_Nucleus	Epithelial	PTPMT1	0.86886	0.000410505
Tumor_Cell / Tumor_Nucleus	Epithelial	MRPL28	0.912771	0.000423924
Tumor_Cell / Tumor_Nucleus	Epithelial	OTUD1	0.480696	0.000425252
Tumor_Cell / Tumor_Nucleus	Epithelial	MT-CO1	3.67296	0.000427396
Tumor_Cell / Tumor_Nucleus	Epithelial	H1-2	2.41601	0.00043008
Tumor_Cell / Tumor_Nucleus	Epithelial	DPY30	1.41835	0.000451908
Tumor_Cell / Tumor_Nucleus	Epithelial	SELENOK	1.47174	0.000470127
Tumor_Cell / Tumor_Nucleus	Epithelial	MDH1	1.16052	0.000472348
Tumor_Cell / Tumor_Nucleus	Epithelial	ACTR2	1.08176	0.000477351
Tumor_Cell / Tumor_Nucleus	Epithelial	CD59	1.12125	0.000478628
Tumor_Cell / Tumor_Nucleus	Epithelial	ADRM1	1.29101	0.000482283
[truncated: 4,934 more rows]

## Sheet: Table_H
Table H | Differentially Expressed Gene Ontology terms (Biological Process)
[truncated: 161 more rows]

[truncated: 2 more sheets: Table_I, Table_J]
